# Supplementary material for: Sequencing the CHO DXB11 genome reveals regional variations in genomic stability and haploidy
Source: BMC Genomics. 2015 Mar 8;16(1):160. doi: 10.1186/s12864-015-1391-x (PMC4359788; doi:10.1186/s12864-015-1391-x)
Supplement: Additional file 1: Table S1. — SRA. Table S2. SNP qeneoverview. Table S3. Exon SNP’s DXB11. Table S4. Exon SNP’s K1ATCC. Table S5. Sequencing depth. Table S6. Cqriseus overvie. Table S7. GO-terms. [file 12864_2015_1391_MOESM1_ESM.xlsx]

## Sheet: Suppl table 1. SRA
CHO cell name	SRA accesion number	Original publication
CHO DXB11	SRR1561441	Kaas et al, 2015
CHO DXB11	SRR1561442	Kaas et al, 2015
CHO DXB11	SRR1561427	Kaas et al, 2015
CHO DXB11	SRR1561428	Kaas et al, 2015
CHO-K1 ATCC	SRR329939	Xu et al, 2011
CHO-K1 ATCC	SRR329940	Xu et al, 2011
CHO-K1 ATCC	SRR329941	Xu et al, 2011
CHO-K1 ATCC	SRR329942	Xu et al, 2011
CHO-K1 ATCC	SRR329943	Xu et al, 2011
CHO-K1 ATCC	SRR329944	Xu et al, 2011
CHO-K1 ATCC	SRR329945	Xu et al, 2011
CHO-K1 ATCC	SRR329946	Xu et al, 2011
CHO-K1 ATCC	SRR329947	Xu et al, 2011
CHO-K1 ATCC	SRR329948	Xu et al, 2011
CHO-K1 ATCC	SRR329949	Xu et al, 2011
CHO-K1 ATCC	SRR329950	Xu et al, 2011
CHO-K1 ATCC	SRR329951	Xu et al, 2011
CHO-K1 ATCC	SRR329952	Xu et al, 2011
CHO-K1 ATCC	SRR329953	Xu et al, 2011
CHO-K1 ATCC	SRR329954	Xu et al, 2011
CHO K1 Protein free	SRR803173	Lewis et al, 2013
CHO K1 Protein free	SRR803174	Lewis et al, 2013
CHO K1 Protein free	SRR803175	Lewis et al, 2013
CHO-K1 ECACC	SRR803176	Lewis et al, 2013
CHO-K1 ECACC	SRR803177	Lewis et al, 2013
CHO-K1 ECACC	SRR803178	Lewis et al, 2013
CHO-K1 Serum free	SRR803179	Lewis et al, 2013
CHO-K1 Serum free	SRR803180	Lewis et al, 2013
CHO-K1 Serum free	SRR803181	Lewis et al, 2013
CHO-S	SRR803182	Lewis et al, 2013
CHO-S	SRR803183	Lewis et al, 2013
CHO DG44	SRR803184	Lewis et al, 2013
CHO DG44	SRR803185	Lewis et al, 2013
C0101	SRR801491	Lewis et al, 2013
C0101	SRR801492	Lewis et al, 2013
C0101	SRR801493	Lewis et al, 2013
C0101	SRR801494	Lewis et al, 2013
C0101	SRR801495	Lewis et al, 2013
C0101	SRR801496	Lewis et al, 2013
For download from SRA, customize the link below by the acession number
ftp://ftp-trace.ncbi.nih.gov/sra/sra-instant/reads/ByRun/sra/SRR/SRR156/SRR1561441/SRR1561441.sra

## Sheet: Suppl table 2. SNP geneoverview
Genbank	Genename	Cell line	SNPs/indels total	SNPs/indels in introns	SNPs/indels in exon (silent)	SNPs/indels in exon (missense/nonsense)		Genbank	Genename	Cell line	SNPs/indels total	SNPs/indels in introns	SNPs/indels in exon (silent)	SNPs/indels in exon (missense/nonsense)
XP_007626087.1	A1cf	CHO_DXB11	5	5	0	0		XP_007626087.1	A1cf	K1ATCC	3	3	0	0
XP_007609693.1	A2ml1	CHO_DXB11	149	136	5	8		XP_007609693.1	A2ml1	K1ATCC	139	126	6	7
XP_007613122.1	A3galt2	CHO_DXB11	12	10	1	1		XP_007613122.1	A3galt2	K1ATCC	11	10	0	1
XP_007627973.1	A4galt	CHO_DXB11	1	0	0	1		XP_007627973.1	A4galt	K1ATCC	1	0	0	1
XP_007627974.1	A4galt	CHO_DXB11	1	0	0	1		XP_007627974.1	A4galt	K1ATCC	1	0	0	1
XP_007632240.1	A4gnt	CHO_DXB11	11	7	3	1		XP_007632240.1	A4gnt	K1ATCC	14	10	3	1
XP_007637716.1	Aaas	CHO_DXB11	4	1	3	0		XP_007637716.1	Aaas	K1ATCC	4	2	2	0
XP_007637718.1	Aaas	CHO_DXB11	4	1	3	0		XP_007637718.1	Aaas	K1ATCC	4	2	2	0
XP_007623137.1	Aacs	CHO_DXB11	6	6	0	0		XP_007623137.1	Aacs	K1ATCC	6	6	0	0
XP_007638135.1	Aadacl3	CHO_DXB11	36	32	4	0		XP_007638135.1	Aadacl3	K1ATCC	43	39	4	0
XP_007635411.1	Aadac	CHO_DXB11	2	2	0	0		XP_007635411.1	Aadac	K1ATCC	2	2	0	0
XP_007627749.1	Aadat	CHO_DXB11	2	2	0	0		XP_007627749.1	Aadat	K1ATCC	2	2	0	0
XP_007611939.1	Aaed1	CHO_DXB11	92	90	1	1		XP_007611939.1	Aaed1	K1ATCC	100	98	1	1
XP_007610291.1	Aagab	CHO_DXB11	73	73	0	0		XP_007610291.1	Aagab	K1ATCC	70	70	0	0
XP_007607502.1	Aak1	CHO_DXB11	11	11	0	0		XP_007607502.1	Aak1	K1ATCC	6	5	1	0
XP_007607503.1	Aak1	CHO_DXB11	11	11	0	0		XP_007607503.1	Aak1	K1ATCC	6	5	1	0
XP_007607504.1	Aak1	CHO_DXB11	11	11	0	0		XP_007607504.1	Aak1	K1ATCC	6	5	1	0
XP_007607505.1	Aak1	CHO_DXB11	11	11	0	0		XP_007607505.1	Aak1	K1ATCC	6	5	1	0
XP_007607506.1	Aak1	CHO_DXB11	11	11	0	0		XP_007607506.1	Aak1	K1ATCC	6	5	1	0
XP_007607507.1	Aak1	CHO_DXB11	11	11	0	0		XP_007607507.1	Aak1	K1ATCC	6	5	1	0
XP_007607508.1	Aak1	CHO_DXB11	11	11	0	0		XP_007607508.1	Aak1	K1ATCC	6	5	1	0
XP_007607509.1	Aak1	CHO_DXB11	11	11	0	0		XP_007607509.1	Aak1	K1ATCC	6	5	1	0
XP_007607510.1	Aak1	CHO_DXB11	11	11	0	0		XP_007607510.1	Aak1	K1ATCC	6	5	1	0
XP_007607511.1	Aak1	CHO_DXB11	11	11	0	0		XP_007607511.1	Aak1	K1ATCC	6	5	1	0
XP_007621270.1	Aamdc	CHO_DXB11	15	15	0	0		XP_007621270.1	Aamdc	K1ATCC	17	17	0	0
XP_007621271.1	Aamdc	CHO_DXB11	17	17	0	0		XP_007621271.1	Aamdc	K1ATCC	19	19	0	0
XP_007621272.1	Aamdc	CHO_DXB11	15	15	0	0		XP_007621272.1	Aamdc	K1ATCC	17	17	0	0
XP_007621273.1	Aamdc	CHO_DXB11	15	15	0	0		XP_007621273.1	Aamdc	K1ATCC	17	17	0	0
XP_007621274.1	Aamdc	CHO_DXB11	17	17	0	0		XP_007621274.1	Aamdc	K1ATCC	19	19	0	0
XP_007614284.1	Aamp	CHO_DXB11	14	14	0	0		XP_007614284.1	Aamp	K1ATCC	13	13	0	0
XP_007624541.1	Aanat	CHO_DXB11	0	0	0	0		XP_007624541.1	Aanat	K1ATCC	0	0	0	0
XP_007616702.1	Aar2	CHO_DXB11	14	13	1	0		XP_007616702.1	Aar2	K1ATCC	14	13	1	0
XP_007616703.1	Aar2	CHO_DXB11	19	16	1	0		XP_007616703.1	Aar2	K1ATCC	22	18	1	0
XP_007616704.1	Aar2	CHO_DXB11	19	16	1	0		XP_007616704.1	Aar2	K1ATCC	22	18	1	0
XP_007615603.1	Aars2	CHO_DXB11	10	8	0	2		XP_007615603.1	Aars2	K1ATCC	8	7	0	1
XP_007634482.1	Aars	CHO_DXB11	78	75	3	0		XP_007634482.1	Aars	K1ATCC	86	83	3	0
XP_007631038.1	Aasdhppt	CHO_DXB11	1	1	0	0		XP_007631038.1	Aasdhppt	K1ATCC	0	0	0	0
XP_007633067.1	Aasdh	CHO_DXB11	46	43	1	2		XP_007633067.1	Aasdh	K1ATCC	57	54	1	2
XP_007633068.1	Aasdh	CHO_DXB11	40	37	1	2		XP_007633068.1	Aasdh	K1ATCC	49	46	1	2
XP_007633069.1	Aasdh	CHO_DXB11	40	37	1	2		XP_007633069.1	Aasdh	K1ATCC	49	46	1	2
XP_007633070.1	Aasdh	CHO_DXB11	40	37	1	2		XP_007633070.1	Aasdh	K1ATCC	49	46	1	2
XP_007633071.1	Aasdh	CHO_DXB11	46	43	1	2		XP_007633071.1	Aasdh	K1ATCC	57	54	1	2
XP_007636670.1	Aass	CHO_DXB11	5	5	0	0		XP_007636670.1	Aass	K1ATCC	3	3	0	0
XP_007625534.1	Aatf	CHO_DXB11	5	4	1	0		XP_007625534.1	Aatf	K1ATCC	2	2	0	0
XP_007628121.1	Aatk	CHO_DXB11	0	0	0	0		XP_007628121.1	Aatk	K1ATCC	0	0	0	0
XP_007636485.1	Abat	CHO_DXB11	73	58	15	0		XP_007636485.1	Abat	K1ATCC	74	58	16	0
XP_007636486.1	Abat	CHO_DXB11	73	58	15	0		XP_007636486.1	Abat	K1ATCC	74	58	16	0
XP_007637843.1	Abca13	CHO_DXB11	458	432	14	12		XP_007637843.1	Abca13	K1ATCC	456	430	14	12
XP_007635060.1	Abca1	CHO_DXB11	13	13	0	0		XP_007635060.1	Abca1	K1ATCC	8	8	0	0
XP_007637201.1	Abca2	CHO_DXB11	35	25	7	3		XP_007637201.1	Abca2	K1ATCC	30	22	6	2
XP_007637202.1	Abca2	CHO_DXB11	36	26	7	3		XP_007637202.1	Abca2	K1ATCC	31	23	6	2
XP_007637203.1	Abca2	CHO_DXB11	36	26	7	3		XP_007637203.1	Abca2	K1ATCC	31	23	6	2
XP_007637204.1	Abca2	CHO_DXB11	35	25	7	3		XP_007637204.1	Abca2	K1ATCC	30	22	6	2
XP_007606621.1	Abca3	CHO_DXB11	140	132	3	5		XP_007606621.1	Abca3	K1ATCC	145	137	2	6
XP_007630041.1	Abca5	CHO_DXB11	3	1	0	2		XP_007630041.1	Abca5	K1ATCC	6	6	0	0
XP_007630016.1	Abca6	CHO_DXB11	5	4	0	1		XP_007630016.1	Abca6	K1ATCC	7	6	0	1
XP_007614966.1	Abca7	CHO_DXB11	0	0	0	0		XP_007614966.1	Abca7	K1ATCC	0	0	0	0
XP_007614967.1	Abca7	CHO_DXB11	0	0	0	0		XP_007614967.1	Abca7	K1ATCC	0	0	0	0
XP_007614968.1	Abca7	CHO_DXB11	0	0	0	0		XP_007614968.1	Abca7	K1ATCC	0	0	0	0
XP_007614969.1	Abca7	CHO_DXB11	0	0	0	0		XP_007614969.1	Abca7	K1ATCC	0	0	0	0
XP_007614970.1	Abca7	CHO_DXB11	0	0	0	0		XP_007614970.1	Abca7	K1ATCC	0	0	0	0
XP_007614971.1	Abca7	CHO_DXB11	0	0	0	0		XP_007614971.1	Abca7	K1ATCC	0	0	0	0
XP_007614972.1	Abca7	CHO_DXB11	0	0	0	0		XP_007614972.1	Abca7	K1ATCC	0	0	0	0
XP_007630020.1	Abca8	CHO_DXB11	6	4	1	1		XP_007630020.1	Abca8	K1ATCC	8	5	2	1
XP_007630017.1	Abca9	CHO_DXB11	10	9	1	0		XP_007630017.1	Abca9	K1ATCC	8	7	1	0
XP_007630018.1	Abca9	CHO_DXB11	10	9	1	0		XP_007630018.1	Abca9	K1ATCC	8	7	1	0
XP_007630019.1	Abca9	CHO_DXB11	10	9	1	0		XP_007630019.1	Abca9	K1ATCC	8	7	1	0
XP_007611398.1	Abcb10	CHO_DXB11	65	62	1	2		XP_007611398.1	Abcb10	K1ATCC	66	64	1	1
XP_007628686.1	Abcb11	CHO_DXB11	10	10	0	0		XP_007628686.1	Abcb11	K1ATCC	6	6	0	0
XP_007628687.1	Abcb11	CHO_DXB11	10	10	0	0		XP_007628687.1	Abcb11	K1ATCC	6	6	0	0
NP_001230917.1	Abcb1a	CHO_DXB11	5	4	0	1		NP_001230917.1	Abcb1a	K1ATCC	6	5	0	1
NP_001230918.1	Abcb1b	CHO_DXB11	4	4	0	0		NP_001230918.1	Abcb1b	K1ATCC	2	2	0	0
NP_001230916.1	Abcb4	CHO_DXB11	9	7	1	1		NP_001230916.1	Abcb4	K1ATCC	8	6	1	1
XP_007614253.1	Abcb6	CHO_DXB11	6	4	1	1		XP_007614253.1	Abcb6	K1ATCC	9	7	1	1
XP_007631004.1	Abcb7	CHO_DXB11	177	177	0	0		XP_007631004.1	Abcb7	K1ATCC	204	204	0	0
XP_007613193.1	Abcb8	CHO_DXB11	0	0	0	0		XP_007613193.1	Abcb8	K1ATCC	0	0	0	0
XP_007623171.1	Abcb9	CHO_DXB11	2	2	0	0		XP_007623171.1	Abcb9	K1ATCC	2	2	0	0
XP_007623172.1	Abcb9	CHO_DXB11	2	2	0	0		XP_007623172.1	Abcb9	K1ATCC	2	2	0	0
XP_007623173.1	Abcb9	CHO_DXB11	2	2	0	0		XP_007623173.1	Abcb9	K1ATCC	2	2	0	0
XP_007631131.1	Abcc10	CHO_DXB11	0	0	0	0		XP_007631131.1	Abcc10	K1ATCC	0	0	0	0
XP_007631132.1	Abcc10	CHO_DXB11	0	0	0	0		XP_007631132.1	Abcc10	K1ATCC	0	0	0	0
XP_007631133.1	Abcc10	CHO_DXB11	0	0	0	0		XP_007631133.1	Abcc10	K1ATCC	0	0	0	0
XP_007631134.1	Abcc10	CHO_DXB11	0	0	0	0		XP_007631134.1	Abcc10	K1ATCC	0	0	0	0
XP_007631135.1	Abcc10	CHO_DXB11	0	0	0	0		XP_007631135.1	Abcc10	K1ATCC	0	0	0	0
XP_007631136.1	Abcc10	CHO_DXB11	0	0	0	0		XP_007631136.1	Abcc10	K1ATCC	0	0	0	0
XP_007631137.1	Abcc10	CHO_DXB11	0	0	0	0		XP_007631137.1	Abcc10	K1ATCC	0	0	0	0
XP_007631138.1	Abcc10	CHO_DXB11	0	0	0	0		XP_007631138.1	Abcc10	K1ATCC	0	0	0	0
XP_007611634.1	Abcc1	CHO_DXB11	149	146	1	2		XP_007611634.1	Abcc1	K1ATCC	147	144	1	2
XP_007618028.1	Abcc2	CHO_DXB11	6	4	2	0		XP_007618028.1	Abcc2	K1ATCC	7	5	2	0
XP_007626840.1	Abcc3	CHO_DXB11	2	2	0	0		XP_007626840.1	Abcc3	K1ATCC	1	1	0	0
XP_007620770.1	Abcc4	CHO_DXB11	498	492	5	1		XP_007620770.1	Abcc4	K1ATCC	497	491	5	1
XP_007634299.1	Abcc5	CHO_DXB11	98	97	0	1		XP_007634299.1	Abcc5	K1ATCC	99	98	0	1
XP_007637449.1	Abcc5	CHO_DXB11	23	19	4	0		XP_007637449.1	Abcc5	K1ATCC	25	20	5	0
XP_007637450.1	Abcc5	CHO_DXB11	27	23	4	0		XP_007637450.1	Abcc5	K1ATCC	30	25	5	0
XP_007636850.1	Abcc6	CHO_DXB11	42	37	3	2		XP_007636850.1	Abcc6	K1ATCC	42	37	3	2
XP_007636917.1	Abcc8	CHO_DXB11	152	143	8	1		XP_007636917.1	Abcc8	K1ATCC	140	132	7	1
XP_007622870.1	Abcc9	CHO_DXB11	499	489	9	1		XP_007622870.1	Abcc9	K1ATCC	497	487	9	1
XP_007622871.1	Abcc9	CHO_DXB11	569	559	9	1		XP_007622871.1	Abcc9	K1ATCC	566	556	9	1
XP_007622873.1	Abcc9	CHO_DXB11	499	489	9	1		XP_007622873.1	Abcc9	K1ATCC	497	487	9	1
XP_007622874.1	Abcc9	CHO_DXB11	563	553	9	1		XP_007622874.1	Abcc9	K1ATCC	560	550	9	1
XP_007626319.1	Abcd1	CHO_DXB11	5	5	0	0		XP_007626319.1	Abcd1	K1ATCC	5	5	0	0
XP_007623658.1	Abcd2	CHO_DXB11	51	49	0	2		XP_007623658.1	Abcd2	K1ATCC	70	68	0	2
XP_007625932.1	Abcd3	CHO_DXB11	112	111	1	0		XP_007625932.1	Abcd3	K1ATCC	128	127	1	0
XP_007626731.1	Abcd4	CHO_DXB11	0	0	0	0		XP_007626731.1	Abcd4	K1ATCC	0	0	0	0
XP_007621924.1	Abce1	CHO_DXB11	2	2	0	0		XP_007621924.1	Abce1	K1ATCC	4	3	1	0
XP_007614177.1	Abcf1	CHO_DXB11	0	0	0	0		XP_007614177.1	Abcf1	K1ATCC	0	0	0	0
XP_007621377.1	Abcf2	CHO_DXB11	2	2	0	0		XP_007621377.1	Abcf2	K1ATCC	0	0	0	0
XP_007637453.1	Abcf3	CHO_DXB11	14	13	1	0		XP_007637453.1	Abcf3	K1ATCC	14	13	1	0
XP_007628422.1	Abcg1	CHO_DXB11	9	9	0	0		XP_007628422.1	Abcg1	K1ATCC	1	1	0	0
XP_007633702.1	Abcg2	CHO_DXB11	7	6	0	1		XP_007633702.1	Abcg2	K1ATCC	2	2	0	0
XP_007631276.1	Abcg4	CHO_DXB11	35	32	3	0		XP_007631276.1	Abcg4	K1ATCC	34	31	3	0
XP_007613235.1	Abcg5	CHO_DXB11	5	4	1	0		XP_007613235.1	Abcg5	K1ATCC	4	3	1	0
XP_007613237.1	Abcg8	CHO_DXB11	44	38	5	1		XP_007613237.1	Abcg8	K1ATCC	39	33	5	1
XP_007613238.1	Abcg8	CHO_DXB11	44	38	5	1		XP_007613238.1	Abcg8	K1ATCC	39	33	5	1
XP_007619516.1	Abhd10	CHO_DXB11	18	16	2	0		XP_007619516.1	Abhd10	K1ATCC	20	18	2	0
XP_007619517.1	Abhd10	CHO_DXB11	18	16	2	0		XP_007619517.1	Abhd10	K1ATCC	20	18	2	0
XP_007627444.1	Abhd11	CHO_DXB11	1	1	0	0		XP_007627444.1	Abhd11	K1ATCC	1	1	0	0
XP_007636950.1	Abhd12b	CHO_DXB11	160	145	13	2		XP_007636950.1	Abhd12b	K1ATCC	159	143	13	3
XP_007636951.1	Abhd12b	CHO_DXB11	160	145	13	2		XP_007636951.1	Abhd12b	K1ATCC	159	143	13	3
XP_007624825.1	Abhd12	CHO_DXB11	8	8	0	0		XP_007624825.1	Abhd12	K1ATCC	5	5	0	0
XP_007634011.1	Abhd13	CHO_DXB11	35	34	0	1		XP_007634011.1	Abhd13	K1ATCC	33	33	0	0
XP_007617608.1	Abhd14a	CHO_DXB11	0	0	0	0		XP_007617608.1	Abhd14a	K1ATCC	0	0	0	0
XP_007617609.1	Abhd14a	CHO_DXB11	0	0	0	0		XP_007617609.1	Abhd14a	K1ATCC	0	0	0	0
XP_007617610.1	Abhd14a	CHO_DXB11	0	0	0	0		XP_007617610.1	Abhd14a	K1ATCC	0	0	0	0
XP_007617607.1	Abhd14b	CHO_DXB11	0	0	0	0		XP_007617607.1	Abhd14b	K1ATCC	0	0	0	0
XP_007620150.1	Abhd15	CHO_DXB11	0	0	0	0		XP_007620150.1	Abhd15	K1ATCC	0	0	0	0
XP_007612881.1	Abhd16a	CHO_DXB11	6	6	0	0		XP_007612881.1	Abhd16a	K1ATCC	1	1	0	0
XP_007608728.1	Abhd16b	CHO_DXB11	0	0	0	0		XP_007608728.1	Abhd16b	K1ATCC	0	0	0	0
XP_007614930.1	Abhd17a	CHO_DXB11	0	0	0	0		XP_007614930.1	Abhd17a	K1ATCC	0	0	0	0
XP_007620401.1	Abhd17b	CHO_DXB11	13	13	0	0		XP_007620401.1	Abhd17b	K1ATCC	16	16	0	0
XP_007633344.1	Abhd17c	CHO_DXB11	57	57	0	0		XP_007633344.1	Abhd17c	K1ATCC	58	58	0	0
XP_007613673.1	Abhd1	CHO_DXB11	0	0	0	0		XP_007613673.1	Abhd1	K1ATCC	0	0	0	0
XP_007628536.1	Abhd2	CHO_DXB11	106	97	9	0		XP_007628536.1	Abhd2	K1ATCC	106	96	10	0
XP_007628537.1	Abhd2	CHO_DXB11	106	97	9	0		XP_007628537.1	Abhd2	K1ATCC	106	96	10	0
XP_007622635.1	Abhd3	CHO_DXB11	5	5	0	0		XP_007622635.1	Abhd3	K1ATCC	5	5	0	0
XP_007624697.1	Abhd4	CHO_DXB11	1	1	0	0		XP_007624697.1	Abhd4	K1ATCC	1	1	0	0
XP_007624698.1	Abhd4	CHO_DXB11	1	1	0	0		XP_007624698.1	Abhd4	K1ATCC	1	1	0	0
XP_007630484.1	Abhd5	CHO_DXB11	0	0	0	0		XP_007630484.1	Abhd5	K1ATCC	0	0	0	0
XP_007611623.1	Abhd6	CHO_DXB11	54	53	1	0		XP_007611623.1	Abhd6	K1ATCC	54	53	1	0
XP_007611624.1	Abhd6	CHO_DXB11	54	53	1	0		XP_007611624.1	Abhd6	K1ATCC	54	53	1	0
XP_007611625.1	Abhd6	CHO_DXB11	64	56	1	0		XP_007611625.1	Abhd6	K1ATCC	64	56	1	0
XP_007611626.1	Abhd6	CHO_DXB11	57	49	1	0		XP_007611626.1	Abhd6	K1ATCC	57	49	1	0
XP_007611627.1	Abhd6	CHO_DXB11	57	49	1	0		XP_007611627.1	Abhd6	K1ATCC	57	49	1	0
XP_007611628.1	Abhd6	CHO_DXB11	47	46	1	0		XP_007611628.1	Abhd6	K1ATCC	47	46	1	0
XP_007627598.1	Abhd8	CHO_DXB11	0	0	0	0		XP_007627598.1	Abhd8	K1ATCC	0	0	0	0
XP_007614696.1	Abi1	CHO_DXB11	102	102	0	0		XP_007614696.1	Abi1	K1ATCC	103	103	0	0
XP_007630982.1	Abi2	CHO_DXB11	1	1	0	0		XP_007630982.1	Abi2	K1ATCC	0	0	0	0
XP_007629605.1	Abi3bp	CHO_DXB11	769	718	3	2		XP_007629605.1	Abi3bp	K1ATCC	767	719	3	2
XP_007629606.1	Abi3bp	CHO_DXB11	769	718	3	2		XP_007629606.1	Abi3bp	K1ATCC	767	719	3	2
XP_007629607.1	Abi3bp	CHO_DXB11	769	718	3	2		XP_007629607.1	Abi3bp	K1ATCC	767	719	3	2
XP_007631103.1	Abi3	CHO_DXB11	1	1	0	0		XP_007631103.1	Abi3	K1ATCC	1	1	0	0
XP_007618134.1	Abl1	CHO_DXB11	28	26	2	0		XP_007618134.1	Abl1	K1ATCC	24	24	0	0
XP_007610878.1	Abl2	CHO_DXB11	54	46	0	1		XP_007610878.1	Abl2	K1ATCC	57	47	0	1
XP_007610879.1	Abl2	CHO_DXB11	54	46	0	1		XP_007610879.1	Abl2	K1ATCC	57	47	0	1
XP_007610880.1	Abl2	CHO_DXB11	54	46	0	1		XP_007610880.1	Abl2	K1ATCC	57	47	0	1
XP_007616663.1	Ablim1	CHO_DXB11	440	416	23	1		XP_007616663.1	Ablim1	K1ATCC	566	521	44	1
XP_007616664.1	Ablim1	CHO_DXB11	440	416	23	1		XP_007616664.1	Ablim1	K1ATCC	566	521	44	1
XP_007616665.1	Ablim1	CHO_DXB11	37	37	0	0		XP_007616665.1	Ablim1	K1ATCC	44	44	0	0
XP_007624034.1	Ablim2	CHO_DXB11	9	9	0	0		XP_007624034.1	Ablim2	K1ATCC	5	5	0	0
XP_007624206.1	Ablim2	CHO_DXB11	9	9	0	0		XP_007624206.1	Ablim2	K1ATCC	2	2	0	0
XP_007608504.1	Ablim3	CHO_DXB11	11	11	0	0		XP_007608504.1	Ablim3	K1ATCC	8	8	0	0
XP_007618624.1	Abo	CHO_DXB11	1	0	0	1		XP_007618624.1	Abo	K1ATCC	0	0	0	0
XP_007631501.1	Abracl	CHO_DXB11	0	0	0	0		XP_007631501.1	Abracl	K1ATCC	0	0	0	0
XP_007631502.1	Abracl	CHO_DXB11	0	0	0	0		XP_007631502.1	Abracl	K1ATCC	0	0	0	0
XP_007631503.1	Abracl	CHO_DXB11	0	0	0	0		XP_007631503.1	Abracl	K1ATCC	0	0	0	0
XP_007608478.1	Abra	CHO_DXB11	16	12	2	2		XP_007608478.1	Abra	K1ATCC	9	8	1	0
XP_007624574.1	Abr	CHO_DXB11	9	8	1	0		XP_007624574.1	Abr	K1ATCC	3	3	0	0
XP_007624575.1	Abr	CHO_DXB11	1	0	1	0		XP_007624575.1	Abr	K1ATCC	0	0	0	0
XP_007634663.1	Abt1	CHO_DXB11	1	0	1	0		XP_007634663.1	Abt1	K1ATCC	1	0	1	0
XP_007622745.1	Abtb1	CHO_DXB11	1	1	0	0		XP_007622745.1	Abtb1	K1ATCC	0	0	0	0
XP_007617720.1	Abtb2	CHO_DXB11	470	467	2	1		XP_007617720.1	Abtb2	K1ATCC	461	458	2	1
XP_007612988.1	Acaa2	CHO_DXB11	3	3	0	0		XP_007612988.1	Acaa2	K1ATCC	1	1	0	0
XP_007625533.1	Acaca	CHO_DXB11	7	7	0	0		XP_007625533.1	Acaca	K1ATCC	4	4	0	0
XP_007626964.1	Acaca	CHO_DXB11	14	14	0	0		XP_007626964.1	Acaca	K1ATCC	5	4	1	0
XP_007607192.1	Acacb	CHO_DXB11	6	5	0	1		XP_007607192.1	Acacb	K1ATCC	3	3	0	0
XP_007628875.1	Acad10	CHO_DXB11	3	3	0	0		XP_007628875.1	Acad10	K1ATCC	1	1	0	0
XP_007637856.1	Acad11	CHO_DXB11	6	6	0	0		XP_007637856.1	Acad11	K1ATCC	2	2	0	0
XP_007623765.1	Acad8	CHO_DXB11	26	23	2	1		XP_007623765.1	Acad8	K1ATCC	26	23	2	1
XP_007623766.1	Acad8	CHO_DXB11	14	12	2	0		XP_007623766.1	Acad8	K1ATCC	14	12	2	0
XP_007614058.1	Acad9	CHO_DXB11	59	57	1	1		XP_007614058.1	Acad9	K1ATCC	58	56	1	1
XP_007607021.1	Acadl	CHO_DXB11	0	0	0	0		XP_007607021.1	Acadl	K1ATCC	0	0	0	0
XP_007611956.1	Acadm	CHO_DXB11	34	32	1	1		XP_007611956.1	Acadm	K1ATCC	34	32	1	1
XP_007628781.1	Acadsb	CHO_DXB11	36	34	2	0		XP_007628781.1	Acadsb	K1ATCC	39	37	2	0
XP_007607166.1	Acads	CHO_DXB11	0	0	0	0		XP_007607166.1	Acads	K1ATCC	0	0	0	0
XP_007607167.1	Acads	CHO_DXB11	0	0	0	0		XP_007607167.1	Acads	K1ATCC	0	0	0	0
XP_007625166.1	Acadvl	CHO_DXB11	0	0	0	0		XP_007625166.1	Acadvl	K1ATCC	0	0	0	0
XP_007628531.1	Acan	CHO_DXB11	42	35	3	4		XP_007628531.1	Acan	K1ATCC	37	31	2	4
XP_007625181.1	Acap1	CHO_DXB11	2	2	0	0		XP_007625181.1	Acap1	K1ATCC	2	2	0	0
XP_007625182.1	Acap1	CHO_DXB11	2	2	0	0		XP_007625182.1	Acap1	K1ATCC	2	2	0	0
XP_007611901.1	Acap2	CHO_DXB11	10	8	1	0		XP_007611901.1	Acap2	K1ATCC	6	5	0	0
XP_007611902.1	Acap2	CHO_DXB11	10	8	1	0		XP_007611902.1	Acap2	K1ATCC	6	5	0	0
XP_007611903.1	Acap2	CHO_DXB11	9	8	1	0		XP_007611903.1	Acap2	K1ATCC	5	5	0	0
XP_007606872.1	Acap3	CHO_DXB11	12	11	0	1		XP_007606872.1	Acap3	K1ATCC	11	10	0	1
XP_007619997.1	Acat1	CHO_DXB11	3	3	0	0		XP_007619997.1	Acat1	K1ATCC	4	4	0	0
XP_007635003.1	Acat2	CHO_DXB11	15	15	0	0		XP_007635003.1	Acat2	K1ATCC	15	15	0	0
XP_007626428.1	Acbd3	CHO_DXB11	3	3	0	0		XP_007626428.1	Acbd3	K1ATCC	1	1	0	0
XP_007635921.1	Acbd4	CHO_DXB11	17	15	1	1		XP_007635921.1	Acbd4	K1ATCC	18	17	1	0
XP_007614700.1	Acbd5	CHO_DXB11	45	38	7	0		XP_007614700.1	Acbd5	K1ATCC	48	39	9	0
XP_007614701.1	Acbd5	CHO_DXB11	45	38	7	0		XP_007614701.1	Acbd5	K1ATCC	48	39	9	0
XP_007609027.1	Acbd6	CHO_DXB11	276	276	0	0		XP_007609027.1	Acbd6	K1ATCC	281	281	0	0
XP_007630064.1	Acbd7	CHO_DXB11	5	5	0	0		XP_007630064.1	Acbd7	K1ATCC	6	6	0	0
XP_007622267.1	Accs	CHO_DXB11	25	22	2	1		XP_007622267.1	Accs	K1ATCC	26	21	4	1
XP_007622268.1	Accs	CHO_DXB11	25	22	2	1		XP_007622268.1	Accs	K1ATCC	26	21	4	1
XP_007610039.1	Acd	CHO_DXB11	4	3	1	0		XP_007610039.1	Acd	K1ATCC	4	3	1	0
XP_007610041.1	Acd	CHO_DXB11	4	3	1	0		XP_007610041.1	Acd	K1ATCC	4	3	1	0
XP_007609091.1	Ace2	CHO_DXB11	56	56	0	0		XP_007609091.1	Ace2	K1ATCC	55	55	0	0
XP_007627243.1	Ace3	CHO_DXB11	2	2	0	0		XP_007627243.1	Ace3	K1ATCC	1	1	0	0
XP_007627398.1	Acer1	CHO_DXB11	2	2	0	0		XP_007627398.1	Acer1	K1ATCC	3	3	0	0
XP_007616874.1	Acer2	CHO_DXB11	2	2	0	0		XP_007616874.1	Acer2	K1ATCC	0	0	0	0
XP_007621286.1	Acer3	CHO_DXB11	108	108	0	0		XP_007621286.1	Acer3	K1ATCC	110	110	0	0
XP_007627242.1	Ace	CHO_DXB11	0	0	0	0		XP_007627242.1	Ace	K1ATCC	0	0	0	0
XP_007619445.1	Ache	CHO_DXB11	0	0	0	0		XP_007619445.1	Ache	K1ATCC	0	0	0	0
XP_007619446.1	Ache	CHO_DXB11	0	0	0	0		XP_007619446.1	Ache	K1ATCC	0	0	0	0
XP_007609291.1	Acin1	CHO_DXB11	3	2	0	1		XP_007609291.1	Acin1	K1ATCC	2	1	0	1
XP_007631496.1	Ackr1	CHO_DXB11	0	0	0	0		XP_007631496.1	Ackr1	K1ATCC	0	0	0	0
XP_007630642.1	Ackr2	CHO_DXB11	0	0	0	0		XP_007630642.1	Ackr2	K1ATCC	0	0	0	0
XP_007636661.1	Ackr3	CHO_DXB11	1	0	0	1		XP_007636661.1	Ackr3	K1ATCC	1	0	0	1
XP_007636662.1	Ackr3	CHO_DXB11	1	0	0	1		XP_007636662.1	Ackr3	K1ATCC	1	0	0	1
XP_007636663.1	Ackr3	CHO_DXB11	1	0	0	1		XP_007636663.1	Ackr3	K1ATCC	1	0	0	1
XP_007637855.1	Ackr4	CHO_DXB11	0	0	0	0		XP_007637855.1	Ackr4	K1ATCC	0	0	0	0
XP_007631462.1	Acly	CHO_DXB11	79	75	4	0		XP_007631462.1	Acly	K1ATCC	76	73	3	0
XP_007612896.1	Acmsd	CHO_DXB11	13	13	0	0		XP_007612896.1	Acmsd	K1ATCC	15	15	0	0
XP_007630214.1	Acn9	CHO_DXB11	4	4	0	0		XP_007630214.1	Acn9	K1ATCC	3	3	0	0
XP_007614514.1	Aco1	CHO_DXB11	2	2	0	0		XP_007614514.1	Aco1	K1ATCC	0	0	0	0
XP_007618661.1	Aco2	CHO_DXB11	22	22	0	0		XP_007618661.1	Aco2	K1ATCC	25	25	0	0
XP_007624954.1	Acot11	CHO_DXB11	4	4	0	0		XP_007624954.1	Acot11	K1ATCC	4	4	0	0
XP_007634351.1	Acot12	CHO_DXB11	1	1	0	0		XP_007634351.1	Acot12	K1ATCC	0	0	0	0
XP_007634614.1	Acot13	CHO_DXB11	1	1	0	0		XP_007634614.1	Acot13	K1ATCC	0	0	0	0
XP_007624905.1	Acot4	CHO_DXB11	1	0	1	0		XP_007624905.1	Acot4	K1ATCC	1	0	1	0
XP_007631714.1	Acot7	CHO_DXB11	170	168	0	0		XP_007631714.1	Acot7	K1ATCC	167	165	0	0
XP_007631715.1	Acot7	CHO_DXB11	165	165	0	0		XP_007631715.1	Acot7	K1ATCC	160	160	0	0
XP_007631716.1	Acot7	CHO_DXB11	191	189	0	0		XP_007631716.1	Acot7	K1ATCC	186	184	0	0
XP_007631717.1	Acot7	CHO_DXB11	114	114	0	0		XP_007631717.1	Acot7	K1ATCC	108	108	0	0
XP_007610105.1	Acot9	CHO_DXB11	29	27	0	0		XP_007610105.1	Acot9	K1ATCC	32	30	0	0
XP_007610106.1	Acot9	CHO_DXB11	29	27	0	0		XP_007610106.1	Acot9	K1ATCC	32	30	0	0
XP_007610107.1	Acot9	CHO_DXB11	26	24	0	0		XP_007610107.1	Acot9	K1ATCC	29	27	0	0
XP_007615884.1	Acox1	CHO_DXB11	2	1	0	1		XP_007615884.1	Acox1	K1ATCC	2	1	0	1
XP_007636739.1	Acox2	CHO_DXB11	68	67	1	0		XP_007636739.1	Acox2	K1ATCC	71	70	1	0
XP_007624021.1	Acox3	CHO_DXB11	12	11	0	1		XP_007624021.1	Acox3	K1ATCC	11	11	0	0
XP_007624022.1	Acox3	CHO_DXB11	15	14	0	1		XP_007624022.1	Acox3	K1ATCC	14	14	0	0
XP_007624023.1	Acox3	CHO_DXB11	12	11	0	1		XP_007624023.1	Acox3	K1ATCC	11	11	0	0
XP_007624024.1	Acox3	CHO_DXB11	15	14	0	1		XP_007624024.1	Acox3	K1ATCC	14	14	0	0
XP_007638093.1	Acoxl	CHO_DXB11	28	27	0	1		XP_007638093.1	Acoxl	K1ATCC	30	29	0	1
XP_007633282.1	Acp1	CHO_DXB11	0	0	0	0		XP_007633282.1	Acp1	K1ATCC	0	0	0	0
XP_007633283.1	Acp1	CHO_DXB11	0	0	0	0		XP_007633283.1	Acp1	K1ATCC	0	0	0	0
XP_007610976.1	Acp2	CHO_DXB11	1	1	0	0		XP_007610976.1	Acp2	K1ATCC	1	1	0	0
XP_007625052.1	Acp5	CHO_DXB11	0	0	0	0		XP_007625052.1	Acp5	K1ATCC	0	0	0	0
XP_007625053.1	Acp5	CHO_DXB11	0	0	0	0		XP_007625053.1	Acp5	K1ATCC	0	0	0	0
XP_007608991.1	Acp6	CHO_DXB11	2	2	0	0		XP_007608991.1	Acp6	K1ATCC	1	1	0	0
XP_007637853.1	Acpp	CHO_DXB11	5	5	0	0		XP_007637853.1	Acpp	K1ATCC	2	2	0	0
XP_007623480.1	Acpt	CHO_DXB11	4	4	0	0		XP_007623480.1	Acpt	K1ATCC	3	3	0	0
XP_007631858.1	Acrbp	CHO_DXB11	16	16	0	0		XP_007631858.1	Acrbp	K1ATCC	18	18	0	0
XP_007624739.1	Acrv1	CHO_DXB11	3	3	0	0		XP_007624739.1	Acrv1	K1ATCC	3	3	0	0
XP_007626557.1	Acr	CHO_DXB11	4	4	0	0		XP_007626557.1	Acr	K1ATCC	4	4	0	0
XP_007626558.1	Acr	CHO_DXB11	0	0	0	0		XP_007626558.1	Acr	K1ATCC	0	0	0	0
XP_007616056.1	Acsbg1	CHO_DXB11	158	158	0	0		XP_007616056.1	Acsbg1	K1ATCC	157	157	0	0
XP_007627381.1	Acsbg2	CHO_DXB11	1	1	0	0		XP_007627381.1	Acsbg2	K1ATCC	2	2	0	0
XP_007626835.1	Acsf2	CHO_DXB11	2	2	0	0		XP_007626835.1	Acsf2	K1ATCC	2	2	0	0
XP_007622088.1	Acsf3	CHO_DXB11	104	95	3	1		XP_007622088.1	Acsf3	K1ATCC	100	91	3	1
XP_007622089.1	Acsf3	CHO_DXB11	90	86	3	1		XP_007622089.1	Acsf3	K1ATCC	88	84	3	1
XP_007622090.1	Acsf3	CHO_DXB11	118	104	3	1		XP_007622090.1	Acsf3	K1ATCC	112	98	3	1
XP_007627841.1	Acsl1	CHO_DXB11	89	73	15	1		XP_007627841.1	Acsl1	K1ATCC	86	71	15	0
XP_007627842.1	Acsl1	CHO_DXB11	89	73	15	1		XP_007627842.1	Acsl1	K1ATCC	86	71	15	0
XP_007636013.1	Acsl3	CHO_DXB11	53	53	0	0		XP_007636013.1	Acsl3	K1ATCC	59	59	0	0
XP_007620659.1	Acsl4	CHO_DXB11	1	1	0	0		XP_007620659.1	Acsl4	K1ATCC	1	1	0	0
XP_007620660.1	Acsl4	CHO_DXB11	1	1	0	0		XP_007620660.1	Acsl4	K1ATCC	1	1	0	0
XP_007620661.1	Acsl4	CHO_DXB11	1	1	0	0		XP_007620661.1	Acsl4	K1ATCC	1	1	0	0
XP_007625943.1	Acsl5	CHO_DXB11	51	49	2	0		XP_007625943.1	Acsl5	K1ATCC	64	63	1	0
XP_007616100.1	Acsl6	CHO_DXB11	7	7	0	0		XP_007616100.1	Acsl6	K1ATCC	4	4	0	0
XP_007616101.1	Acsl6	CHO_DXB11	7	7	0	0		XP_007616101.1	Acsl6	K1ATCC	4	4	0	0
XP_007616102.1	Acsl6	CHO_DXB11	4	4	0	0		XP_007616102.1	Acsl6	K1ATCC	3	3	0	0
XP_007616103.1	Acsl6	CHO_DXB11	7	7	0	0		XP_007616103.1	Acsl6	K1ATCC	4	4	0	0
XP_007616104.1	Acsl6	CHO_DXB11	7	7	0	0		XP_007616104.1	Acsl6	K1ATCC	4	4	0	0
XP_007616105.1	Acsl6	CHO_DXB11	7	7	0	0		XP_007616105.1	Acsl6	K1ATCC	4	4	0	0
XP_007632846.1	Acsm3	CHO_DXB11	33	31	1	1		XP_007632846.1	Acsm3	K1ATCC	35	33	1	1
XP_007632841.1	Acsm5	CHO_DXB11	37	35	1	1		XP_007632841.1	Acsm5	K1ATCC	37	35	1	1
XP_007624826.1	Acss1	CHO_DXB11	14	13	1	0		XP_007624826.1	Acss1	K1ATCC	11	11	0	0
XP_007633290.1	Acss2	CHO_DXB11	5	5	0	0		XP_007633290.1	Acss2	K1ATCC	3	3	0	0
XP_007633291.1	Acss2	CHO_DXB11	5	5	0	0		XP_007633291.1	Acss2	K1ATCC	3	3	0	0
XP_007633292.1	Acss2	CHO_DXB11	5	5	0	0		XP_007633292.1	Acss2	K1ATCC	3	3	0	0
XP_007633293.1	Acss2	CHO_DXB11	5	5	0	0		XP_007633293.1	Acss2	K1ATCC	3	3	0	0
XP_007618485.1	Acss3	CHO_DXB11	622	569	52	1		XP_007618485.1	Acss3	K1ATCC	628	574	53	1
XP_007618486.1	Acss3	CHO_DXB11	365	312	52	1		XP_007618486.1	Acss3	K1ATCC	376	322	53	1
XP_007611392.1	Acta1	CHO_DXB11	10	9	1	0		XP_007611392.1	Acta1	K1ATCC	10	9	1	0
XP_007633234.1	Acta2	CHO_DXB11	3	3	0	0		XP_007633234.1	Acta2	K1ATCC	2	2	0	0
XP_007633235.1	Acta2	CHO_DXB11	5	5	0	0		XP_007633235.1	Acta2	K1ATCC	4	4	0	0
NP_001231504.1	Actb	CHO_DXB11	0	0	0	0		NP_001231504.1	Actb	K1ATCC	0	0	0	0
XP_007615413.1	Actc1	CHO_DXB11	24	21	3	0		XP_007615413.1	Actc1	K1ATCC	24	21	3	0
XP_007615414.1	Actc1	CHO_DXB11	24	21	3	0		XP_007615414.1	Actc1	K1ATCC	24	21	3	0
XP_007612074.1	Actg1	CHO_DXB11	0	0	0	0		XP_007612074.1	Actg1	K1ATCC	0	0	0	0
XP_007634128.1	Actg1	CHO_DXB11	0	0	0	0		XP_007634128.1	Actg1	K1ATCC	0	0	0	0
XP_007623746.1	Actg2	CHO_DXB11	0	0	0	0		XP_007623746.1	Actg2	K1ATCC	0	0	0	0
XP_007618804.1	Actl10	CHO_DXB11	1	0	0	1		XP_007618804.1	Actl10	K1ATCC	1	0	0	1
XP_007607109.1	Actl6a	CHO_DXB11	9	8	1	0		XP_007607109.1	Actl6a	K1ATCC	10	9	1	0
XP_007617544.1	Actl6b	CHO_DXB11	2	2	0	0		XP_007617544.1	Actl6b	K1ATCC	1	1	0	0
XP_007616627.1	Actl7a	CHO_DXB11	0	0	0	0		XP_007616627.1	Actl7a	K1ATCC	0	0	0	0
XP_007616628.1	Actl7b	CHO_DXB11	0	0	0	0		XP_007616628.1	Actl7b	K1ATCC	0	0	0	0
XP_007626221.1	Actl9	CHO_DXB11	1	0	0	1		XP_007626221.1	Actl9	K1ATCC	0	0	0	0
XP_007634944.1	Actn1	CHO_DXB11	212	203	8	1		XP_007634944.1	Actn1	K1ATCC	209	201	8	0
XP_007630844.1	Actn2	CHO_DXB11	7	6	1	0		XP_007630844.1	Actn2	K1ATCC	3	2	1	0
XP_007625303.1	Actn4	CHO_DXB11	54	50	4	0		XP_007625303.1	Actn4	K1ATCC	55	52	3	0
XP_007629836.1	Actr10	CHO_DXB11	33	32	0	1		XP_007629836.1	Actr10	K1ATCC	31	30	0	1
XP_007637883.1	Actr1a	CHO_DXB11	24	24	0	0		XP_007637883.1	Actr1a	K1ATCC	25	25	0	0
XP_007631977.1	Actr1b	CHO_DXB11	1	0	0	1		XP_007631977.1	Actr1b	K1ATCC	0	0	0	0
XP_007632127.1	Actr2	CHO_DXB11	52	52	0	0		XP_007632127.1	Actr2	K1ATCC	52	52	0	0
XP_007633173.1	Actr3	CHO_DXB11	1	1	0	0		XP_007633173.1	Actr3	K1ATCC	1	1	0	0
XP_007607788.1	Actr5	CHO_DXB11	47	45	1	1		XP_007607788.1	Actr5	K1ATCC	49	47	1	1
XP_007613791.1	Actr6	CHO_DXB11	42	30	12	0		XP_007613791.1	Actr6	K1ATCC	45	31	13	1
XP_007613792.1	Actr6	CHO_DXB11	42	30	12	0		XP_007613792.1	Actr6	K1ATCC	45	31	13	1
XP_007610615.1	Actr8	CHO_DXB11	0	0	0	0		XP_007610615.1	Actr8	K1ATCC	1	1	0	0
XP_007615458.1	Actrt1	CHO_DXB11	0	0	0	0		XP_007615458.1	Actrt1	K1ATCC	0	0	0	0
XP_007607089.1	Actrt3	CHO_DXB11	0	0	0	0		XP_007607089.1	Actrt3	K1ATCC	0	0	0	0
XP_007614484.1	Acvr1b	CHO_DXB11	23	22	1	0		XP_007614484.1	Acvr1b	K1ATCC	22	21	1	0
XP_007609933.1	Acvr1c	CHO_DXB11	6	6	0	0		XP_007609933.1	Acvr1c	K1ATCC	3	3	0	0
XP_007609934.1	Acvr1c	CHO_DXB11	6	6	0	0		XP_007609934.1	Acvr1c	K1ATCC	3	3	0	0
XP_007609935.1	Acvr1c	CHO_DXB11	6	6	0	0		XP_007609935.1	Acvr1c	K1ATCC	3	3	0	0
XP_007609936.1	Acvr1	CHO_DXB11	6	6	0	0		XP_007609936.1	Acvr1	K1ATCC	4	4	0	0
XP_007609937.1	Acvr1	CHO_DXB11	6	6	0	0		XP_007609937.1	Acvr1	K1ATCC	4	4	0	0
XP_007609938.1	Acvr1	CHO_DXB11	6	6	0	0		XP_007609938.1	Acvr1	K1ATCC	4	4	0	0
XP_007614689.1	Acvr2a	CHO_DXB11	31	31	0	0		XP_007614689.1	Acvr2a	K1ATCC	42	42	0	0
XP_007630651.1	Acvr2b	CHO_DXB11	1	0	1	0		XP_007630651.1	Acvr2b	K1ATCC	0	0	0	0
XP_007614485.1	Acvrl1	CHO_DXB11	31	25	5	1		XP_007614485.1	Acvrl1	K1ATCC	30	25	4	1
XP_007614486.1	Acvrl1	CHO_DXB11	31	25	5	1		XP_007614486.1	Acvrl1	K1ATCC	30	25	4	1
XP_007617622.1	Acy1	CHO_DXB11	0	0	0	0		XP_007617622.1	Acy1	K1ATCC	0	0	0	0
XP_007624707.1	Acy3	CHO_DXB11	6	3	2	1		XP_007624707.1	Acy3	K1ATCC	5	2	2	1
XP_007624708.1	Acy3	CHO_DXB11	6	3	2	1		XP_007624708.1	Acy3	K1ATCC	5	2	2	1
XP_007626749.1	Acyp1	CHO_DXB11	0	0	0	0		XP_007626749.1	Acyp1	K1ATCC	0	0	0	0
XP_007626750.1	Acyp1	CHO_DXB11	0	0	0	0		XP_007626750.1	Acyp1	K1ATCC	0	0	0	0
XP_007626435.1	Acyp2	CHO_DXB11	701	700	0	1		XP_007626435.1	Acyp2	K1ATCC	725	724	0	1
XP_007634929.1	Adad1	CHO_DXB11	50	42	8	0		XP_007634929.1	Adad1	K1ATCC	54	45	9	0
XP_007634930.1	Adad1	CHO_DXB11	50	42	8	0		XP_007634930.1	Adad1	K1ATCC	54	45	9	0
XP_007606555.1	Adad2	CHO_DXB11	2	2	0	0		XP_007606555.1	Adad2	K1ATCC	2	2	0	0
XP_007621675.1	Adal	CHO_DXB11	0	0	0	0		XP_007621675.1	Adal	K1ATCC	1	1	0	0
XP_007621676.1	Adal	CHO_DXB11	0	0	0	0		XP_007621676.1	Adal	K1ATCC	1	1	0	0
XP_007621677.1	Adal	CHO_DXB11	0	0	0	0		XP_007621677.1	Adal	K1ATCC	1	1	0	0
XP_007621678.1	Adal	CHO_DXB11	0	0	0	0		XP_007621678.1	Adal	K1ATCC	1	1	0	0
XP_007621679.1	Adal	CHO_DXB11	0	0	0	0		XP_007621679.1	Adal	K1ATCC	1	1	0	0
XP_007621680.1	Adal	CHO_DXB11	0	0	0	0		XP_007621680.1	Adal	K1ATCC	1	1	0	0
XP_007621681.1	Adal	CHO_DXB11	0	0	0	0		XP_007621681.1	Adal	K1ATCC	1	1	0	0
XP_007608068.1	Adam10	CHO_DXB11	2	2	0	0		XP_007608068.1	Adam10	K1ATCC	2	1	1	0
XP_007635953.1	Adam11	CHO_DXB11	28	24	4	0		XP_007635953.1	Adam11	K1ATCC	28	24	4	0
XP_007623898.1	Adam12	CHO_DXB11	1141	1136	4	1		XP_007623898.1	Adam12	K1ATCC	1171	1168	2	1
XP_007612732.1	Adam15	CHO_DXB11	1	0	0	1		XP_007612732.1	Adam15	K1ATCC	1	0	0	1
NP_001230921.1	Adam17	CHO_DXB11	3	2	1	0		NP_001230921.1	Adam17	K1ATCC	0	0	0	0
XP_007619553.1	Adam19	CHO_DXB11	3	3	0	0		XP_007619553.1	Adam19	K1ATCC	2	2	0	0
XP_007617862.1	Adam21	CHO_DXB11	11	0	8	3		XP_007617862.1	Adam21	K1ATCC	11	0	8	3
XP_007613225.1	Adam22	CHO_DXB11	9	9	0	0		XP_007613225.1	Adam22	K1ATCC	7	7	0	0
XP_007619011.1	Adam23	CHO_DXB11	6	6	0	0		XP_007619011.1	Adam23	K1ATCC	3	3	0	0
XP_007607245.1	Adam28	CHO_DXB11	7	7	0	0		XP_007607245.1	Adam28	K1ATCC	3	3	0	0
XP_007637832.1	Adam29	CHO_DXB11	0	0	0	0		XP_007637832.1	Adam29	K1ATCC	0	0	0	0
XP_007614427.1	Adam2	CHO_DXB11	8	8	0	0		XP_007614427.1	Adam2	K1ATCC	6	6	0	0
XP_007632522.1	Adam30	CHO_DXB11	0	0	0	0		XP_007632522.1	Adam30	K1ATCC	0	0	0	0
XP_007610944.1	Adam32	CHO_DXB11	91	90	1	0		XP_007610944.1	Adam32	K1ATCC	97	96	1	0
XP_007621854.1	Adam33	CHO_DXB11	28	23	2	3		XP_007621854.1	Adam33	K1ATCC	27	22	2	3
XP_007607244.1	Adam7	CHO_DXB11	4	3	0	1		XP_007607244.1	Adam7	K1ATCC	4	3	0	1
XP_007607915.1	Adam8	CHO_DXB11	19	17	1	1		XP_007607915.1	Adam8	K1ATCC	19	17	1	1
XP_007610892.1	Adam9	CHO_DXB11	162	161	0	1		XP_007610892.1	Adam9	K1ATCC	157	156	0	1
XP_007607299.1	Adamdec1	CHO_DXB11	1	1	0	0		XP_007607299.1	Adamdec1	K1ATCC	1	1	0	0
XP_007627629.1	Adamts10	CHO_DXB11	3	2	1	0		XP_007627629.1	Adamts10	K1ATCC	2	2	0	0
XP_007618312.1	Adamts12	CHO_DXB11	516	507	6	3		XP_007618312.1	Adamts12	K1ATCC	513	504	6	3
XP_007618608.1	Adamts13	CHO_DXB11	84	77	5	2		XP_007618608.1	Adamts13	K1ATCC	84	78	4	2
XP_007611804.1	Adamts14	CHO_DXB11	7	7	0	0		XP_007611804.1	Adamts14	K1ATCC	5	5	0	0
XP_007632810.1	Adamts15	CHO_DXB11	32	30	0	2		XP_007632810.1	Adamts15	K1ATCC	30	29	0	1
XP_007630420.1	Adamts16	CHO_DXB11	333	325	6	2		XP_007630420.1	Adamts16	K1ATCC	316	309	5	2
XP_007617513.1	Adamts17	CHO_DXB11	37	36	0	1		XP_007617513.1	Adamts17	K1ATCC	20	20	0	0
XP_007624854.1	Adamts18	CHO_DXB11	542	538	1	3		XP_007624854.1	Adamts18	K1ATCC	530	526	1	3
XP_007618551.1	Adamts19	CHO_DXB11	12	12	0	0		XP_007618551.1	Adamts19	K1ATCC	8	8	0	0
XP_007606781.1	Adamts1	CHO_DXB11	41	28	10	3		XP_007606781.1	Adamts1	K1ATCC	41	28	10	3
XP_007623678.1	Adamts20	CHO_DXB11	299	294	3	2		XP_007623678.1	Adamts20	K1ATCC	324	316	5	3
XP_007611271.1	Adamts2	CHO_DXB11	14	13	0	1		XP_007611271.1	Adamts2	K1ATCC	6	6	0	0
XP_007622300.1	Adamts3	CHO_DXB11	217	194	22	1		XP_007622300.1	Adamts3	K1ATCC	259	224	34	1
XP_007622301.1	Adamts3	CHO_DXB11	217	194	22	1		XP_007622301.1	Adamts3	K1ATCC	259	224	34	1
XP_007625812.1	Adamts4	CHO_DXB11	0	0	0	0		XP_007625812.1	Adamts4	K1ATCC	0	0	0	0
XP_007606782.1	Adamts5	CHO_DXB11	105	98	3	4		XP_007606782.1	Adamts5	K1ATCC	106	99	3	4
XP_007613564.1	Adamts6	CHO_DXB11	309	255	53	1		XP_007613564.1	Adamts6	K1ATCC	326	266	59	1
XP_007613565.1	Adamts6	CHO_DXB11	309	255	53	1		XP_007613565.1	Adamts6	K1ATCC	326	266	59	1
XP_007635184.1	Adamts7	CHO_DXB11	2	2	0	0		XP_007635184.1	Adamts7	K1ATCC	0	0	0	0
XP_007632818.1	Adamts8	CHO_DXB11	32	27	4	1		XP_007632818.1	Adamts8	K1ATCC	31	26	4	1
XP_007636054.1	Adamts9	CHO_DXB11	21	19	1	1		XP_007636054.1	Adamts9	K1ATCC	11	10	0	1
XP_007611279.1	Adamtsl1	CHO_DXB11	46	46	0	0		XP_007611279.1	Adamtsl1	K1ATCC	45	45	0	0
XP_007618603.1	Adamtsl2	CHO_DXB11	90	84	6	0		XP_007618603.1	Adamtsl2	K1ATCC	81	76	5	0
XP_007624087.1	Adamtsl4	CHO_DXB11	1	1	0	0		XP_007624087.1	Adamtsl4	K1ATCC	0	0	0	0
XP_007624088.1	Adamtsl4	CHO_DXB11	1	1	0	0		XP_007624088.1	Adamtsl4	K1ATCC	0	0	0	0
XP_007624089.1	Adamtsl4	CHO_DXB11	0	0	0	0		XP_007624089.1	Adamtsl4	K1ATCC	0	0	0	0
XP_007615006.1	Adamtsl5	CHO_DXB11	0	0	0	0		XP_007615006.1	Adamtsl5	K1ATCC	0	0	0	0
XP_007611873.1	Adap1	CHO_DXB11	19	19	0	0		XP_007611873.1	Adap1	K1ATCC	21	21	0	0
XP_007628335.1	Adap2	CHO_DXB11	4	4	0	0		XP_007628335.1	Adap2	K1ATCC	2	2	0	0
XP_007618113.1	Adarb1	CHO_DXB11	2	2	0	0		XP_007618113.1	Adarb1	K1ATCC	1	1	0	0
XP_007618114.1	Adarb1	CHO_DXB11	2	2	0	0		XP_007618114.1	Adarb1	K1ATCC	1	1	0	0
XP_007636246.1	Adarb2	CHO_DXB11	23	22	0	1		XP_007636246.1	Adarb2	K1ATCC	15	15	0	0
XP_007612634.1	Adar	CHO_DXB11	4	4	0	0		XP_007612634.1	Adar	K1ATCC	2	2	0	0
XP_007612635.1	Adar	CHO_DXB11	4	4	0	0		XP_007612635.1	Adar	K1ATCC	2	2	0	0
XP_007627881.1	Adat1	CHO_DXB11	43	43	0	0		XP_007627881.1	Adat1	K1ATCC	41	41	0	0
XP_007627882.1	Adat1	CHO_DXB11	49	48	0	0		XP_007627882.1	Adat1	K1ATCC	48	46	0	0
XP_007627883.1	Adat1	CHO_DXB11	49	48	0	0		XP_007627883.1	Adat1	K1ATCC	48	46	0	0
XP_007627884.1	Adat1	CHO_DXB11	35	35	0	0		XP_007627884.1	Adat1	K1ATCC	33	33	0	0
XP_007614925.1	Adat3	CHO_DXB11	1	1	0	0		XP_007614925.1	Adat3	K1ATCC	0	0	0	0
XP_007614926.1	Adat3	CHO_DXB11	0	0	0	0		XP_007614926.1	Adat3	K1ATCC	0	0	0	0
XP_007614927.1	Adat3	CHO_DXB11	0	0	0	0		XP_007614927.1	Adat3	K1ATCC	0	0	0	0
XP_007617825.1	Ada	CHO_DXB11	27	26	0	1		XP_007617825.1	Ada	K1ATCC	24	23	0	1
XP_007631580.1	Adck1	CHO_DXB11	9	9	0	0		XP_007631580.1	Adck1	K1ATCC	5	5	0	0
XP_007631581.1	Adck1	CHO_DXB11	9	9	0	0		XP_007631581.1	Adck1	K1ATCC	5	5	0	0
XP_007631582.1	Adck1	CHO_DXB11	10	10	0	0		XP_007631582.1	Adck1	K1ATCC	7	7	0	0
XP_007631583.1	Adck1	CHO_DXB11	10	10	0	0		XP_007631583.1	Adck1	K1ATCC	7	7	0	0
XP_007621780.1	Adck2	CHO_DXB11	0	0	0	0		XP_007621780.1	Adck2	K1ATCC	0	0	0	0
XP_007627333.1	Adck3	CHO_DXB11	1	1	0	0		XP_007627333.1	Adck3	K1ATCC	1	1	0	0
XP_007608013.1	Adck4	CHO_DXB11	95	90	1	4		XP_007608013.1	Adck4	K1ATCC	82	80	1	1
XP_007610749.1	Adck5	CHO_DXB11	24	22	2	0		XP_007610749.1	Adck5	K1ATCC	30	28	2	0
XP_007610750.1	Adck5	CHO_DXB11	9	7	2	0		XP_007610750.1	Adck5	K1ATCC	10	8	2	0
XP_007610751.1	Adck5	CHO_DXB11	2	1	1	0		XP_007610751.1	Adck5	K1ATCC	2	1	1	0
XP_007613120.1	Adc	CHO_DXB11	81	80	0	1		XP_007613120.1	Adc	K1ATCC	81	81	0	0
XP_007612180.1	Adcy10	CHO_DXB11	7	7	0	0		XP_007612180.1	Adcy10	K1ATCC	3	3	0	0
XP_007613545.1	Adcy1	CHO_DXB11	301	297	4	0		XP_007613545.1	Adcy1	K1ATCC	303	299	4	0
XP_007632066.1	Adcy2	CHO_DXB11	1094	1090	4	0		XP_007632066.1	Adcy2	K1ATCC	1079	1075	4	0
XP_007617974.1	Adcy3	CHO_DXB11	0	0	0	0		XP_007617974.1	Adcy3	K1ATCC	0	0	0	0
XP_007609315.1	Adcy4	CHO_DXB11	1	1	0	0		XP_007609315.1	Adcy4	K1ATCC	0	0	0	0
XP_007617783.1	Adcy5	CHO_DXB11	426	419	5	2		XP_007617783.1	Adcy5	K1ATCC	418	413	5	0
XP_007634820.1	Adcy6	CHO_DXB11	16	16	0	0		XP_007634820.1	Adcy6	K1ATCC	12	12	0	0
XP_007628230.1	Adcy7	CHO_DXB11	3	3	0	0		XP_007628230.1	Adcy7	K1ATCC	1	1	0	0
XP_007628231.1	Adcy7	CHO_DXB11	3	3	0	0		XP_007628231.1	Adcy7	K1ATCC	1	1	0	0
XP_007636540.1	Adcy9	CHO_DXB11	257	201	55	1		XP_007636540.1	Adcy9	K1ATCC	265	208	56	1
XP_007636541.1	Adcy9	CHO_DXB11	257	201	55	1		XP_007636541.1	Adcy9	K1ATCC	265	208	56	1
XP_007635614.1	Adcyap1r1	CHO_DXB11	3	3	0	0		XP_007635614.1	Adcyap1r1	K1ATCC	1	1	0	0
XP_007635615.1	Adcyap1r1	CHO_DXB11	3	3	0	0		XP_007635615.1	Adcyap1r1	K1ATCC	1	1	0	0
XP_007635616.1	Adcyap1r1	CHO_DXB11	3	3	0	0		XP_007635616.1	Adcyap1r1	K1ATCC	1	1	0	0
XP_007635617.1	Adcyap1r1	CHO_DXB11	3	3	0	0		XP_007635617.1	Adcyap1r1	K1ATCC	1	1	0	0
XP_007635819.1	Adcyap1	CHO_DXB11	4	4	0	0		XP_007635819.1	Adcyap1	K1ATCC	2	2	0	0
XP_007609694.1	Add1	CHO_DXB11	67	62	2	0		XP_007609694.1	Add1	K1ATCC	68	63	1	0
XP_007609697.1	Add1	CHO_DXB11	58	56	2	0		XP_007609697.1	Add1	K1ATCC	55	54	1	0
XP_007609698.1	Add1	CHO_DXB11	58	56	2	0		XP_007609698.1	Add1	K1ATCC	55	54	1	0
XP_007609699.1	Add1	CHO_DXB11	58	56	2	0		XP_007609699.1	Add1	K1ATCC	55	54	1	0
XP_007609700.1	Add1	CHO_DXB11	66	61	2	0		XP_007609700.1	Add1	K1ATCC	67	62	1	0
XP_007609701.1	Add1	CHO_DXB11	66	61	2	0		XP_007609701.1	Add1	K1ATCC	67	62	1	0
XP_007612075.1	Add2	CHO_DXB11	3	3	0	0		XP_007612075.1	Add2	K1ATCC	3	3	0	0
XP_007612076.1	Add2	CHO_DXB11	3	3	0	0		XP_007612076.1	Add2	K1ATCC	3	3	0	0
XP_007612077.1	Add2	CHO_DXB11	3	3	0	0		XP_007612077.1	Add2	K1ATCC	3	3	0	0
XP_007612078.1	Add2	CHO_DXB11	3	3	0	0		XP_007612078.1	Add2	K1ATCC	3	3	0	0
XP_007613844.1	Add3	CHO_DXB11	1	1	0	0		XP_007613844.1	Add3	K1ATCC	32	30	2	0
XP_007613845.1	Add3	CHO_DXB11	1	1	0	0		XP_007613845.1	Add3	K1ATCC	32	30	2	0
XP_007613846.1	Add3	CHO_DXB11	1	1	0	0		XP_007613846.1	Add3	K1ATCC	32	30	2	0
XP_007613847.1	Add3	CHO_DXB11	1	1	0	0		XP_007613847.1	Add3	K1ATCC	35	33	2	0
XP_007613848.1	Add3	CHO_DXB11	1	1	0	0		XP_007613848.1	Add3	K1ATCC	34	32	2	0
XP_007629006.1	Adh5	CHO_DXB11	51	47	4	0		XP_007629006.1	Adh5	K1ATCC	50	47	3	0
XP_007628999.1	Adh7	CHO_DXB11	4	2	2	0		XP_007628999.1	Adh7	K1ATCC	3	3	0	0
XP_007629000.1	Adh7	CHO_DXB11	4	2	2	0		XP_007629000.1	Adh7	K1ATCC	3	3	0	0
XP_007634255.1	Adhfe1	CHO_DXB11	2	2	0	0		XP_007634255.1	Adhfe1	K1ATCC	2	2	0	0
XP_007634256.1	Adhfe1	CHO_DXB11	2	2	0	0		XP_007634256.1	Adhfe1	K1ATCC	2	2	0	0
XP_007634257.1	Adhfe1	CHO_DXB11	2	2	0	0		XP_007634257.1	Adhfe1	K1ATCC	2	2	0	0
NP_001272854.1	Adi1	CHO_DXB11	2	2	0	0		NP_001272854.1	Adi1	K1ATCC	2	2	0	0
XP_007607796.1	Adig	CHO_DXB11	21	20	0	1		XP_007607796.1	Adig	K1ATCC	20	19	0	1
XP_007606962.1	Adipoq	CHO_DXB11	1	1	0	0		XP_007606962.1	Adipoq	K1ATCC	0	0	0	0
XP_007633916.1	Adipor1	CHO_DXB11	0	0	0	0		XP_007633916.1	Adipor1	K1ATCC	0	0	0	0
XP_007615715.1	Adipor2	CHO_DXB11	41	41	0	0		XP_007615715.1	Adipor2	K1ATCC	42	42	0	0
NP_001231779.1	Adk	CHO_DXB11	25	25	0	0		NP_001231779.1	Adk	K1ATCC	19	19	0	0
XP_007626575.1	Adm2	CHO_DXB11	0	0	0	0		XP_007626575.1	Adm2	K1ATCC	0	0	0	0
XP_007614585.1	Adm	CHO_DXB11	1	0	0	1		XP_007614585.1	Adm	K1ATCC	1	0	0	1
XP_007630268.1	Adnp2	CHO_DXB11	3	2	0	1		XP_007630268.1	Adnp2	K1ATCC	2	2	0	0
XP_007608633.1	Adnp	CHO_DXB11	1	1	0	0		XP_007608633.1	Adnp	K1ATCC	0	0	0	0
XP_007633911.1	Adora1	CHO_DXB11	4	4	0	0		XP_007633911.1	Adora1	K1ATCC	3	3	0	0
XP_007619950.1	Adora2a	CHO_DXB11	0	0	0	0		XP_007619950.1	Adora2a	K1ATCC	0	0	0	0
XP_007617098.1	Adora2b	CHO_DXB11	1	1	0	0		XP_007617098.1	Adora2b	K1ATCC	0	0	0	0
XP_007616528.1	Adora3	CHO_DXB11	11	11	0	0		XP_007616528.1	Adora3	K1ATCC	12	12	0	0
XP_007613347.1	Adpgk	CHO_DXB11	52	42	9	1		XP_007613347.1	Adpgk	K1ATCC	54	45	8	1
XP_007613348.1	Adpgk	CHO_DXB11	52	42	9	1		XP_007613348.1	Adpgk	K1ATCC	54	45	8	1
XP_007630464.1	Adprhl1	CHO_DXB11	37	37	0	0		XP_007630464.1	Adprhl1	K1ATCC	38	38	0	0
XP_007616801.1	Adprhl2	CHO_DXB11	5	5	0	0		XP_007616801.1	Adprhl2	K1ATCC	5	5	0	0
XP_007620203.1	Adprh	CHO_DXB11	8	6	2	0		XP_007620203.1	Adprh	K1ATCC	8	7	1	0
XP_007630254.1	Adprm	CHO_DXB11	1	1	0	0		XP_007630254.1	Adprm	K1ATCC	0	0	0	0
XP_007607235.1	Adra1a	CHO_DXB11	13	13	0	0		XP_007607235.1	Adra1a	K1ATCC	10	10	0	0
XP_007613584.1	Adra1b	CHO_DXB11	5	5	0	0		XP_007613584.1	Adra1b	K1ATCC	5	5	0	0
XP_007609118.1	Adra1d	CHO_DXB11	91	88	3	0		XP_007609118.1	Adra1d	K1ATCC	92	89	3	0
XP_007636418.1	Adra2a	CHO_DXB11	0	0	0	0		XP_007636418.1	Adra2a	K1ATCC	0	0	0	0
XP_007638036.1	Adra2b	CHO_DXB11	0	0	0	0		XP_007638036.1	Adra2b	K1ATCC	0	0	0	0
XP_007624037.1	Adra2c	CHO_DXB11	0	0	0	0		XP_007624037.1	Adra2c	K1ATCC	0	0	0	0
XP_007608494.1	Adrb2	CHO_DXB11	0	0	0	0		XP_007608494.1	Adrb2	K1ATCC	0	0	0	0
XP_007627568.1	Adrb3	CHO_DXB11	3	0	3	0		XP_007627568.1	Adrb3	K1ATCC	3	0	3	0
XP_007613882.1	Adrbk1	CHO_DXB11	3	2	1	0		XP_007613882.1	Adrbk1	K1ATCC	3	3	0	0
XP_007613883.1	Adrbk1	CHO_DXB11	3	2	1	0		XP_007613883.1	Adrbk1	K1ATCC	3	3	0	0
XP_007613096.1	Adrm1	CHO_DXB11	0	0	0	0		XP_007613096.1	Adrm1	K1ATCC	0	0	0	0
XP_007613097.1	Adrm1	CHO_DXB11	0	0	0	0		XP_007613097.1	Adrm1	K1ATCC	0	0	0	0
NP_001230974.1	Adsl	CHO_DXB11	36	36	0	0		NP_001230974.1	Adsl	K1ATCC	40	39	0	1
XP_007620724.1	Adssl1	CHO_DXB11	25	23	2	0		XP_007620724.1	Adssl1	K1ATCC	29	27	2	0
XP_007621081.1	Adss	CHO_DXB11	1	1	0	0		XP_007621081.1	Adss	K1ATCC	1	1	0	0
XP_007611678.1	Adtrp	CHO_DXB11	7	7	0	0		XP_007611678.1	Adtrp	K1ATCC	5	5	0	0
XP_007625350.1	Aebp1	CHO_DXB11	35	27	6	2		XP_007625350.1	Aebp1	K1ATCC	34	26	6	2
XP_007623756.1	Aebp2	CHO_DXB11	55	51	2	0		XP_007623756.1	Aebp2	K1ATCC	57	52	2	0
XP_007623757.1	Aebp2	CHO_DXB11	58	54	2	0		XP_007623757.1	Aebp2	K1ATCC	59	54	2	0
XP_007623758.1	Aebp2	CHO_DXB11	40	38	0	0		XP_007623758.1	Aebp2	K1ATCC	41	38	0	0
XP_007628526.1	Aen	CHO_DXB11	1	0	0	1		XP_007628526.1	Aen	K1ATCC	1	0	0	1
XP_007628527.1	Aen	CHO_DXB11	1	0	0	1		XP_007628527.1	Aen	K1ATCC	1	0	0	1
XP_007625979.1	Aes	CHO_DXB11	0	0	0	0		XP_007625979.1	Aes	K1ATCC	0	0	0	0
XP_007608503.1	Afap1l1	CHO_DXB11	5	5	0	0		XP_007608503.1	Afap1l1	K1ATCC	2	2	0	0
XP_007616666.1	Afap1l2	CHO_DXB11	106	97	4	1		XP_007616666.1	Afap1l2	K1ATCC	97	88	4	2
XP_007616667.1	Afap1l2	CHO_DXB11	94	89	4	1		XP_007616667.1	Afap1l2	K1ATCC	87	81	4	2
XP_007616668.1	Afap1l2	CHO_DXB11	106	97	4	1		XP_007616668.1	Afap1l2	K1ATCC	97	88	4	2
XP_007624195.1	Afap1	CHO_DXB11	6	6	0	0		XP_007624195.1	Afap1	K1ATCC	2	2	0	0
XP_007621250.1	Aff1	CHO_DXB11	226	214	2	1		XP_007621250.1	Aff1	K1ATCC	242	226	2	1
XP_007621251.1	Aff1	CHO_DXB11	226	214	2	1		XP_007621251.1	Aff1	K1ATCC	242	226	2	1
XP_007621252.1	Aff1	CHO_DXB11	209	206	2	1		XP_007621252.1	Aff1	K1ATCC	219	216	2	1
XP_007612544.1	Aff2	CHO_DXB11	92	92	0	0		XP_007612544.1	Aff2	K1ATCC	97	97	0	0
XP_007625669.1	Aff2	CHO_DXB11	189	188	1	0		XP_007625669.1	Aff2	K1ATCC	197	196	1	0
XP_007612031.1	Aff3	CHO_DXB11	45	43	0	2		XP_007612031.1	Aff3	K1ATCC	42	42	0	0
XP_007611202.1	Aff4	CHO_DXB11	4	4	0	0		XP_007611202.1	Aff4	K1ATCC	2	2	0	0
XP_007633119.1	Afg3l2	CHO_DXB11	0	0	0	0		XP_007633119.1	Afg3l2	K1ATCC	0	0	0	0
XP_007634147.1	Afmid	CHO_DXB11	1	1	0	0		XP_007634147.1	Afmid	K1ATCC	0	0	0	0
XP_007628799.1	Afm	CHO_DXB11	31	31	0	0		XP_007628799.1	Afm	K1ATCC	36	35	1	0
XP_007628800.1	Afp	CHO_DXB11	43	39	1	3		XP_007628800.1	Afp	K1ATCC	47	44	0	3
XP_007632135.1	Aftph	CHO_DXB11	56	48	3	0		XP_007632135.1	Aftph	K1ATCC	59	51	3	0
XP_007632136.1	Aftph	CHO_DXB11	33	33	0	0		XP_007632136.1	Aftph	K1ATCC	34	34	0	0
XP_007632137.1	Aftph	CHO_DXB11	65	52	3	0		XP_007632137.1	Aftph	K1ATCC	70	57	3	0
XP_007633355.1	Agap1	CHO_DXB11	138	137	1	0		XP_007633355.1	Agap1	K1ATCC	130	129	1	0
XP_007631259.1	Agap2	CHO_DXB11	18	14	4	0		XP_007631259.1	Agap2	K1ATCC	15	12	3	0
XP_007621388.1	Agap3	CHO_DXB11	3	3	0	0		XP_007621388.1	Agap3	K1ATCC	1	1	0	0
XP_007623617.1	Aga	CHO_DXB11	44	42	2	0		XP_007623617.1	Aga	K1ATCC	46	44	2	0
XP_007629572.1	Agbl1	CHO_DXB11	652	646	4	2		XP_007629572.1	Agbl1	K1ATCC	660	655	3	2
XP_007611008.1	Agbl2	CHO_DXB11	20	18	2	0		XP_007611008.1	Agbl2	K1ATCC	21	18	3	0
XP_007611009.1	Agbl2	CHO_DXB11	20	18	2	0		XP_007611009.1	Agbl2	K1ATCC	21	18	3	0
XP_007619636.1	Agbl2	CHO_DXB11	49	49	0	0		XP_007619636.1	Agbl2	K1ATCC	50	50	0	0
XP_007616251.1	Agbl3	CHO_DXB11	4	4	0	0		XP_007616251.1	Agbl3	K1ATCC	6	6	0	0
XP_007616252.1	Agbl3	CHO_DXB11	4	4	0	0		XP_007616252.1	Agbl3	K1ATCC	6	6	0	0
XP_007616253.1	Agbl3	CHO_DXB11	4	4	0	0		XP_007616253.1	Agbl3	K1ATCC	6	6	0	0
XP_007616254.1	Agbl3	CHO_DXB11	4	4	0	0		XP_007616254.1	Agbl3	K1ATCC	6	6	0	0
XP_007616255.1	Agbl3	CHO_DXB11	4	4	0	0		XP_007616255.1	Agbl3	K1ATCC	6	6	0	0
XP_007616256.1	Agbl3	CHO_DXB11	4	4	0	0		XP_007616256.1	Agbl3	K1ATCC	6	6	0	0
XP_007616257.1	Agbl3	CHO_DXB11	3	3	0	0		XP_007616257.1	Agbl3	K1ATCC	5	5	0	0
XP_007616258.1	Agbl3	CHO_DXB11	4	4	0	0		XP_007616258.1	Agbl3	K1ATCC	6	6	0	0
XP_007630393.1	Agbl4	CHO_DXB11	153	152	0	1		XP_007630393.1	Agbl4	K1ATCC	115	114	0	1
XP_007613663.1	Agbl5	CHO_DXB11	3	2	0	1		XP_007613663.1	Agbl5	K1ATCC	1	1	0	0
XP_007615485.1	Ager	CHO_DXB11	0	0	0	0		XP_007615485.1	Ager	K1ATCC	0	0	0	0
XP_007629026.1	Agfg1	CHO_DXB11	57	57	0	0		XP_007629026.1	Agfg1	K1ATCC	68	68	0	0
XP_007617538.1	Agfg2	CHO_DXB11	1	1	0	0		XP_007617538.1	Agfg2	K1ATCC	1	1	0	0
XP_007634371.1	Aggf1	CHO_DXB11	2	2	0	0		XP_007634371.1	Aggf1	K1ATCC	0	0	0	0
XP_007629457.1	Agk	CHO_DXB11	9	9	0	0		XP_007629457.1	Agk	K1ATCC	10	10	0	0
XP_007629458.1	Agk	CHO_DXB11	2	2	0	0		XP_007629458.1	Agk	K1ATCC	4	4	0	0
XP_007613615.1	Agl	CHO_DXB11	164	154	7	3		XP_007613615.1	Agl	K1ATCC	205	195	6	4
XP_007626059.1	Agmat	CHO_DXB11	32	31	0	1		XP_007626059.1	Agmat	K1ATCC	32	32	0	0
XP_007636163.1	Agmo	CHO_DXB11	21	21	0	0		XP_007636163.1	Agmo	K1ATCC	23	23	0	0
XP_007616785.1	Ago1	CHO_DXB11	41	38	2	1		XP_007616785.1	Ago1	K1ATCC	38	36	2	0
XP_007607684.1	Ago2	CHO_DXB11	39	38	1	0		XP_007607684.1	Ago2	K1ATCC	43	42	1	0
XP_007616782.1	Ago3	CHO_DXB11	97	94	1	0		XP_007616782.1	Ago3	K1ATCC	111	105	1	0
XP_007616783.1	Ago3	CHO_DXB11	29	27	0	0		XP_007616783.1	Ago3	K1ATCC	38	33	0	0
XP_007616784.1	Ago3	CHO_DXB11	29	27	0	0		XP_007616784.1	Ago3	K1ATCC	38	33	0	0
XP_007616803.1	Ago4	CHO_DXB11	100	97	1	2		XP_007616803.1	Ago4	K1ATCC	103	100	1	2
XP_007615487.1	Agpat1	CHO_DXB11	0	0	0	0		XP_007615487.1	Agpat1	K1ATCC	0	0	0	0
XP_007615488.1	Agpat1	CHO_DXB11	0	0	0	0		XP_007615488.1	Agpat1	K1ATCC	0	0	0	0
XP_007637245.1	Agpat2	CHO_DXB11	40	40	0	0		XP_007637245.1	Agpat2	K1ATCC	36	36	0	0
XP_007628388.1	Agpat3	CHO_DXB11	2	2	0	0		XP_007628388.1	Agpat3	K1ATCC	1	1	0	0
XP_007628389.1	Agpat3	CHO_DXB11	2	2	0	0		XP_007628389.1	Agpat3	K1ATCC	1	1	0	0
XP_007628390.1	Agpat3	CHO_DXB11	2	2	0	0		XP_007628390.1	Agpat3	K1ATCC	1	1	0	0
XP_007635012.1	Agpat4	CHO_DXB11	144	128	1	0		XP_007635012.1	Agpat4	K1ATCC	140	124	1	0
XP_007635013.1	Agpat4	CHO_DXB11	130	114	1	0		XP_007635013.1	Agpat4	K1ATCC	127	111	1	0
XP_007635014.1	Agpat4	CHO_DXB11	130	114	1	0		XP_007635014.1	Agpat4	K1ATCC	127	111	1	0
XP_007624043.1	Agpat5	CHO_DXB11	2	2	0	0		XP_007624043.1	Agpat5	K1ATCC	2	2	0	0
XP_007608062.1	Agpat6	CHO_DXB11	23	23	0	0		XP_007608062.1	Agpat6	K1ATCC	23	23	0	0
XP_007624244.1	Agpat9	CHO_DXB11	74	74	0	0		XP_007624244.1	Agpat9	K1ATCC	90	90	0	0
XP_007624245.1	Agpat9	CHO_DXB11	68	68	0	0		XP_007624245.1	Agpat9	K1ATCC	81	81	0	0
XP_007624246.1	Agpat9	CHO_DXB11	74	74	0	0		XP_007624246.1	Agpat9	K1ATCC	90	90	0	0
XP_007624247.1	Agpat9	CHO_DXB11	68	68	0	0		XP_007624247.1	Agpat9	K1ATCC	81	81	0	0
XP_007613453.1	Agps	CHO_DXB11	8	8	0	0		XP_007613453.1	Agps	K1ATCC	6	6	0	0
XP_007616541.1	Agr2	CHO_DXB11	1	1	0	0		XP_007616541.1	Agr2	K1ATCC	1	1	0	0
XP_007616534.1	Agr3	CHO_DXB11	1	1	0	0		XP_007616534.1	Agr3	K1ATCC	0	0	0	0
XP_007606919.1	Agrn	CHO_DXB11	52	43	5	4		XP_007606919.1	Agrn	K1ATCC	54	45	5	4
XP_007610033.1	Agrp	CHO_DXB11	1	0	1	0		XP_007610033.1	Agrp	K1ATCC	1	0	1	0
XP_007610034.1	Agrp	CHO_DXB11	1	0	1	0		XP_007610034.1	Agrp	K1ATCC	1	0	1	0
XP_007610035.1	Agrp	CHO_DXB11	1	0	1	0		XP_007610035.1	Agrp	K1ATCC	1	0	1	0
XP_007614234.1	Agtpbp1	CHO_DXB11	13	13	0	0		XP_007614234.1	Agtpbp1	K1ATCC	7	7	0	0
XP_007617443.1	Agtr1	CHO_DXB11	3	0	0	3		XP_007617443.1	Agtr1	K1ATCC	3	0	0	3
XP_007610830.1	Agtr2	CHO_DXB11	0	0	0	0		XP_007610830.1	Agtr2	K1ATCC	0	0	0	0
XP_007610831.1	Agtr2	CHO_DXB11	0	0	0	0		XP_007610831.1	Agtr2	K1ATCC	0	0	0	0
XP_007631342.1	Agtrap	CHO_DXB11	37	36	1	0		XP_007631342.1	Agtrap	K1ATCC	30	29	1	0
XP_007611384.1	Agt	CHO_DXB11	1	1	0	0		XP_007611384.1	Agt	K1ATCC	0	0	0	0
XP_007624218.1	Agxt2	CHO_DXB11	138	138	0	0		XP_007624218.1	Agxt2	K1ATCC	141	141	0	0
XP_007619814.1	Agxt	CHO_DXB11	35	32	2	1		XP_007619814.1	Agxt	K1ATCC	35	33	2	0
XP_007621074.1	Ahctf1	CHO_DXB11	2	2	0	0		XP_007621074.1	Ahctf1	K1ATCC	1	1	0	0
XP_007619925.1	Ahcyl1	CHO_DXB11	7	6	1	0		XP_007619925.1	Ahcyl1	K1ATCC	7	6	1	0
XP_007619926.1	Ahcyl1	CHO_DXB11	6	5	1	0		XP_007619926.1	Ahcyl1	K1ATCC	6	5	1	0
XP_007612583.1	Ahcyl2	CHO_DXB11	0	0	0	0		XP_007612583.1	Ahcyl2	K1ATCC	0	0	0	0
XP_007609867.1	Ahcy	CHO_DXB11	1	1	0	0		XP_007609867.1	Ahcy	K1ATCC	0	0	0	0
XP_007627603.1	Ahdc1	CHO_DXB11	10	0	10	0		XP_007627603.1	Ahdc1	K1ATCC	10	0	10	0
XP_007629567.1	Ahi1	CHO_DXB11	8	8	0	0		XP_007629567.1	Ahi1	K1ATCC	3	3	0	0
XP_007629568.1	Ahi1	CHO_DXB11	8	8	0	0		XP_007629568.1	Ahi1	K1ATCC	3	3	0	0
XP_007629569.1	Ahi1	CHO_DXB11	8	8	0	0		XP_007629569.1	Ahi1	K1ATCC	3	3	0	0
XP_007621031.1	Ahnak2	CHO_DXB11	35	23	4	8		XP_007621031.1	Ahnak2	K1ATCC	38	22	4	12
XP_007608210.1	Ahnak	CHO_DXB11	56	51	4	1		XP_007608210.1	Ahnak	K1ATCC	64	53	8	3
XP_007608211.1	Ahnak	CHO_DXB11	56	51	4	1		XP_007608211.1	Ahnak	K1ATCC	64	53	8	3
NP_001230919.1	Ahr	CHO_DXB11	3	2	1	0		NP_001230919.1	Ahr	K1ATCC	2	2	0	0
XP_007624755.1	Ahsa1	CHO_DXB11	0	0	0	0		XP_007624755.1	Ahsa1	K1ATCC	1	1	0	0
XP_007612464.1	Ahsa2	CHO_DXB11	10	9	1	0		XP_007612464.1	Ahsa2	K1ATCC	10	9	1	0
XP_007612466.1	Ahsa2	CHO_DXB11	12	11	1	0		XP_007612466.1	Ahsa2	K1ATCC	12	11	1	0
XP_007612467.1	Ahsa2	CHO_DXB11	12	11	1	0		XP_007612467.1	Ahsa2	K1ATCC	12	11	1	0
XP_007635482.1	Ahsg	CHO_DXB11	1	1	0	0		XP_007635482.1	Ahsg	K1ATCC	0	0	0	0
XP_007635483.1	Ahsg	CHO_DXB11	1	1	0	0		XP_007635483.1	Ahsg	K1ATCC	0	0	0	0
XP_007635484.1	Ahsg	CHO_DXB11	1	1	0	0		XP_007635484.1	Ahsg	K1ATCC	0	0	0	0
XP_007630232.1	Ahsp	CHO_DXB11	0	0	0	0		XP_007630232.1	Ahsp	K1ATCC	0	0	0	0
XP_007630233.1	Ahsp	CHO_DXB11	0	0	0	0		XP_007630233.1	Ahsp	K1ATCC	0	0	0	0
XP_007626999.1	Aicda	CHO_DXB11	42	42	0	0		XP_007626999.1	Aicda	K1ATCC	36	36	0	0
XP_007617900.1	Aida	CHO_DXB11	2	2	0	0		XP_007617900.1	Aida	K1ATCC	1	1	0	0
XP_007618139.1	Aif1l	CHO_DXB11	39	37	0	2		XP_007618139.1	Aif1l	K1ATCC	35	34	0	1
XP_007612856.1	Aif1	CHO_DXB11	1	0	0	1		XP_007612856.1	Aif1	K1ATCC	1	0	0	1
XP_007624614.1	Aifm1	CHO_DXB11	0	0	0	0		XP_007624614.1	Aifm1	K1ATCC	0	0	0	0
XP_007611776.1	Aifm2	CHO_DXB11	0	0	0	0		XP_007611776.1	Aifm2	K1ATCC	0	0	0	0
XP_007611777.1	Aifm2	CHO_DXB11	0	0	0	0		XP_007611777.1	Aifm2	K1ATCC	0	0	0	0
XP_007611778.1	Aifm2	CHO_DXB11	0	0	0	0		XP_007611778.1	Aifm2	K1ATCC	0	0	0	0
XP_007611779.1	Aifm2	CHO_DXB11	0	0	0	0		XP_007611779.1	Aifm2	K1ATCC	0	0	0	0
XP_007611780.1	Aifm2	CHO_DXB11	0	0	0	0		XP_007611780.1	Aifm2	K1ATCC	0	0	0	0
XP_007616335.1	Aifm3	CHO_DXB11	27	27	0	0		XP_007616335.1	Aifm3	K1ATCC	25	25	0	0
XP_007637981.1	Aig1	CHO_DXB11	10	10	0	0		XP_007637981.1	Aig1	K1ATCC	8	7	0	0
XP_007637982.1	Aig1	CHO_DXB11	10	10	0	0		XP_007637982.1	Aig1	K1ATCC	8	7	0	0
XP_007637983.1	Aig1	CHO_DXB11	10	10	0	0		XP_007637983.1	Aig1	K1ATCC	7	7	0	0
XP_007637984.1	Aig1	CHO_DXB11	7	7	0	0		XP_007637984.1	Aig1	K1ATCC	5	5	0	0
XP_007637985.1	Aig1	CHO_DXB11	1	1	0	0		XP_007637985.1	Aig1	K1ATCC	0	0	0	0
XP_007637986.1	Aig1	CHO_DXB11	2	2	0	0		XP_007637986.1	Aig1	K1ATCC	1	1	0	0
XP_007637987.1	Aig1	CHO_DXB11	10	10	0	0		XP_007637987.1	Aig1	K1ATCC	8	7	0	0
XP_007625409.1	Aim1l	CHO_DXB11	62	57	5	0		XP_007625409.1	Aim1l	K1ATCC	64	59	5	0
XP_007631025.1	Aim1	CHO_DXB11	3	3	0	0		XP_007631025.1	Aim1	K1ATCC	2	2	0	0
NP_001231196.1	Aimp1	CHO_DXB11	144	141	1	2		NP_001231196.1	Aimp1	K1ATCC	161	157	1	3
NP_001230912.1	Aimp2	CHO_DXB11	1	0	1	0		NP_001230912.1	Aimp2	K1ATCC	0	0	0	0
XP_007633415.1	Aipl1	CHO_DXB11	2	2	0	0		XP_007633415.1	Aipl1	K1ATCC	0	0	0	0
XP_007613904.1	Aip	CHO_DXB11	12	12	0	0		XP_007613904.1	Aip	K1ATCC	13	13	0	0
XP_007628376.1	Aire	CHO_DXB11	2	1	0	1		XP_007628376.1	Aire	K1ATCC	1	0	0	1
XP_007628377.1	Aire	CHO_DXB11	2	1	0	1		XP_007628377.1	Aire	K1ATCC	1	0	0	1
XP_007628379.1	Aire	CHO_DXB11	2	1	0	1		XP_007628379.1	Aire	K1ATCC	1	0	0	1
XP_007628380.1	Aire	CHO_DXB11	2	1	0	1		XP_007628380.1	Aire	K1ATCC	1	0	0	1
XP_007628381.1	Aire	CHO_DXB11	2	1	0	1		XP_007628381.1	Aire	K1ATCC	1	0	0	1
XP_007628382.1	Aire	CHO_DXB11	2	1	0	1		XP_007628382.1	Aire	K1ATCC	1	0	0	1
XP_007628383.1	Aire	CHO_DXB11	2	1	0	1		XP_007628383.1	Aire	K1ATCC	1	0	0	1
XP_007628384.1	Aire	CHO_DXB11	2	1	0	1		XP_007628384.1	Aire	K1ATCC	1	0	0	1
XP_007618098.1	Ajap1	CHO_DXB11	155	154	1	0		XP_007618098.1	Ajap1	K1ATCC	142	141	1	0
XP_007609300.1	Ajuba	CHO_DXB11	0	0	0	0		XP_007609300.1	Ajuba	K1ATCC	0	0	0	0
XP_007609301.1	Ajuba	CHO_DXB11	0	0	0	0		XP_007609301.1	Ajuba	K1ATCC	0	0	0	0
XP_007622037.1	Ak1	CHO_DXB11	0	0	0	0		XP_007622037.1	Ak1	K1ATCC	0	0	0	0
XP_007622038.1	Ak1	CHO_DXB11	1	1	0	0		XP_007622038.1	Ak1	K1ATCC	1	1	0	0
XP_007622039.1	Ak1	CHO_DXB11	1	1	0	0		XP_007622039.1	Ak1	K1ATCC	1	1	0	0
XP_007622040.1	Ak1	CHO_DXB11	1	1	0	0		XP_007622040.1	Ak1	K1ATCC	1	1	0	0
XP_007637106.1	Ak2	CHO_DXB11	46	35	10	1		XP_007637106.1	Ak2	K1ATCC	45	33	11	1
XP_007637107.1	Ak2	CHO_DXB11	48	37	10	1		XP_007637107.1	Ak2	K1ATCC	47	35	11	1
XP_007632001.1	Ak3	CHO_DXB11	1	1	0	0		XP_007632001.1	Ak3	K1ATCC	0	0	0	0
XP_007630811.1	Ak4	CHO_DXB11	1	1	0	0		XP_007630811.1	Ak4	K1ATCC	2	2	0	0
XP_007637353.1	Ak5	CHO_DXB11	634	631	3	0		XP_007637353.1	Ak5	K1ATCC	624	622	2	0
XP_007623074.1	Ak6	CHO_DXB11	21	21	0	0		XP_007623074.1	Ak6	K1ATCC	22	22	0	0
XP_007629158.1	Ak7	CHO_DXB11	6	6	0	0		XP_007629158.1	Ak7	K1ATCC	5	5	0	0
XP_007614218.1	Ak8	CHO_DXB11	326	326	0	0		XP_007614218.1	Ak8	K1ATCC	318	318	0	0
XP_007616468.1	Ak9	CHO_DXB11	11	11	0	0		XP_007616468.1	Ak9	K1ATCC	7	7	0	0
XP_007617132.1	Akap10	CHO_DXB11	2	1	1	0		XP_007617132.1	Akap10	K1ATCC	1	0	1	0
XP_007617416.1	Akap11	CHO_DXB11	2	2	0	0		XP_007617416.1	Akap11	K1ATCC	2	2	0	0
XP_007623974.1	Akap12	CHO_DXB11	30	26	1	3		XP_007623974.1	Akap12	K1ATCC	33	29	1	3
XP_007629548.1	Akap13	CHO_DXB11	52	50	0	1		XP_007629548.1	Akap13	K1ATCC	51	48	0	0
XP_007629550.1	Akap13	CHO_DXB11	57	55	0	1		XP_007629550.1	Akap13	K1ATCC	59	56	0	0
XP_007629551.1	Akap13	CHO_DXB11	52	50	0	1		XP_007629551.1	Akap13	K1ATCC	51	48	0	0
XP_007629552.1	Akap13	CHO_DXB11	34	33	0	1		XP_007629552.1	Akap13	K1ATCC	33	33	0	0
XP_007610140.1	Akap14	CHO_DXB11	0	0	0	0		XP_007610140.1	Akap14	K1ATCC	0	0	0	0
XP_007610152.1	Akap17a	CHO_DXB11	1	1	0	0		XP_007610152.1	Akap17a	K1ATCC	1	1	0	0
XP_007632390.1	Akap1	CHO_DXB11	0	0	0	0		XP_007632390.1	Akap1	K1ATCC	0	0	0	0
XP_007616622.1	Akap2	CHO_DXB11	22	22	0	0		XP_007616622.1	Akap2	K1ATCC	17	17	0	0
XP_007637436.1	Akap3	CHO_DXB11	2	2	0	0		XP_007637436.1	Akap3	K1ATCC	0	0	0	0
XP_007637437.1	Akap3	CHO_DXB11	0	0	0	0		XP_007637437.1	Akap3	K1ATCC	0	0	0	0
XP_007637438.1	Akap3	CHO_DXB11	0	0	0	0		XP_007637438.1	Akap3	K1ATCC	0	0	0	0
XP_007617934.1	Akap4	CHO_DXB11	6	4	0	2		XP_007617934.1	Akap4	K1ATCC	8	6	0	2
XP_007614631.1	Akap5	CHO_DXB11	2	2	0	0		XP_007614631.1	Akap5	K1ATCC	2	2	0	0
XP_007618575.1	Akap6	CHO_DXB11	744	731	5	8		XP_007618575.1	Akap6	K1ATCC	809	801	3	5
XP_007613809.1	Akap7	CHO_DXB11	5	4	0	1		XP_007613809.1	Akap7	K1ATCC	5	5	0	0
XP_007628011.1	Akap7	CHO_DXB11	4	4	0	0		XP_007628011.1	Akap7	K1ATCC	7	7	0	0
XP_007620487.1	Akap8l	CHO_DXB11	1	1	0	0		XP_007620487.1	Akap8l	K1ATCC	0	0	0	0
XP_007620488.1	Akap8l	CHO_DXB11	1	1	0	0		XP_007620488.1	Akap8l	K1ATCC	0	0	0	0
XP_007620489.1	Akap8l	CHO_DXB11	0	0	0	0		XP_007620489.1	Akap8l	K1ATCC	0	0	0	0
XP_007620486.1	Akap8	CHO_DXB11	0	0	0	0		XP_007620486.1	Akap8	K1ATCC	0	0	0	0
XP_007619492.1	Akap9	CHO_DXB11	7	7	0	0		XP_007619492.1	Akap9	K1ATCC	3	3	0	0
XP_007619493.1	Akap9	CHO_DXB11	7	7	0	0		XP_007619493.1	Akap9	K1ATCC	3	3	0	0
XP_007619494.1	Akap9	CHO_DXB11	5	3	2	0		XP_007619494.1	Akap9	K1ATCC	0	0	0	0
XP_007619495.1	Akap9	CHO_DXB11	5	3	2	0		XP_007619495.1	Akap9	K1ATCC	0	0	0	0
XP_007614592.1	Akip1	CHO_DXB11	25	24	0	0		XP_007614592.1	Akip1	K1ATCC	25	24	0	0
XP_007614593.1	Akip1	CHO_DXB11	25	24	0	0		XP_007614593.1	Akip1	K1ATCC	25	24	0	0
XP_007614594.1	Akip1	CHO_DXB11	25	24	0	0		XP_007614594.1	Akip1	K1ATCC	25	24	0	0
XP_007632267.1	Akirin1	CHO_DXB11	0	0	0	0		XP_007632267.1	Akirin1	K1ATCC	0	0	0	0
XP_007611431.1	Akirin2	CHO_DXB11	1	1	0	0		XP_007611431.1	Akirin2	K1ATCC	1	1	0	0
XP_007631795.1	Akna	CHO_DXB11	4	4	0	0		XP_007631795.1	Akna	K1ATCC	1	1	0	0
XP_007631796.1	Akna	CHO_DXB11	4	4	0	0		XP_007631796.1	Akna	K1ATCC	1	1	0	0
XP_007631797.1	Akna	CHO_DXB11	4	4	0	0		XP_007631797.1	Akna	K1ATCC	1	1	0	0
XP_007631798.1	Akna	CHO_DXB11	4	4	0	0		XP_007631798.1	Akna	K1ATCC	1	1	0	0
XP_007631800.1	Akna	CHO_DXB11	4	4	0	0		XP_007631800.1	Akna	K1ATCC	1	1	0	0
XP_007620230.1	Akr1a1	CHO_DXB11	0	0	0	0		XP_007620230.1	Akr1a1	K1ATCC	0	0	0	0
XP_007616241.1	Akr1b1	CHO_DXB11	0	0	0	0		XP_007616241.1	Akr1b1	K1ATCC	0	0	0	0
NP_001233680.1	Akr1b8	CHO_DXB11	3	3	0	0		NP_001233680.1	Akr1b8	K1ATCC	1	1	0	0
XP_007615706.1	Akr1d1	CHO_DXB11	4	4	0	0		XP_007615706.1	Akr1d1	K1ATCC	5	5	0	0
XP_007615707.1	Akr1d1	CHO_DXB11	4	4	0	0		XP_007615707.1	Akr1d1	K1ATCC	5	5	0	0
XP_007608168.1	Akr1e2	CHO_DXB11	1	1	0	0		XP_007608168.1	Akr1e2	K1ATCC	1	1	0	0
XP_007608169.1	Akr1e2	CHO_DXB11	1	1	0	0		XP_007608169.1	Akr1e2	K1ATCC	1	1	0	0
XP_007623382.1	Akt1s1	CHO_DXB11	3	3	0	0		XP_007623382.1	Akt1s1	K1ATCC	4	4	0	0
XP_007620726.1	Akt1	CHO_DXB11	20	18	2	0		XP_007620726.1	Akt1	K1ATCC	21	19	2	0
XP_007616225.1	Akt2	CHO_DXB11	46	45	1	0		XP_007616225.1	Akt2	K1ATCC	36	35	1	0
XP_007637762.1	Akt3	CHO_DXB11	11	10	1	0		XP_007637762.1	Akt3	K1ATCC	6	6	0	0
XP_007637763.1	Akt3	CHO_DXB11	4	3	1	0		XP_007637763.1	Akt3	K1ATCC	0	0	0	0
XP_007635054.1	Aktip	CHO_DXB11	0	0	0	0		XP_007635054.1	Aktip	K1ATCC	0	0	0	0
XP_007635055.1	Aktip	CHO_DXB11	0	0	0	0		XP_007635055.1	Aktip	K1ATCC	0	0	0	0
XP_007631812.1	Alad	CHO_DXB11	1	0	1	0		XP_007631812.1	Alad	K1ATCC	0	0	0	0
XP_007628074.1	Alas1	CHO_DXB11	0	0	0	0		XP_007628074.1	Alas1	K1ATCC	0	0	0	0
XP_007631081.1	Alas2	CHO_DXB11	42	37	2	0		XP_007631081.1	Alas2	K1ATCC	41	35	2	0
XP_007631082.1	Alas2	CHO_DXB11	42	37	2	0		XP_007631082.1	Alas2	K1ATCC	41	35	2	0
XP_007631083.1	Alas2	CHO_DXB11	42	37	2	0		XP_007631083.1	Alas2	K1ATCC	41	35	2	0
XP_007628829.1	Alb	CHO_DXB11	19	18	1	0		XP_007628829.1	Alb	K1ATCC	25	24	1	0
XP_007617652.1	Alcam	CHO_DXB11	394	394	0	0		XP_007617652.1	Alcam	K1ATCC	396	396	0	0
XP_007617653.1	Alcam	CHO_DXB11	394	394	0	0		XP_007617653.1	Alcam	K1ATCC	396	396	0	0
XP_007617654.1	Alcam	CHO_DXB11	462	462	0	0		XP_007617654.1	Alcam	K1ATCC	474	474	0	0
XP_007617655.1	Alcam	CHO_DXB11	462	462	0	0		XP_007617655.1	Alcam	K1ATCC	474	474	0	0
XP_007623342.1	Aldh16a1	CHO_DXB11	18	17	1	0		XP_007623342.1	Aldh16a1	K1ATCC	21	20	1	0
XP_007623343.1	Aldh16a1	CHO_DXB11	12	11	1	0		XP_007623343.1	Aldh16a1	K1ATCC	13	12	1	0
XP_007630152.1	Aldh18a1	CHO_DXB11	3	3	0	0		XP_007630152.1	Aldh18a1	K1ATCC	2	2	0	0
XP_007630153.1	Aldh18a1	CHO_DXB11	3	3	0	0		XP_007630153.1	Aldh18a1	K1ATCC	2	2	0	0
XP_007621935.1	Aldh1a2	CHO_DXB11	7	7	0	0		XP_007621935.1	Aldh1a2	K1ATCC	5	5	0	0
XP_007621936.1	Aldh1a2	CHO_DXB11	4	4	0	0		XP_007621936.1	Aldh1a2	K1ATCC	3	3	0	0
XP_007621937.1	Aldh1a2	CHO_DXB11	7	7	0	0		XP_007621937.1	Aldh1a2	K1ATCC	5	5	0	0
XP_007625605.1	Aldh1a3	CHO_DXB11	3	3	0	0		XP_007625605.1	Aldh1a3	K1ATCC	2	1	0	1
XP_007609199.1	Aldh1b1	CHO_DXB11	0	0	0	0		XP_007609199.1	Aldh1b1	K1ATCC	0	0	0	0
XP_007609200.1	Aldh1b1	CHO_DXB11	0	0	0	0		XP_007609200.1	Aldh1b1	K1ATCC	0	0	0	0
XP_007636075.1	Aldh1l1	CHO_DXB11	5	4	1	0		XP_007636075.1	Aldh1l1	K1ATCC	1	0	1	0
XP_007636076.1	Aldh1l1	CHO_DXB11	5	4	1	0		XP_007636076.1	Aldh1l1	K1ATCC	1	0	1	0
XP_007615618.1	Aldh1l2	CHO_DXB11	53	51	2	0		XP_007615618.1	Aldh1l2	K1ATCC	55	53	2	0
XP_007628867.1	Aldh2	CHO_DXB11	0	0	0	0		XP_007628867.1	Aldh2	K1ATCC	0	0	0	0
XP_007617128.1	Aldh3a1	CHO_DXB11	0	0	0	0		XP_007617128.1	Aldh3a1	K1ATCC	0	0	0	0
XP_007617075.1	Aldh3a2	CHO_DXB11	1	1	0	0		XP_007617075.1	Aldh3a2	K1ATCC	1	1	0	0
XP_007624712.1	Aldh3b2	CHO_DXB11	7	4	2	1		XP_007624712.1	Aldh3b2	K1ATCC	6	4	1	1
XP_007626046.1	Aldh4a1	CHO_DXB11	3	2	0	1		XP_007626046.1	Aldh4a1	K1ATCC	3	2	0	1
XP_007634612.1	Aldh5a1	CHO_DXB11	3	3	0	0		XP_007634612.1	Aldh5a1	K1ATCC	1	1	0	0
XP_007622195.1	Aldh6a1	CHO_DXB11	0	0	0	0		XP_007622195.1	Aldh6a1	K1ATCC	0	0	0	0
XP_007623271.1	Aldh7a1	CHO_DXB11	0	0	0	0		XP_007623271.1	Aldh7a1	K1ATCC	0	0	0	0
XP_007629578.1	Aldh8a1	CHO_DXB11	0	0	0	0		XP_007629578.1	Aldh8a1	K1ATCC	0	0	0	0
XP_007618205.1	Aldh9a1	CHO_DXB11	0	0	0	0		XP_007618205.1	Aldh9a1	K1ATCC	0	0	0	0
XP_007612443.1	Aldoa	CHO_DXB11	3	3	0	0		XP_007612443.1	Aldoa	K1ATCC	3	3	0	0
XP_007635077.1	Aldob	CHO_DXB11	0	0	0	0		XP_007635077.1	Aldob	K1ATCC	0	0	0	0
XP_007620130.1	Aldoc	CHO_DXB11	1	0	0	1		XP_007620130.1	Aldoc	K1ATCC	1	0	0	1
XP_007630532.1	Alg11	CHO_DXB11	8	8	0	0		XP_007630532.1	Alg11	K1ATCC	6	6	0	0
XP_007626600.1	Alg12	CHO_DXB11	13	13	0	0		XP_007626600.1	Alg12	K1ATCC	13	12	1	0
XP_007626601.1	Alg12	CHO_DXB11	13	13	0	0		XP_007626601.1	Alg12	K1ATCC	13	12	1	0
XP_007613017.1	Alg13	CHO_DXB11	1	1	0	0		XP_007613017.1	Alg13	K1ATCC	1	1	0	0
XP_007613020.1	Alg13	CHO_DXB11	1	1	0	0		XP_007613020.1	Alg13	K1ATCC	1	1	0	0
XP_007613021.1	Alg13	CHO_DXB11	1	1	0	0		XP_007613021.1	Alg13	K1ATCC	1	1	0	0
XP_007625926.1	Alg14	CHO_DXB11	125	121	4	0		XP_007625926.1	Alg14	K1ATCC	116	110	6	0
XP_007625927.1	Alg14	CHO_DXB11	44	40	4	0		XP_007625927.1	Alg14	K1ATCC	46	40	6	0
XP_007636500.1	Alg1	CHO_DXB11	68	60	3	5		XP_007636500.1	Alg1	K1ATCC	66	58	3	5
XP_007617688.1	Alg2	CHO_DXB11	0	0	0	0		XP_007617688.1	Alg2	K1ATCC	0	0	0	0
XP_007637454.1	Alg3	CHO_DXB11	10	10	0	0		XP_007637454.1	Alg3	K1ATCC	10	10	0	0
XP_007637455.1	Alg3	CHO_DXB11	7	7	0	0		XP_007637455.1	Alg3	K1ATCC	7	7	0	0
XP_007637456.1	Alg3	CHO_DXB11	10	10	0	0		XP_007637456.1	Alg3	K1ATCC	10	10	0	0
XP_007630908.1	Alg5	CHO_DXB11	52	49	0	1		XP_007630908.1	Alg5	K1ATCC	51	48	0	1
XP_007630909.1	Alg5	CHO_DXB11	41	38	0	1		XP_007630909.1	Alg5	K1ATCC	42	39	0	1
XP_007630910.1	Alg5	CHO_DXB11	41	38	0	1		XP_007630910.1	Alg5	K1ATCC	42	39	0	1
XP_007622671.1	Alg6	CHO_DXB11	0	0	0	0		XP_007622671.1	Alg6	K1ATCC	0	0	0	0
XP_007612824.1	Alg8	CHO_DXB11	18	18	0	0		XP_007612824.1	Alg8	K1ATCC	21	21	0	0
XP_007619127.1	Alg9	CHO_DXB11	140	118	22	0		XP_007619127.1	Alg9	K1ATCC	143	118	25	0
XP_007619128.1	Alg9	CHO_DXB11	138	116	22	0		XP_007619128.1	Alg9	K1ATCC	141	116	25	0
XP_007624759.1	Alkbh1	CHO_DXB11	3	2	1	0		XP_007624759.1	Alkbh1	K1ATCC	0	0	0	0
XP_007624760.1	Alkbh1	CHO_DXB11	1	0	1	0		XP_007624760.1	Alkbh1	K1ATCC	0	0	0	0
XP_007624762.1	Alkbh1	CHO_DXB11	3	2	1	0		XP_007624762.1	Alkbh1	K1ATCC	0	0	0	0
XP_007607193.1	Alkbh2	CHO_DXB11	0	0	0	0		XP_007607193.1	Alkbh2	K1ATCC	0	0	0	0
XP_007636573.1	Alkbh3	CHO_DXB11	92	90	2	0		XP_007636573.1	Alkbh3	K1ATCC	92	90	2	0
XP_007622418.1	Alkbh4	CHO_DXB11	0	0	0	0		XP_007622418.1	Alkbh4	K1ATCC	0	0	0	0
XP_007617123.1	Alkbh5	CHO_DXB11	2	2	0	0		XP_007617123.1	Alkbh5	K1ATCC	1	1	0	0
XP_007622552.1	Alkbh6	CHO_DXB11	20	20	0	0		XP_007622552.1	Alkbh6	K1ATCC	17	17	0	0
XP_007627397.1	Alkbh7	CHO_DXB11	0	0	0	0		XP_007627397.1	Alkbh7	K1ATCC	0	0	0	0
XP_007636944.1	Alkbh8	CHO_DXB11	2	1	0	1		XP_007636944.1	Alkbh8	K1ATCC	2	1	0	1
XP_007613740.1	Alk	CHO_DXB11	82	82	0	0		XP_007613740.1	Alk	K1ATCC	72	72	0	0
XP_007635126.1	Allc	CHO_DXB11	1	1	0	0		XP_007635126.1	Allc	K1ATCC	0	0	0	0
XP_007628584.1	Alms1	CHO_DXB11	9	8	0	1		XP_007628584.1	Alms1	K1ATCC	3	3	0	0
XP_007628586.1	Alms1	CHO_DXB11	9	8	0	1		XP_007628586.1	Alms1	K1ATCC	3	3	0	0
XP_007628587.1	Alms1	CHO_DXB11	9	8	0	1		XP_007628587.1	Alms1	K1ATCC	3	3	0	0
XP_007628588.1	Alms1	CHO_DXB11	9	8	0	1		XP_007628588.1	Alms1	K1ATCC	3	3	0	0
XP_007628589.1	Alms1	CHO_DXB11	9	8	0	1		XP_007628589.1	Alms1	K1ATCC	3	3	0	0
XP_007628590.1	Alms1	CHO_DXB11	8	7	0	1		XP_007628590.1	Alms1	K1ATCC	3	3	0	0
XP_007628591.1	Alms1	CHO_DXB11	7	6	0	1		XP_007628591.1	Alms1	K1ATCC	2	2	0	0
XP_007632785.1	Alox12b	CHO_DXB11	1	1	0	0		XP_007632785.1	Alox12b	K1ATCC	0	0	0	0
XP_007625144.1	Alox12	CHO_DXB11	1	0	0	1		XP_007625144.1	Alox12	K1ATCC	1	0	0	1
XP_007625145.1	Alox12	CHO_DXB11	1	0	0	1		XP_007625145.1	Alox12	K1ATCC	1	0	0	1
XP_007632786.1	Alox15b	CHO_DXB11	0	0	0	0		XP_007632786.1	Alox15b	K1ATCC	0	0	0	0
XP_007632788.1	Alox15b	CHO_DXB11	0	0	0	0		XP_007632788.1	Alox15b	K1ATCC	0	0	0	0
XP_007632789.1	Alox15b	CHO_DXB11	0	0	0	0		XP_007632789.1	Alox15b	K1ATCC	0	0	0	0
XP_007625142.1	Alox15	CHO_DXB11	0	0	0	0		XP_007625142.1	Alox15	K1ATCC	0	0	0	0
XP_007609972.1	Alox5ap	CHO_DXB11	2	2	0	0		XP_007609972.1	Alox5ap	K1ATCC	2	2	0	0
XP_007624591.1	Alox5	CHO_DXB11	122	114	6	2		XP_007624591.1	Alox5	K1ATCC	123	115	6	2
XP_007632780.1	Aloxe3	CHO_DXB11	2	2	0	0		XP_007632780.1	Aloxe3	K1ATCC	2	2	0	0
XP_007632781.1	Aloxe3	CHO_DXB11	2	2	0	0		XP_007632781.1	Aloxe3	K1ATCC	2	2	0	0
XP_007632782.1	Aloxe3	CHO_DXB11	2	2	0	0		XP_007632782.1	Aloxe3	K1ATCC	2	2	0	0
XP_007632783.1	Aloxe3	CHO_DXB11	2	2	0	0		XP_007632783.1	Aloxe3	K1ATCC	2	2	0	0
XP_007632784.1	Aloxe3	CHO_DXB11	2	2	0	0		XP_007632784.1	Aloxe3	K1ATCC	2	2	0	0
XP_007634169.1	Alpk1	CHO_DXB11	142	125	11	6		XP_007634169.1	Alpk1	K1ATCC	147	130	11	6
XP_007620026.1	Alpk3	CHO_DXB11	56	53	0	3		XP_007620026.1	Alpk3	K1ATCC	57	53	0	4
XP_007617243.1	Alpl	CHO_DXB11	3	2	0	1		XP_007617243.1	Alpl	K1ATCC	0	0	0	0
XP_007619655.1	Als2cl	CHO_DXB11	2	2	0	0		XP_007619655.1	Als2cl	K1ATCC	1	1	0	0
XP_007619656.1	Als2cl	CHO_DXB11	2	2	0	0		XP_007619656.1	Als2cl	K1ATCC	1	1	0	0
XP_007619657.1	Als2cl	CHO_DXB11	2	2	0	0		XP_007619657.1	Als2cl	K1ATCC	1	1	0	0
XP_007619658.1	Als2cl	CHO_DXB11	2	2	0	0		XP_007619658.1	Als2cl	K1ATCC	1	1	0	0
XP_007619659.1	Als2cl	CHO_DXB11	2	2	0	0		XP_007619659.1	Als2cl	K1ATCC	1	1	0	0
XP_007619660.1	Als2cl	CHO_DXB11	2	2	0	0		XP_007619660.1	Als2cl	K1ATCC	1	1	0	0
XP_007619661.1	Als2cl	CHO_DXB11	1	1	0	0		XP_007619661.1	Als2cl	K1ATCC	1	1	0	0
XP_007619662.1	Als2cl	CHO_DXB11	1	1	0	0		XP_007619662.1	Als2cl	K1ATCC	0	0	0	0
XP_007611187.1	Als2cr11	CHO_DXB11	21	21	0	0		XP_007611187.1	Als2cr11	K1ATCC	16	16	0	0
XP_007611189.1	Als2cr12	CHO_DXB11	0	0	0	0		XP_007611189.1	Als2cr12	K1ATCC	1	1	0	0
XP_007611146.1	Als2	CHO_DXB11	5	2	0	3		XP_007611146.1	Als2	K1ATCC	4	3	0	1
XP_007625772.1	Alx1	CHO_DXB11	1	1	0	0		XP_007625772.1	Alx1	K1ATCC	1	1	0	0
XP_007619937.1	Alx3	CHO_DXB11	17	16	0	1		XP_007619937.1	Alx3	K1ATCC	15	14	0	1
XP_007622272.1	Alx4	CHO_DXB11	88	88	0	0		XP_007622272.1	Alx4	K1ATCC	82	82	0	0
XP_007634135.1	Alyref	CHO_DXB11	0	0	0	0		XP_007634135.1	Alyref	K1ATCC	0	0	0	0
XP_007622313.1	Ambn	CHO_DXB11	3	3	0	0		XP_007622313.1	Ambn	K1ATCC	6	6	0	0
XP_007631802.1	Ambp	CHO_DXB11	0	0	0	0		XP_007631802.1	Ambp	K1ATCC	0	0	0	0
XP_007629090.1	Ambra1	CHO_DXB11	110	110	0	0		XP_007629090.1	Ambra1	K1ATCC	114	114	0	0
XP_007628099.1	Amd1	CHO_DXB11	0	0	0	0		XP_007628099.1	Amd1	K1ATCC	0	0	0	0
XP_007633317.1	Amdhd1	CHO_DXB11	5	5	0	0		XP_007633317.1	Amdhd1	K1ATCC	7	7	0	0
XP_007606615.1	Amdhd2	CHO_DXB11	10	10	0	0		XP_007606615.1	Amdhd2	K1ATCC	11	11	0	0
XP_007621744.1	Amer1	CHO_DXB11	4	0	2	2		XP_007621744.1	Amer1	K1ATCC	1	0	1	0
XP_007609477.1	Amer2	CHO_DXB11	0	0	0	0		XP_007609477.1	Amer2	K1ATCC	0	0	0	0
XP_007609478.1	Amer2	CHO_DXB11	0	0	0	0		XP_007609478.1	Amer2	K1ATCC	0	0	0	0
XP_007607653.1	Amer3	CHO_DXB11	2	0	2	0		XP_007607653.1	Amer3	K1ATCC	2	0	2	0
XP_007610311.1	Amfr	CHO_DXB11	4	3	1	0		XP_007610311.1	Amfr	K1ATCC	1	1	0	0
XP_007631687.1	Amhr2	CHO_DXB11	0	0	0	0		XP_007631687.1	Amhr2	K1ATCC	0	0	0	0
XP_007618935.1	Amica1	CHO_DXB11	149	142	4	3		XP_007618935.1	Amica1	K1ATCC	149	142	4	3
XP_007629502.1	Amigo1	CHO_DXB11	0	0	0	0		XP_007629502.1	Amigo1	K1ATCC	0	0	0	0
XP_007615237.1	Amigo2	CHO_DXB11	1	0	0	1		XP_007615237.1	Amigo2	K1ATCC	1	0	0	1
XP_007636387.1	Ammecr1l	CHO_DXB11	1	1	0	0		XP_007636387.1	Ammecr1l	K1ATCC	1	1	0	0
XP_007620653.1	Ammecr1	CHO_DXB11	3	3	0	0		XP_007620653.1	Ammecr1	K1ATCC	1	1	0	0
XP_007620553.1	Amn1	CHO_DXB11	23	23	0	0		XP_007620553.1	Amn1	K1ATCC	29	28	1	0
XP_007607549.1	Amotl1	CHO_DXB11	7	6	0	1		XP_007607549.1	Amotl1	K1ATCC	5	4	0	1
XP_007616559.1	Amotl2	CHO_DXB11	2	2	0	0		XP_007616559.1	Amotl2	K1ATCC	0	0	0	0
XP_007616560.1	Amotl2	CHO_DXB11	2	2	0	0		XP_007616560.1	Amotl2	K1ATCC	0	0	0	0
XP_007616561.1	Amotl2	CHO_DXB11	2	2	0	0		XP_007616561.1	Amotl2	K1ATCC	0	0	0	0
XP_007635667.1	Amot	CHO_DXB11	1	1	0	0		XP_007635667.1	Amot	K1ATCC	0	0	0	0
XP_007635668.1	Amot	CHO_DXB11	1	1	0	0		XP_007635668.1	Amot	K1ATCC	0	0	0	0
XP_007635852.1	Ampd1	CHO_DXB11	2	2	0	0		XP_007635852.1	Ampd1	K1ATCC	0	0	0	0
XP_007635853.1	Ampd1	CHO_DXB11	2	2	0	0		XP_007635853.1	Ampd1	K1ATCC	0	0	0	0
XP_007635854.1	Ampd1	CHO_DXB11	2	2	0	0		XP_007635854.1	Ampd1	K1ATCC	0	0	0	0
XP_007629506.1	Ampd2	CHO_DXB11	9	7	1	0		XP_007629506.1	Ampd2	K1ATCC	10	8	1	0
XP_007629507.1	Ampd2	CHO_DXB11	12	10	1	0		XP_007629507.1	Ampd2	K1ATCC	13	11	1	0
XP_007629508.1	Ampd2	CHO_DXB11	10	8	1	0		XP_007629508.1	Ampd2	K1ATCC	11	9	1	0
XP_007629509.1	Ampd2	CHO_DXB11	5	4	1	0		XP_007629509.1	Ampd2	K1ATCC	5	4	1	0
XP_007614583.1	Ampd3	CHO_DXB11	135	121	12	2		XP_007614583.1	Ampd3	K1ATCC	136	122	13	1
XP_007614584.1	Ampd3	CHO_DXB11	106	92	12	2		XP_007614584.1	Ampd3	K1ATCC	105	91	13	1
XP_007626972.1	Amph	CHO_DXB11	21	20	0	1		XP_007626972.1	Amph	K1ATCC	15	15	0	0
XP_007626973.1	Amph	CHO_DXB11	21	20	0	1		XP_007626973.1	Amph	K1ATCC	15	15	0	0
XP_007626974.1	Amph	CHO_DXB11	21	20	0	1		XP_007626974.1	Amph	K1ATCC	15	15	0	0
XP_007626975.1	Amph	CHO_DXB11	21	20	0	1		XP_007626975.1	Amph	K1ATCC	15	15	0	0
XP_007622312.1	Amtn	CHO_DXB11	7	6	0	1		XP_007622312.1	Amtn	K1ATCC	8	7	0	1
XP_007632994.1	Amt	CHO_DXB11	0	0	0	0		XP_007632994.1	Amt	K1ATCC	0	0	0	0
XP_007632995.1	Amt	CHO_DXB11	0	0	0	0		XP_007632995.1	Amt	K1ATCC	0	0	0	0
XP_007632996.1	Amt	CHO_DXB11	0	0	0	0		XP_007632996.1	Amt	K1ATCC	0	0	0	0
XP_007632997.1	Amt	CHO_DXB11	0	0	0	0		XP_007632997.1	Amt	K1ATCC	0	0	0	0
XP_007632998.1	Amt	CHO_DXB11	0	0	0	0		XP_007632998.1	Amt	K1ATCC	0	0	0	0
XP_007632999.1	Amt	CHO_DXB11	0	0	0	0		XP_007632999.1	Amt	K1ATCC	0	0	0	0
XP_007633000.1	Amt	CHO_DXB11	0	0	0	0		XP_007633000.1	Amt	K1ATCC	0	0	0	0
XP_007612564.1	Amz1	CHO_DXB11	1	1	0	0		XP_007612564.1	Amz1	K1ATCC	1	1	0	0
XP_007630034.1	Amz2	CHO_DXB11	0	0	0	0		XP_007630034.1	Amz2	K1ATCC	0	0	0	0
XP_007630035.1	Amz2	CHO_DXB11	0	0	0	0		XP_007630035.1	Amz2	K1ATCC	0	0	0	0
XP_007630036.1	Amz2	CHO_DXB11	0	0	0	0		XP_007630036.1	Amz2	K1ATCC	0	0	0	0
XP_007630037.1	Amz2	CHO_DXB11	0	0	0	0		XP_007630037.1	Amz2	K1ATCC	0	0	0	0
XP_007611335.1	Anapc10	CHO_DXB11	2	2	0	0		XP_007611335.1	Anapc10	K1ATCC	0	0	0	0
XP_007634111.1	Anapc11	CHO_DXB11	0	0	0	0		XP_007634111.1	Anapc11	K1ATCC	0	0	0	0
XP_007634112.1	Anapc11	CHO_DXB11	0	0	0	0		XP_007634112.1	Anapc11	K1ATCC	0	0	0	0
XP_007616562.1	Anapc13	CHO_DXB11	0	0	0	0		XP_007616562.1	Anapc13	K1ATCC	0	0	0	0
XP_007616563.1	Anapc13	CHO_DXB11	0	0	0	0		XP_007616563.1	Anapc13	K1ATCC	0	0	0	0
XP_007616564.1	Anapc13	CHO_DXB11	0	0	0	0		XP_007616564.1	Anapc13	K1ATCC	0	0	0	0
XP_007616565.1	Anapc13	CHO_DXB11	0	0	0	0		XP_007616565.1	Anapc13	K1ATCC	0	0	0	0
XP_007616566.1	Anapc13	CHO_DXB11	0	0	0	0		XP_007616566.1	Anapc13	K1ATCC	0	0	0	0
XP_007611752.1	Anapc16	CHO_DXB11	0	0	0	0		XP_007611752.1	Anapc16	K1ATCC	0	0	0	0
XP_007638076.1	Anapc1	CHO_DXB11	5	4	0	1		XP_007638076.1	Anapc1	K1ATCC	3	3	0	0
XP_007637257.1	Anapc2	CHO_DXB11	36	32	3	1		XP_007637257.1	Anapc2	K1ATCC	38	35	3	0
XP_007620747.1	Anapc4	CHO_DXB11	12	10	2	0		XP_007620747.1	Anapc4	K1ATCC	18	15	3	0
XP_007620748.1	Anapc4	CHO_DXB11	17	15	2	0		XP_007620748.1	Anapc4	K1ATCC	22	19	3	0
XP_007628836.1	Anapc5	CHO_DXB11	1	0	0	1		XP_007628836.1	Anapc5	K1ATCC	0	0	0	0
XP_007634933.1	Anapc5	CHO_DXB11	0	0	0	0		XP_007634933.1	Anapc5	K1ATCC	1	1	0	0
XP_007628851.1	Anapc7	CHO_DXB11	0	0	0	0		XP_007628851.1	Anapc7	K1ATCC	0	0	0	0
XP_007626790.1	Angel1	CHO_DXB11	3	3	0	0		XP_007626790.1	Angel1	K1ATCC	4	4	0	0
XP_007627053.1	Angel2	CHO_DXB11	1	1	0	0		XP_007627053.1	Angel2	K1ATCC	0	0	0	0
XP_007637824.1	Angpt1	CHO_DXB11	878	787	90	1		XP_007637824.1	Angpt1	K1ATCC	849	759	89	1
XP_007637825.1	Angpt1	CHO_DXB11	878	787	90	1		XP_007637825.1	Angpt1	K1ATCC	849	759	89	1
XP_007624044.1	Angpt2	CHO_DXB11	79	78	1	0		XP_007624044.1	Angpt2	K1ATCC	73	72	1	0
XP_007624770.1	Angpt4	CHO_DXB11	2	2	0	0		XP_007624770.1	Angpt4	K1ATCC	0	0	0	0
XP_007610870.1	Angptl1	CHO_DXB11	3	2	0	1		XP_007610870.1	Angptl1	K1ATCC	2	1	0	1
XP_007622054.1	Angptl2	CHO_DXB11	2	2	0	0		XP_007622054.1	Angptl2	K1ATCC	1	1	0	0
XP_007622674.1	Angptl3	CHO_DXB11	0	0	0	0		XP_007622674.1	Angptl3	K1ATCC	0	0	0	0
XP_007627617.1	Angptl4	CHO_DXB11	0	0	0	0		XP_007627617.1	Angptl4	K1ATCC	0	0	0	0
XP_007637753.1	Angptl5	CHO_DXB11	0	0	0	0		XP_007637753.1	Angptl5	K1ATCC	0	0	0	0
XP_007637754.1	Angptl5	CHO_DXB11	0	0	0	0		XP_007637754.1	Angptl5	K1ATCC	0	0	0	0
XP_007637755.1	Angptl5	CHO_DXB11	0	0	0	0		XP_007637755.1	Angptl5	K1ATCC	0	0	0	0
XP_007624355.1	Angptl6	CHO_DXB11	0	0	0	0		XP_007624355.1	Angptl6	K1ATCC	0	0	0	0
XP_007623593.1	Angptl7	CHO_DXB11	9	3	4	2		XP_007623593.1	Angptl7	K1ATCC	5	3	2	0
XP_007615519.1	Anhx	CHO_DXB11	21	21	0	0		XP_007615519.1	Anhx	K1ATCC	21	21	0	0
XP_007621736.1	Ank2	CHO_DXB11	1167	1158	7	2		XP_007621736.1	Ank2	K1ATCC	1289	1281	6	2
XP_007616594.1	Ank3	CHO_DXB11	35	32	1	2		XP_007616594.1	Ank3	K1ATCC	22	21	0	1
XP_007635592.1	Ankar	CHO_DXB11	59	58	0	1		XP_007635592.1	Ankar	K1ATCC	68	65	2	1
XP_007608121.1	Ankdd1a	CHO_DXB11	74	69	1	4		XP_007608121.1	Ankdd1a	K1ATCC	72	68	1	3
XP_007634405.1	Ankdd1b	CHO_DXB11	0	0	0	0		XP_007634405.1	Ankdd1b	K1ATCC	1	1	0	0
XP_007635843.1	Ankef1	CHO_DXB11	29	29	0	0		XP_007635843.1	Ankef1	K1ATCC	28	28	0	0
XP_007632408.1	Ankfn1	CHO_DXB11	16	15	0	1		XP_007632408.1	Ankfn1	K1ATCC	8	8	0	0
XP_007615331.1	Ankfy1	CHO_DXB11	4	4	0	0		XP_007615331.1	Ankfy1	K1ATCC	0	0	0	0
XP_007629954.1	Ankhd1	CHO_DXB11	6	6	0	0		XP_007629954.1	Ankhd1	K1ATCC	3	3	0	0
XP_007636569.1	Ankh	CHO_DXB11	345	343	0	2		XP_007636569.1	Ankh	K1ATCC	341	339	0	2
XP_007634017.1	Ankib1	CHO_DXB11	11	10	0	1		XP_007634017.1	Ankib1	K1ATCC	11	10	0	1
XP_007634018.1	Ankib1	CHO_DXB11	11	10	0	1		XP_007634018.1	Ankib1	K1ATCC	11	10	0	1
XP_007634019.1	Ankib1	CHO_DXB11	13	12	0	1		XP_007634019.1	Ankib1	K1ATCC	16	15	0	1
XP_007634020.1	Ankib1	CHO_DXB11	13	12	0	1		XP_007634020.1	Ankib1	K1ATCC	16	15	0	1
XP_007619089.1	Ankk1	CHO_DXB11	63	59	0	4		XP_007619089.1	Ankk1	K1ATCC	61	57	0	4
XP_007627310.1	Ankle1	CHO_DXB11	0	0	0	0		XP_007627310.1	Ankle1	K1ATCC	0	0	0	0
XP_007627412.1	Ankle2	CHO_DXB11	0	0	0	0		XP_007627412.1	Ankle2	K1ATCC	0	0	0	0
XP_007627413.1	Ankle2	CHO_DXB11	0	0	0	0		XP_007627413.1	Ankle2	K1ATCC	0	0	0	0
XP_007621172.1	Ankmy1	CHO_DXB11	70	64	5	1		XP_007621172.1	Ankmy1	K1ATCC	71	65	5	1
XP_007621173.1	Ankmy1	CHO_DXB11	70	64	5	1		XP_007621173.1	Ankmy1	K1ATCC	71	65	5	1
XP_007621174.1	Ankmy1	CHO_DXB11	65	59	5	1		XP_007621174.1	Ankmy1	K1ATCC	65	59	5	1
XP_007621175.1	Ankmy1	CHO_DXB11	61	55	5	1		XP_007621175.1	Ankmy1	K1ATCC	61	55	5	1
XP_007616537.1	Ankmy2	CHO_DXB11	3	2	1	0		XP_007616537.1	Ankmy2	K1ATCC	2	1	1	0
XP_007616538.1	Ankmy2	CHO_DXB11	2	1	1	0		XP_007616538.1	Ankmy2	K1ATCC	2	1	1	0
XP_007630801.1	Ankra2	CHO_DXB11	20	16	4	0		XP_007630801.1	Ankra2	K1ATCC	20	16	4	0
XP_007630802.1	Ankra2	CHO_DXB11	20	16	4	0		XP_007630802.1	Ankra2	K1ATCC	20	16	4	0
XP_007615032.1	Ankrd10	CHO_DXB11	27	24	2	0		XP_007615032.1	Ankrd10	K1ATCC	28	24	2	0
XP_007615033.1	Ankrd10	CHO_DXB11	30	26	2	0		XP_007615033.1	Ankrd10	K1ATCC	32	26	2	0
XP_007615034.1	Ankrd10	CHO_DXB11	17	17	0	0		XP_007615034.1	Ankrd10	K1ATCC	17	17	0	0
XP_007622086.1	Ankrd11	CHO_DXB11	17	16	0	1		XP_007622086.1	Ankrd11	K1ATCC	14	14	0	0
XP_007607872.1	Ankrd12	CHO_DXB11	1	1	0	0		XP_007607872.1	Ankrd12	K1ATCC	2	2	0	0
XP_007607873.1	Ankrd12	CHO_DXB11	1	1	0	0		XP_007607873.1	Ankrd12	K1ATCC	2	2	0	0
XP_007607874.1	Ankrd12	CHO_DXB11	0	0	0	0		XP_007607874.1	Ankrd12	K1ATCC	0	0	0	0
XP_007607218.1	Ankrd13a	CHO_DXB11	3	3	0	0		XP_007607218.1	Ankrd13a	K1ATCC	2	2	0	0
XP_007620087.1	Ankrd13b	CHO_DXB11	2	2	0	0		XP_007620087.1	Ankrd13b	K1ATCC	0	0	0	0
XP_007620089.1	Ankrd13b	CHO_DXB11	2	2	0	0		XP_007620089.1	Ankrd13b	K1ATCC	0	0	0	0
XP_007620090.1	Ankrd13b	CHO_DXB11	2	2	0	0		XP_007620090.1	Ankrd13b	K1ATCC	0	0	0	0
XP_007620091.1	Ankrd13b	CHO_DXB11	2	2	0	0		XP_007620091.1	Ankrd13b	K1ATCC	0	0	0	0
XP_007620092.1	Ankrd13b	CHO_DXB11	2	2	0	0		XP_007620092.1	Ankrd13b	K1ATCC	0	0	0	0
XP_007620093.1	Ankrd13b	CHO_DXB11	2	2	0	0		XP_007620093.1	Ankrd13b	K1ATCC	0	0	0	0
XP_007620687.1	Ankrd13c	CHO_DXB11	105	105	0	0		XP_007620687.1	Ankrd13c	K1ATCC	111	111	0	0
XP_007606551.1	Ankrd13d	CHO_DXB11	1	0	1	0		XP_007606551.1	Ankrd13d	K1ATCC	0	0	0	0
XP_007613914.1	Ankrd13d	CHO_DXB11	1	1	0	0		XP_007613914.1	Ankrd13d	K1ATCC	2	2	0	0
XP_007616647.1	Ankrd16	CHO_DXB11	1	1	0	0		XP_007616647.1	Ankrd16	K1ATCC	0	0	0	0
XP_007616648.1	Ankrd16	CHO_DXB11	1	1	0	0		XP_007616648.1	Ankrd16	K1ATCC	0	0	0	0
XP_007626455.1	Ankrd17	CHO_DXB11	12	10	0	2		XP_007626455.1	Ankrd17	K1ATCC	15	13	0	2
XP_007626456.1	Ankrd17	CHO_DXB11	12	10	0	2		XP_007626456.1	Ankrd17	K1ATCC	15	13	0	2
XP_007626457.1	Ankrd17	CHO_DXB11	12	10	0	2		XP_007626457.1	Ankrd17	K1ATCC	14	12	0	2
XP_007626458.1	Ankrd17	CHO_DXB11	13	11	0	2		XP_007626458.1	Ankrd17	K1ATCC	18	16	0	2
XP_007626459.1	Ankrd17	CHO_DXB11	13	11	0	2		XP_007626459.1	Ankrd17	K1ATCC	18	16	0	2
NP_001233635.1	Ankrd1	CHO_DXB11	1	1	0	0		NP_001233635.1	Ankrd1	K1ATCC	1	1	0	0
XP_007633253.1	Ankrd22	CHO_DXB11	0	0	0	0		XP_007633253.1	Ankrd22	K1ATCC	2	2	0	0
XP_007627098.1	Ankrd23	CHO_DXB11	0	0	0	0		XP_007627098.1	Ankrd23	K1ATCC	1	1	0	0
XP_007611034.1	Ankrd24	CHO_DXB11	3	1	1	1		XP_007611034.1	Ankrd24	K1ATCC	1	0	1	0
XP_007610957.1	Ankrd27	CHO_DXB11	63	59	4	0		XP_007610957.1	Ankrd27	K1ATCC	53	48	5	0
XP_007630990.1	Ankrd27	CHO_DXB11	87	86	1	0		XP_007630990.1	Ankrd27	K1ATCC	86	85	1	0
XP_007609566.1	Ankrd28	CHO_DXB11	0	0	0	0		XP_007609566.1	Ankrd28	K1ATCC	0	0	0	0
XP_007626399.1	Ankrd28	CHO_DXB11	0	0	0	0		XP_007626399.1	Ankrd28	K1ATCC	1	1	0	0
XP_007631386.1	Ankrd29	CHO_DXB11	0	0	0	0		XP_007631386.1	Ankrd29	K1ATCC	0	0	0	0
XP_007637684.1	Ankrd2	CHO_DXB11	1	0	1	0		XP_007637684.1	Ankrd2	K1ATCC	1	0	1	0
XP_007612498.1	Ankrd30a	CHO_DXB11	17	16	0	1		XP_007612498.1	Ankrd30a	K1ATCC	17	16	0	1
XP_007627148.1	Ankrd31	CHO_DXB11	1	1	0	0		XP_007627148.1	Ankrd31	K1ATCC	5	4	0	1
XP_007610225.1	Ankrd32	CHO_DXB11	2	2	0	0		XP_007610225.1	Ankrd32	K1ATCC	3	3	0	0
XP_007611292.1	Ankrd33b	CHO_DXB11	229	223	3	3		XP_007611292.1	Ankrd33b	K1ATCC	222	217	3	2
XP_007614487.1	Ankrd33	CHO_DXB11	10	5	3	2		XP_007614487.1	Ankrd33	K1ATCC	4	3	0	1
XP_007608973.1	Ankrd34a	CHO_DXB11	0	0	0	0		XP_007608973.1	Ankrd34a	K1ATCC	0	0	0	0
XP_007608974.1	Ankrd34a	CHO_DXB11	0	0	0	0		XP_007608974.1	Ankrd34a	K1ATCC	0	0	0	0
XP_007634354.1	Ankrd34b	CHO_DXB11	0	0	0	0		XP_007634354.1	Ankrd34b	K1ATCC	0	0	0	0
XP_007633426.1	Ankrd34c	CHO_DXB11	3	0	1	2		XP_007633426.1	Ankrd34c	K1ATCC	2	0	1	1
XP_007608977.1	Ankrd35	CHO_DXB11	0	0	0	0		XP_007608977.1	Ankrd35	K1ATCC	0	0	0	0
XP_007615391.1	Ankrd37	CHO_DXB11	1	1	0	0		XP_007615391.1	Ankrd37	K1ATCC	1	1	0	0
XP_007627097.1	Ankrd39	CHO_DXB11	0	0	0	0		XP_007627097.1	Ankrd39	K1ATCC	0	0	0	0
XP_007626847.1	Ankrd40	CHO_DXB11	0	0	0	0		XP_007626847.1	Ankrd40	K1ATCC	2	2	0	0
XP_007630105.1	Ankrd42	CHO_DXB11	20	20	0	0		XP_007630105.1	Ankrd42	K1ATCC	18	18	0	0
XP_007610884.1	Ankrd45	CHO_DXB11	3	3	0	0		XP_007610884.1	Ankrd45	K1ATCC	2	2	0	0
XP_007621494.1	Ankrd46	CHO_DXB11	7	6	1	0		XP_007621494.1	Ankrd46	K1ATCC	6	5	1	0
XP_007607547.1	Ankrd49	CHO_DXB11	0	0	0	0		XP_007607547.1	Ankrd49	K1ATCC	0	0	0	0
XP_007634999.1	Ankrd50	CHO_DXB11	36	25	11	0		XP_007634999.1	Ankrd50	K1ATCC	35	25	10	0
XP_007635000.1	Ankrd50	CHO_DXB11	36	25	11	0		XP_007635000.1	Ankrd50	K1ATCC	35	25	10	0
XP_007607753.1	Ankrd52	CHO_DXB11	12	12	0	0		XP_007607753.1	Ankrd52	K1ATCC	12	12	0	0
XP_007612107.1	Ankrd53	CHO_DXB11	0	0	0	0		XP_007612107.1	Ankrd53	K1ATCC	0	0	0	0
XP_007622859.1	Ankrd54	CHO_DXB11	16	16	0	0		XP_007622859.1	Ankrd54	K1ATCC	18	18	0	0
XP_007627312.1	Ankrd55	CHO_DXB11	134	121	11	2		XP_007627312.1	Ankrd55	K1ATCC	130	117	12	1
XP_007627313.1	Ankrd55	CHO_DXB11	67	56	10	1		XP_007627313.1	Ankrd55	K1ATCC	65	53	11	1
XP_007631341.1	Ankrd60	CHO_DXB11	2	2	0	0		XP_007631341.1	Ankrd60	K1ATCC	4	4	0	0
XP_007615075.1	Ankrd61	CHO_DXB11	0	0	0	0		XP_007615075.1	Ankrd61	K1ATCC	0	0	0	0
XP_007615076.1	Ankrd61	CHO_DXB11	0	0	0	0		XP_007615076.1	Ankrd61	K1ATCC	0	0	0	0
XP_007627135.1	Ankrd63	CHO_DXB11	0	0	0	0		XP_007627135.1	Ankrd63	K1ATCC	0	0	0	0
XP_007606860.1	Ankrd65	CHO_DXB11	2	2	0	0		XP_007606860.1	Ankrd65	K1ATCC	2	2	0	0
XP_007624910.1	Ankrd66	CHO_DXB11	24	23	1	0		XP_007624910.1	Ankrd66	K1ATCC	24	23	1	0
XP_007635459.1	Ankrd6	CHO_DXB11	2	2	0	0		XP_007635459.1	Ankrd6	K1ATCC	1	1	0	0
XP_007635460.1	Ankrd6	CHO_DXB11	2	2	0	0		XP_007635460.1	Ankrd6	K1ATCC	1	1	0	0
XP_007635461.1	Ankrd6	CHO_DXB11	2	2	0	0		XP_007635461.1	Ankrd6	K1ATCC	1	1	0	0
XP_007635462.1	Ankrd6	CHO_DXB11	2	2	0	0		XP_007635462.1	Ankrd6	K1ATCC	1	1	0	0
XP_007631531.1	Ankrd7	CHO_DXB11	1	1	0	0		XP_007631531.1	Ankrd7	K1ATCC	0	0	0	0
XP_007624682.1	Ankrd9	CHO_DXB11	2	0	1	1		XP_007624682.1	Ankrd9	K1ATCC	1	0	1	0
XP_007610820.1	Anks1a	CHO_DXB11	12	12	0	0		XP_007610820.1	Anks1a	K1ATCC	4	4	0	0
XP_007610821.1	Anks1a	CHO_DXB11	12	12	0	0		XP_007610821.1	Anks1a	K1ATCC	4	4	0	0
XP_007610822.1	Anks1a	CHO_DXB11	12	12	0	0		XP_007610822.1	Anks1a	K1ATCC	4	4	0	0
XP_007610823.1	Anks1a	CHO_DXB11	12	12	0	0		XP_007610823.1	Anks1a	K1ATCC	4	4	0	0
XP_007610824.1	Anks1a	CHO_DXB11	12	12	0	0		XP_007610824.1	Anks1a	K1ATCC	4	4	0	0
XP_007616279.1	Anks1b	CHO_DXB11	597	597	0	0		XP_007616279.1	Anks1b	K1ATCC	596	596	0	0
XP_007616280.1	Anks1b	CHO_DXB11	711	711	0	0		XP_007616280.1	Anks1b	K1ATCC	710	710	0	0
XP_007616282.1	Anks1b	CHO_DXB11	597	597	0	0		XP_007616282.1	Anks1b	K1ATCC	596	596	0	0
XP_007616283.1	Anks1b	CHO_DXB11	711	711	0	0		XP_007616283.1	Anks1b	K1ATCC	710	710	0	0
XP_007616284.1	Anks1b	CHO_DXB11	38	38	0	0		XP_007616284.1	Anks1b	K1ATCC	37	37	0	0
XP_007636509.1	Anks3	CHO_DXB11	1	1	0	0		XP_007636509.1	Anks3	K1ATCC	1	1	0	0
XP_007636510.1	Anks3	CHO_DXB11	2	2	0	0		XP_007636510.1	Anks3	K1ATCC	2	2	0	0
XP_007636511.1	Anks3	CHO_DXB11	1	1	0	0		XP_007636511.1	Anks3	K1ATCC	1	1	0	0
XP_007636512.1	Anks3	CHO_DXB11	2	2	0	0		XP_007636512.1	Anks3	K1ATCC	2	2	0	0
XP_007615159.1	Anks4b	CHO_DXB11	13	8	1	4		XP_007615159.1	Anks4b	K1ATCC	15	10	1	4
XP_007617684.1	Anks6	CHO_DXB11	11	10	0	1		XP_007617684.1	Anks6	K1ATCC	9	7	0	2
XP_007637062.1	Ankub1	CHO_DXB11	123	116	5	2		XP_007637062.1	Ankub1	K1ATCC	128	121	5	2
XP_007614245.1	Ankzf1	CHO_DXB11	4	1	1	2		XP_007614245.1	Ankzf1	K1ATCC	4	1	1	2
XP_007614246.1	Ankzf1	CHO_DXB11	4	1	1	2		XP_007614246.1	Ankzf1	K1ATCC	4	1	1	2
XP_007614247.1	Ankzf1	CHO_DXB11	4	1	1	2		XP_007614247.1	Ankzf1	K1ATCC	4	1	1	2
XP_007614248.1	Ankzf1	CHO_DXB11	4	1	1	2		XP_007614248.1	Ankzf1	K1ATCC	4	1	1	2
XP_007626823.1	Anln	CHO_DXB11	5	5	0	0		XP_007626823.1	Anln	K1ATCC	5	4	0	1
XP_007630485.1	Ano10	CHO_DXB11	0	0	0	0		XP_007630485.1	Ano10	K1ATCC	1	1	0	0
XP_007616041.1	Ano1	CHO_DXB11	11	11	0	0		XP_007616041.1	Ano1	K1ATCC	5	5	0	0
XP_007637447.1	Ano2	CHO_DXB11	851	848	2	1		XP_007637447.1	Ano2	K1ATCC	827	824	2	1
XP_007625949.1	Ano3	CHO_DXB11	600	595	5	0		XP_007625949.1	Ano3	K1ATCC	608	604	4	0
XP_007613797.1	Ano4	CHO_DXB11	542	540	2	0		XP_007613797.1	Ano4	K1ATCC	560	558	2	0
XP_007625589.1	Ano5	CHO_DXB11	6	6	0	0		XP_007625589.1	Ano5	K1ATCC	7	7	0	0
XP_007619842.1	Ano7	CHO_DXB11	1	1	0	0		XP_007619842.1	Ano7	K1ATCC	2	2	0	0
XP_007611126.1	Ano8	CHO_DXB11	1	1	0	0		XP_007611126.1	Ano8	K1ATCC	1	1	0	0
XP_007609737.1	Ano9	CHO_DXB11	38	34	2	2		XP_007609737.1	Ano9	K1ATCC	46	42	2	2
XP_007630184.1	Anp32a	CHO_DXB11	66	60	6	0		XP_007630184.1	Anp32a	K1ATCC	65	59	6	0
XP_007630185.1	Anp32a	CHO_DXB11	66	60	6	0		XP_007630185.1	Anp32a	K1ATCC	65	59	6	0
XP_007617682.1	Anp32b	CHO_DXB11	1	1	0	0		XP_007617682.1	Anp32b	K1ATCC	1	1	0	0
XP_007624076.1	Anp32e	CHO_DXB11	1	1	0	0		XP_007624076.1	Anp32e	K1ATCC	0	0	0	0
XP_007628551.1	Anpep	CHO_DXB11	72	64	4	4		XP_007628551.1	Anpep	K1ATCC	63	55	4	4
XP_007622783.1	Antxr1	CHO_DXB11	29	29	0	0		XP_007622783.1	Antxr1	K1ATCC	16	16	0	0
XP_007630336.1	Antxr2	CHO_DXB11	90	90	0	0		XP_007630336.1	Antxr2	K1ATCC	104	104	0	0
XP_007614020.1	Antxrl	CHO_DXB11	5	5	0	0		XP_007614020.1	Antxrl	K1ATCC	2	2	0	0
XP_007614045.1	Anxa10	CHO_DXB11	7	7	0	0		XP_007614045.1	Anxa10	K1ATCC	6	6	0	0
XP_007635103.1	Anxa11	CHO_DXB11	1	1	0	0		XP_007635103.1	Anxa11	K1ATCC	0	0	0	0
XP_007635104.1	Anxa11	CHO_DXB11	1	1	0	0		XP_007635104.1	Anxa11	K1ATCC	0	0	0	0
XP_007620413.1	Anxa1	CHO_DXB11	56	54	2	0		XP_007620413.1	Anxa1	K1ATCC	60	58	2	0
XP_007608088.1	Anxa2	CHO_DXB11	48	46	2	0		XP_007608088.1	Anxa2	K1ATCC	59	57	2	0
XP_007630340.1	Anxa3	CHO_DXB11	18	17	0	1		XP_007630340.1	Anxa3	K1ATCC	17	16	0	1
XP_007607500.1	Anxa4	CHO_DXB11	0	0	0	0		XP_007607500.1	Anxa4	K1ATCC	0	0	0	0
XP_007607501.1	Anxa4	CHO_DXB11	0	0	0	0		XP_007607501.1	Anxa4	K1ATCC	0	0	0	0
XP_007634890.1	Anxa5	CHO_DXB11	195	194	1	0		XP_007634890.1	Anxa5	K1ATCC	199	198	1	0
XP_007616079.1	Anxa6	CHO_DXB11	2	2	0	0		XP_007616079.1	Anxa6	K1ATCC	2	2	0	0
XP_007616080.1	Anxa6	CHO_DXB11	2	2	0	0		XP_007616080.1	Anxa6	K1ATCC	2	2	0	0
XP_007616081.1	Anxa6	CHO_DXB11	2	2	0	0		XP_007616081.1	Anxa6	K1ATCC	2	2	0	0
XP_007621604.1	Anxa7	CHO_DXB11	0	0	0	0		XP_007621604.1	Anxa7	K1ATCC	1	1	0	0
XP_007624107.1	Anxa9	CHO_DXB11	1	1	0	0		XP_007624107.1	Anxa9	K1ATCC	2	2	0	0
XP_007624108.1	Anxa9	CHO_DXB11	1	1	0	0		XP_007624108.1	Anxa9	K1ATCC	2	2	0	0
XP_007624109.1	Anxa9	CHO_DXB11	1	1	0	0		XP_007624109.1	Anxa9	K1ATCC	2	2	0	0
XP_007624110.1	Anxa9	CHO_DXB11	1	1	0	0		XP_007624110.1	Anxa9	K1ATCC	2	2	0	0
XP_007624111.1	Anxa9	CHO_DXB11	1	1	0	0		XP_007624111.1	Anxa9	K1ATCC	2	2	0	0
XP_007620852.1	Aoah	CHO_DXB11	24	22	2	0		XP_007620852.1	Aoah	K1ATCC	21	20	1	0
XP_007620853.1	Aoah	CHO_DXB11	3	2	1	0		XP_007620853.1	Aoah	K1ATCC	3	3	0	0
XP_007618710.1	Aoc2	CHO_DXB11	10	7	1	2		XP_007618710.1	Aoc2	K1ATCC	11	7	1	3
XP_007634178.1	Ap1ar	CHO_DXB11	49	49	0	0		XP_007634178.1	Ap1ar	K1ATCC	55	55	0	0
XP_007620337.1	Ap1b1	CHO_DXB11	14	12	1	1		XP_007620337.1	Ap1b1	K1ATCC	11	10	1	0
XP_007620338.1	Ap1b1	CHO_DXB11	14	12	1	1		XP_007620338.1	Ap1b1	K1ATCC	11	10	1	0
XP_007634461.1	Ap1g1	CHO_DXB11	119	110	0	0		XP_007634461.1	Ap1g1	K1ATCC	122	112	0	0
XP_007634462.1	Ap1g1	CHO_DXB11	95	95	0	0		XP_007634462.1	Ap1g1	K1ATCC	97	97	0	0
XP_007634463.1	Ap1g1	CHO_DXB11	119	110	0	0		XP_007634463.1	Ap1g1	K1ATCC	122	112	0	0
XP_007609264.1	Ap1g2	CHO_DXB11	0	0	0	0		XP_007609264.1	Ap1g2	K1ATCC	0	0	0	0
XP_007627286.1	Ap1m1	CHO_DXB11	1	1	0	0		XP_007627286.1	Ap1m1	K1ATCC	1	1	0	0
XP_007624284.1	Ap1m2	CHO_DXB11	1	1	0	0		XP_007624284.1	Ap1m2	K1ATCC	1	1	0	0
XP_007624285.1	Ap1m2	CHO_DXB11	1	1	0	0		XP_007624285.1	Ap1m2	K1ATCC	1	1	0	0
XP_007622407.1	Ap1s1	CHO_DXB11	0	0	0	0		XP_007622407.1	Ap1s1	K1ATCC	0	0	0	0
XP_007627584.1	Ap1s2	CHO_DXB11	12	11	0	0		XP_007627584.1	Ap1s2	K1ATCC	12	11	0	0
XP_007627585.1	Ap1s2	CHO_DXB11	7	7	0	0		XP_007627585.1	Ap1s2	K1ATCC	6	6	0	0
XP_007627586.1	Ap1s2	CHO_DXB11	10	9	0	0		XP_007627586.1	Ap1s2	K1ATCC	10	9	0	0
XP_007636018.1	Ap1s3	CHO_DXB11	18	18	0	0		XP_007636018.1	Ap1s3	K1ATCC	12	12	0	0
XP_007623373.1	Ap2a1	CHO_DXB11	46	44	2	0		XP_007623373.1	Ap2a1	K1ATCC	44	42	2	0
XP_007609845.1	Ap2a2	CHO_DXB11	3	3	0	0		XP_007609845.1	Ap2a2	K1ATCC	2	2	0	0
XP_007608651.1	Ap2b1	CHO_DXB11	8	8	0	0		XP_007608651.1	Ap2b1	K1ATCC	5	5	0	0
XP_007637451.1	Ap2m1	CHO_DXB11	9	6	3	0		XP_007637451.1	Ap2m1	K1ATCC	9	6	3	0
XP_007637452.1	Ap2m1	CHO_DXB11	9	6	3	0		XP_007637452.1	Ap2m1	K1ATCC	9	6	3	0
XP_007608412.1	Ap2s1	CHO_DXB11	25	25	0	0		XP_007608412.1	Ap2s1	K1ATCC	27	27	0	0
XP_007634369.1	Ap3b1	CHO_DXB11	7	7	0	0		XP_007634369.1	Ap3b1	K1ATCC	8	8	0	0
XP_007610190.1	Ap3b2	CHO_DXB11	57	54	3	0		XP_007610190.1	Ap3b2	K1ATCC	55	52	2	0
XP_007610191.1	Ap3b2	CHO_DXB11	57	54	3	0		XP_007610191.1	Ap3b2	K1ATCC	55	52	2	0
XP_007610192.1	Ap3b2	CHO_DXB11	57	54	3	0		XP_007610192.1	Ap3b2	K1ATCC	55	52	2	0
XP_007614914.1	Ap3d1	CHO_DXB11	2	2	0	0		XP_007614914.1	Ap3d1	K1ATCC	1	1	0	0
NP_001231334.1	Ap3m1	CHO_DXB11	0	0	0	0		NP_001231334.1	Ap3m1	K1ATCC	0	0	0	0
XP_007608051.1	Ap3m2	CHO_DXB11	64	56	8	0		XP_007608051.1	Ap3m2	K1ATCC	65	57	8	0
XP_007608053.1	Ap3m2	CHO_DXB11	64	56	8	0		XP_007608053.1	Ap3m2	K1ATCC	65	57	8	0
XP_007629495.1	Ap3s1	CHO_DXB11	2	2	0	0		XP_007629495.1	Ap3s1	K1ATCC	1	1	0	0
XP_007616408.1	Ap4b1	CHO_DXB11	1	1	0	0		XP_007616408.1	Ap4b1	K1ATCC	1	1	0	0
XP_007623017.1	Ap4e1	CHO_DXB11	0	0	0	0		XP_007623017.1	Ap4e1	K1ATCC	1	0	1	0
XP_007623018.1	Ap4e1	CHO_DXB11	0	0	0	0		XP_007623018.1	Ap4e1	K1ATCC	1	0	1	0
XP_007638089.1	Ap4e1	CHO_DXB11	1	1	0	0		XP_007638089.1	Ap4e1	K1ATCC	0	0	0	0
XP_007623928.1	Ap4m1	CHO_DXB11	1	0	1	0		XP_007623928.1	Ap4m1	K1ATCC	1	0	1	0
XP_007618566.1	Ap4s1	CHO_DXB11	2	2	0	0		XP_007618566.1	Ap4s1	K1ATCC	2	2	0	0
XP_007618567.1	Ap4s1	CHO_DXB11	1	1	0	0		XP_007618567.1	Ap4s1	K1ATCC	1	1	0	0
XP_007608887.1	Ap5b1	CHO_DXB11	0	0	0	0		XP_007608887.1	Ap5b1	K1ATCC	0	0	0	0
XP_007621844.1	Ap5s1	CHO_DXB11	9	8	1	0		XP_007621844.1	Ap5s1	K1ATCC	9	8	1	0
XP_007615043.1	Ap5z1	CHO_DXB11	1	1	0	0		XP_007615043.1	Ap5z1	K1ATCC	1	1	0	0
XP_007615044.1	Ap5z1	CHO_DXB11	1	1	0	0		XP_007615044.1	Ap5z1	K1ATCC	1	1	0	0
XP_007616285.1	Apaf1	CHO_DXB11	78	78	0	0		XP_007616285.1	Apaf1	K1ATCC	83	83	0	0
XP_007618758.1	Apba1	CHO_DXB11	127	126	1	0		XP_007618758.1	Apba1	K1ATCC	124	124	0	0
XP_007627472.1	Apba2	CHO_DXB11	4	4	0	0		XP_007627472.1	Apba2	K1ATCC	3	3	0	0
XP_007627473.1	Apba2	CHO_DXB11	4	4	0	0		XP_007627473.1	Apba2	K1ATCC	3	3	0	0
XP_007631988.1	Apba3	CHO_DXB11	0	0	0	0		XP_007631988.1	Apba3	K1ATCC	0	0	0	0
XP_007614695.1	Apbb1ip	CHO_DXB11	126	125	1	0		XP_007614695.1	Apbb1ip	K1ATCC	129	128	1	0
XP_007612358.1	Apbb1	CHO_DXB11	28	28	0	0		XP_007612358.1	Apbb1	K1ATCC	29	29	0	0
XP_007621857.1	Apbb2	CHO_DXB11	89	89	0	0		XP_007621857.1	Apbb2	K1ATCC	83	82	1	0
XP_007621858.1	Apbb2	CHO_DXB11	89	89	0	0		XP_007621858.1	Apbb2	K1ATCC	83	82	1	0
XP_007621859.1	Apbb2	CHO_DXB11	104	104	0	0		XP_007621859.1	Apbb2	K1ATCC	101	100	1	0
XP_007621860.1	Apbb2	CHO_DXB11	104	104	0	0		XP_007621860.1	Apbb2	K1ATCC	101	100	1	0
XP_007629886.1	Apbb3	CHO_DXB11	1	1	0	0		XP_007629886.1	Apbb3	K1ATCC	0	0	0	0
XP_007629887.1	Apbb3	CHO_DXB11	1	1	0	0		XP_007629887.1	Apbb3	K1ATCC	0	0	0	0
XP_007615010.1	Apc2	CHO_DXB11	3	1	1	1		XP_007615010.1	Apc2	K1ATCC	1	0	1	0
XP_007608508.1	Apcdd1	CHO_DXB11	1	1	0	0		XP_007608508.1	Apcdd1	K1ATCC	0	0	0	0
XP_007631481.1	Apcs	CHO_DXB11	0	0	0	0		XP_007631481.1	Apcs	K1ATCC	0	0	0	0
XP_007613811.1	Apc	CHO_DXB11	1	1	0	0		XP_007613811.1	Apc	K1ATCC	0	0	0	0
XP_007613812.1	Apc	CHO_DXB11	1	1	0	0		XP_007613812.1	Apc	K1ATCC	0	0	0	0
XP_007613813.1	Apc	CHO_DXB11	1	1	0	0		XP_007613813.1	Apc	K1ATCC	0	0	0	0
XP_007613814.1	Apc	CHO_DXB11	1	1	0	0		XP_007613814.1	Apc	K1ATCC	0	0	0	0
XP_007613815.1	Apc	CHO_DXB11	1	1	0	0		XP_007613815.1	Apc	K1ATCC	0	0	0	0
XP_007633006.1	Apeh	CHO_DXB11	1	0	0	1		XP_007633006.1	Apeh	K1ATCC	1	0	0	1
NP_001231340.1	Apex1	CHO_DXB11	1	1	0	0		NP_001231340.1	Apex1	K1ATCC	1	1	0	0
XP_007631084.1	Apex2	CHO_DXB11	23	21	2	0		XP_007631084.1	Apex2	K1ATCC	22	20	2	0
XP_007624154.1	Aph1a	CHO_DXB11	0	0	0	0		XP_007624154.1	Aph1a	K1ATCC	0	0	0	0
XP_007608099.1	Aph1b	CHO_DXB11	26	26	0	0		XP_007608099.1	Aph1b	K1ATCC	26	26	0	0
XP_007636576.1	Api5	CHO_DXB11	16	15	1	0		XP_007636576.1	Api5	K1ATCC	16	15	1	0
XP_007617711.1	Apip	CHO_DXB11	36	36	0	0		XP_007617711.1	Apip	K1ATCC	37	37	0	0
XP_007622765.1	Aplf	CHO_DXB11	0	0	0	0		XP_007622765.1	Aplf	K1ATCC	1	1	0	0
XP_007622767.1	Aplf	CHO_DXB11	0	0	0	0		XP_007622767.1	Aplf	K1ATCC	1	1	0	0
XP_007626184.1	Aplnr	CHO_DXB11	2	0	2	0		XP_007626184.1	Aplnr	K1ATCC	2	0	2	0
XP_007624611.1	Apln	CHO_DXB11	0	0	0	0		XP_007624611.1	Apln	K1ATCC	0	0	0	0
XP_007622576.1	Aplp1	CHO_DXB11	25	24	1	0		XP_007622576.1	Aplp1	K1ATCC	19	18	1	0
XP_007632819.1	Aplp2	CHO_DXB11	50	47	2	1		XP_007632819.1	Aplp2	K1ATCC	50	47	2	1
XP_007624792.1	Apmap	CHO_DXB11	2	2	0	0		XP_007624792.1	Apmap	K1ATCC	1	1	0	0
XP_007624793.1	Apmap	CHO_DXB11	2	2	0	0		XP_007624793.1	Apmap	K1ATCC	1	1	0	0
XP_007624794.1	Apmap	CHO_DXB11	2	2	0	0		XP_007624794.1	Apmap	K1ATCC	0	0	0	0
XP_007635278.1	Apoa1bp	CHO_DXB11	0	0	0	0		XP_007635278.1	Apoa1bp	K1ATCC	0	0	0	0
XP_007618963.1	Apoa1	CHO_DXB11	6	4	2	0		XP_007618963.1	Apoa1	K1ATCC	6	4	2	0
XP_007625814.1	Apoa2	CHO_DXB11	1	0	1	0		XP_007625814.1	Apoa2	K1ATCC	0	0	0	0
XP_007625815.1	Apoa2	CHO_DXB11	1	0	1	0		XP_007625815.1	Apoa2	K1ATCC	0	0	0	0
XP_007625816.1	Apoa2	CHO_DXB11	1	0	1	0		XP_007625816.1	Apoa2	K1ATCC	0	0	0	0
XP_007618975.1	Apoa4	CHO_DXB11	10	6	4	0		XP_007618975.1	Apoa4	K1ATCC	10	6	4	0
XP_007618964.1	Apoa5	CHO_DXB11	4	1	1	2		XP_007618964.1	Apoa5	K1ATCC	5	2	1	2
XP_007626997.1	Apobec1	CHO_DXB11	38	37	1	0		XP_007626997.1	Apobec1	K1ATCC	39	38	1	0
XP_007637965.1	Apobec2	CHO_DXB11	0	0	0	0		XP_007637965.1	Apobec2	K1ATCC	0	0	0	0
XP_007614325.1	Apobec4	CHO_DXB11	0	0	0	0		XP_007614325.1	Apobec4	K1ATCC	0	0	0	0
XP_007614415.1	Apobr	CHO_DXB11	4	0	3	1		XP_007614415.1	Apobr	K1ATCC	4	0	3	1
XP_007628642.1	Apob	CHO_DXB11	15	11	1	3		XP_007628642.1	Apob	K1ATCC	12	8	1	3
XP_007607626.1	Apoc1	CHO_DXB11	7	7	0	0		XP_007607626.1	Apoc1	K1ATCC	8	8	0	0
XP_007607588.1	Apoc2	CHO_DXB11	9	7	0	2		XP_007607588.1	Apoc2	K1ATCC	3	1	0	2
XP_007607589.1	Apoc2	CHO_DXB11	9	7	0	2		XP_007607589.1	Apoc2	K1ATCC	3	1	0	2
XP_007618974.1	Apoc3	CHO_DXB11	5	5	0	0		XP_007618974.1	Apoc3	K1ATCC	4	4	0	0
XP_007607587.1	Apoc4	CHO_DXB11	15	12	2	1		XP_007607587.1	Apoc4	K1ATCC	13	10	2	1
XP_007611905.1	Apod	CHO_DXB11	0	0	0	0		XP_007611905.1	Apod	K1ATCC	0	0	0	0
XP_007607625.1	Apoe	CHO_DXB11	4	1	2	1		XP_007607625.1	Apoe	K1ATCC	1	1	0	0
XP_007607752.1	Apof	CHO_DXB11	27	24	1	2		XP_007607752.1	Apof	K1ATCC	25	23	1	1
XP_007621539.1	Apoh	CHO_DXB11	0	0	0	0		XP_007621539.1	Apoh	K1ATCC	0	0	0	0
XP_007612861.1	Apom	CHO_DXB11	0	0	0	0		XP_007612861.1	Apom	K1ATCC	0	0	0	0
XP_007612862.1	Apom	CHO_DXB11	0	0	0	0		XP_007612862.1	Apom	K1ATCC	0	0	0	0
XP_007636702.1	Apool	CHO_DXB11	59	59	0	0		XP_007636702.1	Apool	K1ATCC	73	73	0	0
XP_007607984.1	Apoo	CHO_DXB11	58	54	4	0		XP_007607984.1	Apoo	K1ATCC	64	61	3	0
XP_007607985.1	Apoo	CHO_DXB11	59	55	4	0		XP_007607985.1	Apoo	K1ATCC	64	61	3	0
XP_007620696.1	Apopt1	CHO_DXB11	45	44	0	1		XP_007620696.1	Apopt1	K1ATCC	46	45	0	1
XP_007631901.1	Appbp2	CHO_DXB11	0	0	0	0		XP_007631901.1	Appbp2	K1ATCC	0	0	0	0
XP_007610636.1	Appl1	CHO_DXB11	1	1	0	0		XP_007610636.1	Appl1	K1ATCC	1	1	0	0
XP_007615616.1	Appl2	CHO_DXB11	27	22	5	0		XP_007615616.1	Appl2	K1ATCC	28	21	7	0
XP_007615617.1	Appl2	CHO_DXB11	27	22	5	0		XP_007615617.1	Appl2	K1ATCC	28	21	7	0
XP_007637998.1	App	CHO_DXB11	587	583	3	1		XP_007637998.1	App	K1ATCC	581	577	3	1
XP_007637999.1	App	CHO_DXB11	587	583	3	1		XP_007637999.1	App	K1ATCC	581	577	3	1
XP_007638000.1	App	CHO_DXB11	668	627	3	1		XP_007638000.1	App	K1ATCC	669	626	3	1
XP_007638001.1	App	CHO_DXB11	668	627	3	1		XP_007638001.1	App	K1ATCC	669	626	3	1
XP_007638002.1	App	CHO_DXB11	587	583	3	1		XP_007638002.1	App	K1ATCC	581	577	3	1
XP_007638003.1	App	CHO_DXB11	587	583	3	1		XP_007638003.1	App	K1ATCC	581	577	3	1
XP_007638004.1	App	CHO_DXB11	668	627	3	1		XP_007638004.1	App	K1ATCC	669	626	3	1
XP_007622098.1	Aprt	CHO_DXB11	5	5	0	0		XP_007622098.1	Aprt	K1ATCC	5	5	0	0
XP_007625572.1	Aptx	CHO_DXB11	0	0	0	0		XP_007625572.1	Aptx	K1ATCC	0	0	0	0
XP_007625573.1	Aptx	CHO_DXB11	0	0	0	0		XP_007625573.1	Aptx	K1ATCC	0	0	0	0
XP_007625574.1	Aptx	CHO_DXB11	0	0	0	0		XP_007625574.1	Aptx	K1ATCC	0	0	0	0
XP_007625575.1	Aptx	CHO_DXB11	0	0	0	0		XP_007625575.1	Aptx	K1ATCC	0	0	0	0
XP_007625576.1	Aptx	CHO_DXB11	0	0	0	0		XP_007625576.1	Aptx	K1ATCC	0	0	0	0
XP_007625577.1	Aptx	CHO_DXB11	0	0	0	0		XP_007625577.1	Aptx	K1ATCC	0	0	0	0
XP_007612736.1	Aqp10	CHO_DXB11	1	1	0	0		XP_007612736.1	Aqp10	K1ATCC	1	0	0	1
XP_007621278.1	Aqp11	CHO_DXB11	21	20	1	0		XP_007621278.1	Aqp11	K1ATCC	23	22	1	0
XP_007635611.1	Aqp1	CHO_DXB11	1	0	0	1		XP_007635611.1	Aqp1	K1ATCC	0	0	0	0
XP_007635612.1	Aqp1	CHO_DXB11	0	0	0	0		XP_007635612.1	Aqp1	K1ATCC	0	0	0	0
XP_007635613.1	Aqp1	CHO_DXB11	0	0	0	0		XP_007635613.1	Aqp1	K1ATCC	0	0	0	0
XP_007634858.1	Aqp2	CHO_DXB11	8	8	0	0		XP_007634858.1	Aqp2	K1ATCC	10	10	0	0
XP_007625564.1	Aqp3	CHO_DXB11	0	0	0	0		XP_007625564.1	Aqp3	K1ATCC	0	0	0	0
XP_007622797.1	Aqp4	CHO_DXB11	1	1	0	0		XP_007622797.1	Aqp4	K1ATCC	1	1	0	0
XP_007634882.1	Aqp5	CHO_DXB11	3	2	1	0		XP_007634882.1	Aqp5	K1ATCC	2	2	0	0
XP_007634859.1	Aqp6	CHO_DXB11	0	0	0	0		XP_007634859.1	Aqp6	K1ATCC	0	0	0	0
XP_007625565.1	Aqp7	CHO_DXB11	1	0	1	0		XP_007625565.1	Aqp7	K1ATCC	0	0	0	0
XP_007625566.1	Aqp7	CHO_DXB11	1	0	1	0		XP_007625566.1	Aqp7	K1ATCC	0	0	0	0
XP_007638018.1	Aqp8	CHO_DXB11	10	9	1	0		XP_007638018.1	Aqp8	K1ATCC	8	7	1	0
XP_007621934.1	Aqp9	CHO_DXB11	2	2	0	0		XP_007621934.1	Aqp9	K1ATCC	1	1	0	0
XP_007615412.1	Aqr	CHO_DXB11	70	70	0	0		XP_007615412.1	Aqr	K1ATCC	69	69	0	0
XP_007628307.1	Araf	CHO_DXB11	3	3	0	0		XP_007628307.1	Araf	K1ATCC	2	2	0	0
XP_007616986.1	Arap1	CHO_DXB11	101	95	5	1		XP_007616986.1	Arap1	K1ATCC	90	86	3	1
XP_007629994.1	Arap2	CHO_DXB11	245	219	25	1		XP_007629994.1	Arap2	K1ATCC	314	277	35	2
XP_007629995.1	Arap2	CHO_DXB11	245	219	25	1		XP_007629995.1	Arap2	K1ATCC	314	277	35	2
XP_007629929.1	Arap3	CHO_DXB11	1	1	0	0		XP_007629929.1	Arap3	K1ATCC	0	0	0	0
XP_007629931.1	Arap3	CHO_DXB11	1	1	0	0		XP_007629931.1	Arap3	K1ATCC	0	0	0	0
XP_007629932.1	Arap3	CHO_DXB11	1	1	0	0		XP_007629932.1	Arap3	K1ATCC	0	0	0	0
XP_007629933.1	Arap3	CHO_DXB11	1	1	0	0		XP_007629933.1	Arap3	K1ATCC	0	0	0	0
XP_007629934.1	Arap3	CHO_DXB11	1	1	0	0		XP_007629934.1	Arap3	K1ATCC	0	0	0	0
XP_007629935.1	Arap3	CHO_DXB11	1	1	0	0		XP_007629935.1	Arap3	K1ATCC	0	0	0	0
XP_007618918.1	Arcn1	CHO_DXB11	64	62	2	0		XP_007618918.1	Arcn1	K1ATCC	72	70	2	0
XP_007607691.1	Arc	CHO_DXB11	0	0	0	0		XP_007607691.1	Arc	K1ATCC	0	0	0	0
XP_007628831.1	Areg	CHO_DXB11	73	72	1	0		XP_007628831.1	Areg	K1ATCC	80	79	1	0
XP_007626738.1	Arel1	CHO_DXB11	0	0	0	0		XP_007626738.1	Arel1	K1ATCC	1	1	0	0
XP_007613282.1	Arf1	CHO_DXB11	0	0	0	0		XP_007613282.1	Arf1	K1ATCC	0	0	0	0
XP_007613283.1	Arf1	CHO_DXB11	0	0	0	0		XP_007613283.1	Arf1	K1ATCC	0	0	0	0
XP_007634829.1	Arf3	CHO_DXB11	4	4	0	0		XP_007634829.1	Arf3	K1ATCC	5	5	0	0
XP_007610600.1	Arf4	CHO_DXB11	0	0	0	0		XP_007610600.1	Arf4	K1ATCC	0	0	0	0
XP_007636732.1	Arf5	CHO_DXB11	0	0	0	0		XP_007636732.1	Arf5	K1ATCC	0	0	0	0
XP_007636964.1	Arf6	CHO_DXB11	0	0	0	0		XP_007636964.1	Arf6	K1ATCC	0	0	0	0
XP_007608703.1	Arfgap1	CHO_DXB11	2	1	0	1		XP_007608703.1	Arfgap1	K1ATCC	0	0	0	0
XP_007608705.1	Arfgap1	CHO_DXB11	2	1	0	1		XP_007608705.1	Arfgap1	K1ATCC	0	0	0	0
XP_007610969.1	Arfgap2	CHO_DXB11	1	1	0	0		XP_007610969.1	Arfgap2	K1ATCC	2	1	1	0
XP_007610970.1	Arfgap2	CHO_DXB11	1	1	0	0		XP_007610970.1	Arfgap2	K1ATCC	2	1	1	0
XP_007610447.1	Arfgap3	CHO_DXB11	55	54	1	0		XP_007610447.1	Arfgap3	K1ATCC	70	69	1	0
XP_007634276.1	Arfgef1	CHO_DXB11	7	6	1	0		XP_007634276.1	Arfgef1	K1ATCC	2	2	0	0
XP_007608558.1	Arfgef2	CHO_DXB11	17	17	0	0		XP_007608558.1	Arfgef2	K1ATCC	19	19	0	0
XP_007634762.1	Arfip1	CHO_DXB11	114	113	1	0		XP_007634762.1	Arfip1	K1ATCC	120	118	1	1
XP_007634763.1	Arfip1	CHO_DXB11	142	129	1	0		XP_007634763.1	Arfip1	K1ATCC	148	135	1	1
XP_007634764.1	Arfip1	CHO_DXB11	114	113	1	0		XP_007634764.1	Arfip1	K1ATCC	120	118	1	1
XP_007634765.1	Arfip1	CHO_DXB11	114	113	1	0		XP_007634765.1	Arfip1	K1ATCC	120	118	1	1
XP_007634766.1	Arfip1	CHO_DXB11	114	113	1	0		XP_007634766.1	Arfip1	K1ATCC	120	118	1	1
XP_007634767.1	Arfip1	CHO_DXB11	142	129	1	0		XP_007634767.1	Arfip1	K1ATCC	148	135	1	1
XP_007634768.1	Arfip1	CHO_DXB11	142	129	1	0		XP_007634768.1	Arfip1	K1ATCC	148	135	1	1
XP_007612352.1	Arfip2	CHO_DXB11	5	3	2	0		XP_007612352.1	Arfip2	K1ATCC	5	3	2	0
XP_007612353.1	Arfip2	CHO_DXB11	5	3	2	0		XP_007612353.1	Arfip2	K1ATCC	5	3	2	0
XP_007608720.1	Arfrp1	CHO_DXB11	1	1	0	0		XP_007608720.1	Arfrp1	K1ATCC	0	0	0	0
XP_007608721.1	Arfrp1	CHO_DXB11	1	1	0	0		XP_007608721.1	Arfrp1	K1ATCC	0	0	0	0
XP_007628012.1	Arg1	CHO_DXB11	9	8	1	0		XP_007628012.1	Arg1	K1ATCC	10	9	1	0
XP_007634959.1	Arg2	CHO_DXB11	48	47	1	0		XP_007634959.1	Arg2	K1ATCC	49	48	1	0
XP_007634003.1	Arglu1	CHO_DXB11	4	4	0	0		XP_007634003.1	Arglu1	K1ATCC	4	4	0	0
XP_007634004.1	Arglu1	CHO_DXB11	4	4	0	0		XP_007634004.1	Arglu1	K1ATCC	4	4	0	0
XP_007628269.1	Arhgap10	CHO_DXB11	22	22	0	0		XP_007628269.1	Arhgap10	K1ATCC	18	18	0	0
XP_007615418.1	Arhgap11a	CHO_DXB11	21	16	4	1		XP_007615418.1	Arhgap11a	K1ATCC	20	15	4	1
XP_007615419.1	Arhgap11a	CHO_DXB11	21	16	4	1		XP_007615419.1	Arhgap11a	K1ATCC	20	15	4	1
XP_007634586.1	Arhgap12	CHO_DXB11	199	197	2	0		XP_007634586.1	Arhgap12	K1ATCC	212	210	2	0
XP_007634587.1	Arhgap12	CHO_DXB11	199	197	2	0		XP_007634587.1	Arhgap12	K1ATCC	212	210	2	0
XP_007634588.1	Arhgap12	CHO_DXB11	199	197	2	0		XP_007634588.1	Arhgap12	K1ATCC	212	210	2	0
XP_007634589.1	Arhgap12	CHO_DXB11	242	240	2	0		XP_007634589.1	Arhgap12	K1ATCC	251	249	2	0
XP_007634590.1	Arhgap12	CHO_DXB11	242	240	2	0		XP_007634590.1	Arhgap12	K1ATCC	251	249	2	0
XP_007621325.1	Arhgap15	CHO_DXB11	631	629	2	0		XP_007621325.1	Arhgap15	K1ATCC	807	805	2	0
XP_007638021.1	Arhgap17	CHO_DXB11	146	144	2	0		XP_007638021.1	Arhgap17	K1ATCC	144	142	2	0
XP_007632483.1	Arhgap18	CHO_DXB11	276	274	2	0		XP_007632483.1	Arhgap18	K1ATCC	314	312	2	0
XP_007637669.1	Arhgap19	CHO_DXB11	2	2	0	0		XP_007637669.1	Arhgap19	K1ATCC	1	1	0	0
XP_007637670.1	Arhgap19	CHO_DXB11	2	2	0	0		XP_007637670.1	Arhgap19	K1ATCC	1	1	0	0
XP_007637671.1	Arhgap19	CHO_DXB11	2	2	0	0		XP_007637671.1	Arhgap19	K1ATCC	1	1	0	0
XP_007610960.1	Arhgap1	CHO_DXB11	13	12	0	0		XP_007610960.1	Arhgap1	K1ATCC	15	14	0	0
XP_007610962.1	Arhgap1	CHO_DXB11	10	9	0	0		XP_007610962.1	Arhgap1	K1ATCC	12	11	0	0
XP_007610963.1	Arhgap1	CHO_DXB11	10	9	0	0		XP_007610963.1	Arhgap1	K1ATCC	12	11	0	0
XP_007616233.1	Arhgap20	CHO_DXB11	138	135	2	1		XP_007616233.1	Arhgap20	K1ATCC	142	139	2	1
XP_007608592.1	Arhgap21	CHO_DXB11	383	352	0	2		XP_007608592.1	Arhgap21	K1ATCC	378	345	0	2
XP_007608593.1	Arhgap21	CHO_DXB11	318	314	0	2		XP_007608593.1	Arhgap21	K1ATCC	307	305	0	2
XP_007608594.1	Arhgap21	CHO_DXB11	383	352	0	2		XP_007608594.1	Arhgap21	K1ATCC	378	345	0	2
XP_007613996.1	Arhgap22	CHO_DXB11	14	14	0	0		XP_007613996.1	Arhgap22	K1ATCC	6	6	0	0
XP_007613997.1	Arhgap22	CHO_DXB11	12	12	0	0		XP_007613997.1	Arhgap22	K1ATCC	5	5	0	0
XP_007615571.1	Arhgap23	CHO_DXB11	212	208	2	2		XP_007615571.1	Arhgap23	K1ATCC	216	213	2	1
XP_007621229.1	Arhgap24	CHO_DXB11	870	833	2	2		XP_007621229.1	Arhgap24	K1ATCC	961	915	2	2
XP_007621230.1	Arhgap24	CHO_DXB11	794	791	1	2		XP_007621230.1	Arhgap24	K1ATCC	872	869	1	2
XP_007621231.1	Arhgap24	CHO_DXB11	877	808	1	2		XP_007621231.1	Arhgap24	K1ATCC	972	887	1	2
XP_007621232.1	Arhgap24	CHO_DXB11	755	752	1	2		XP_007621232.1	Arhgap24	K1ATCC	826	823	1	2
XP_007621233.1	Arhgap24	CHO_DXB11	755	752	1	2		XP_007621233.1	Arhgap24	K1ATCC	826	823	1	2
XP_007621234.1	Arhgap24	CHO_DXB11	755	752	1	2		XP_007621234.1	Arhgap24	K1ATCC	826	823	1	2
XP_007621235.1	Arhgap24	CHO_DXB11	755	752	1	2		XP_007621235.1	Arhgap24	K1ATCC	826	823	1	2
XP_007621236.1	Arhgap24	CHO_DXB11	952	915	2	2		XP_007621236.1	Arhgap24	K1ATCC	1059	1013	2	2
XP_007621237.1	Arhgap24	CHO_DXB11	177	174	1	2		XP_007621237.1	Arhgap24	K1ATCC	199	196	1	2
XP_007621238.1	Arhgap24	CHO_DXB11	55	52	1	2		XP_007621238.1	Arhgap24	K1ATCC	66	63	1	2
XP_007621239.1	Arhgap24	CHO_DXB11	55	52	1	2		XP_007621239.1	Arhgap24	K1ATCC	66	63	1	2
XP_007622769.1	Arhgap25	CHO_DXB11	11	9	2	0		XP_007622769.1	Arhgap25	K1ATCC	4	4	0	0
XP_007622770.1	Arhgap25	CHO_DXB11	11	9	2	0		XP_007622770.1	Arhgap25	K1ATCC	4	4	0	0
XP_007622771.1	Arhgap25	CHO_DXB11	7	6	1	0		XP_007622771.1	Arhgap25	K1ATCC	3	3	0	0
XP_007622772.1	Arhgap25	CHO_DXB11	7	6	1	0		XP_007622772.1	Arhgap25	K1ATCC	3	3	0	0
XP_007629992.1	Arhgap26	CHO_DXB11	18	18	0	0		XP_007629992.1	Arhgap26	K1ATCC	12	12	0	0
XP_007635958.1	Arhgap27	CHO_DXB11	7	7	0	0		XP_007635958.1	Arhgap27	K1ATCC	6	6	0	0
XP_007609517.1	Arhgap28	CHO_DXB11	6	4	0	2		XP_007609517.1	Arhgap28	K1ATCC	6	4	0	2
XP_007625918.1	Arhgap29	CHO_DXB11	60	56	2	2		XP_007625918.1	Arhgap29	K1ATCC	81	76	3	2
XP_007625793.1	Arhgap30	CHO_DXB11	2	2	0	0		XP_007625793.1	Arhgap30	K1ATCC	3	3	0	0
XP_007627813.1	Arhgap31	CHO_DXB11	121	111	7	3		XP_007627813.1	Arhgap31	K1ATCC	121	111	7	3
XP_007621157.1	Arhgap32	CHO_DXB11	164	161	2	1		XP_007621157.1	Arhgap32	K1ATCC	160	157	2	1
XP_007622543.1	Arhgap33	CHO_DXB11	15	10	3	2		XP_007622543.1	Arhgap33	K1ATCC	12	7	3	2
XP_007608418.1	Arhgap35	CHO_DXB11	22	22	0	0		XP_007608418.1	Arhgap35	K1ATCC	20	20	0	0
XP_007618831.1	Arhgap35	CHO_DXB11	29	27	2	0		XP_007618831.1	Arhgap35	K1ATCC	27	25	2	0
XP_007631389.1	Arhgap36	CHO_DXB11	0	0	0	0		XP_007631389.1	Arhgap36	K1ATCC	0	0	0	0
XP_007631391.1	Arhgap36	CHO_DXB11	4	4	0	0		XP_007631391.1	Arhgap36	K1ATCC	4	4	0	0
XP_007610726.1	Arhgap39	CHO_DXB11	65	63	2	0		XP_007610726.1	Arhgap39	K1ATCC	66	63	3	0
XP_007610727.1	Arhgap39	CHO_DXB11	8	6	2	0		XP_007610727.1	Arhgap39	K1ATCC	9	6	3	0
XP_007607789.1	Arhgap40	CHO_DXB11	58	57	0	1		XP_007607789.1	Arhgap40	K1ATCC	57	56	0	1
XP_007614392.1	Arhgap42	CHO_DXB11	33	32	0	1		XP_007614392.1	Arhgap42	K1ATCC	28	27	0	1
XP_007637318.1	Arhgap44	CHO_DXB11	4	4	0	0		XP_007637318.1	Arhgap44	K1ATCC	4	4	0	0
XP_007626303.1	Arhgap4	CHO_DXB11	6	5	0	0		XP_007626303.1	Arhgap4	K1ATCC	5	5	0	0
XP_007626304.1	Arhgap4	CHO_DXB11	5	5	0	0		XP_007626304.1	Arhgap4	K1ATCC	5	5	0	0
XP_007626305.1	Arhgap4	CHO_DXB11	6	5	0	0		XP_007626305.1	Arhgap4	K1ATCC	5	5	0	0
XP_007618574.1	Arhgap5	CHO_DXB11	58	56	1	1		XP_007618574.1	Arhgap5	K1ATCC	78	76	1	1
XP_007608269.1	Arhgap6	CHO_DXB11	143	143	0	0		XP_007608269.1	Arhgap6	K1ATCC	143	143	0	0
XP_007619176.1	Arhgap8	CHO_DXB11	79	77	2	0		XP_007619176.1	Arhgap8	K1ATCC	80	79	1	0
XP_007619177.1	Arhgap8	CHO_DXB11	79	77	2	0		XP_007619177.1	Arhgap8	K1ATCC	80	79	1	0
XP_007619178.1	Arhgap8	CHO_DXB11	86	79	2	0		XP_007619178.1	Arhgap8	K1ATCC	91	83	1	0
XP_007619179.1	Arhgap8	CHO_DXB11	79	77	2	0		XP_007619179.1	Arhgap8	K1ATCC	80	79	1	0
XP_007619180.1	Arhgap8	CHO_DXB11	79	77	2	0		XP_007619180.1	Arhgap8	K1ATCC	80	79	1	0
XP_007619181.1	Arhgap8	CHO_DXB11	93	81	2	0		XP_007619181.1	Arhgap8	K1ATCC	102	87	1	0
XP_007619182.1	Arhgap8	CHO_DXB11	86	79	2	0		XP_007619182.1	Arhgap8	K1ATCC	91	83	1	0
XP_007631237.1	Arhgap9	CHO_DXB11	12	9	2	1		XP_007631237.1	Arhgap9	K1ATCC	13	11	1	1
XP_007631238.1	Arhgap9	CHO_DXB11	9	6	2	1		XP_007631238.1	Arhgap9	K1ATCC	8	6	1	1
XP_007634113.1	Arhgdia	CHO_DXB11	1	1	0	0		XP_007634113.1	Arhgdia	K1ATCC	1	1	0	0
XP_007634114.1	Arhgdia	CHO_DXB11	1	1	0	0		XP_007634114.1	Arhgdia	K1ATCC	1	1	0	0
XP_007634115.1	Arhgdia	CHO_DXB11	1	1	0	0		XP_007634115.1	Arhgdia	K1ATCC	1	1	0	0
XP_007634116.1	Arhgdia	CHO_DXB11	0	0	0	0		XP_007634116.1	Arhgdia	K1ATCC	0	0	0	0
XP_007623306.1	Arhgdib	CHO_DXB11	46	42	3	1		XP_007623306.1	Arhgdib	K1ATCC	41	37	3	1
XP_007623307.1	Arhgdib	CHO_DXB11	46	42	3	1		XP_007623307.1	Arhgdib	K1ATCC	41	37	3	1
XP_007606780.1	Arhgdig	CHO_DXB11	1	0	0	1		XP_007606780.1	Arhgdig	K1ATCC	1	0	0	1
XP_007630422.1	Arhgef10	CHO_DXB11	171	164	6	1		XP_007630422.1	Arhgef10	K1ATCC	170	163	6	1
XP_007630423.1	Arhgef10	CHO_DXB11	171	164	6	1		XP_007630423.1	Arhgef10	K1ATCC	170	163	6	1
XP_007630424.1	Arhgef10	CHO_DXB11	171	164	6	1		XP_007630424.1	Arhgef10	K1ATCC	170	163	6	1
XP_007630425.1	Arhgef10	CHO_DXB11	171	164	6	1		XP_007630425.1	Arhgef10	K1ATCC	170	163	6	1
XP_007630426.1	Arhgef10	CHO_DXB11	171	164	6	1		XP_007630426.1	Arhgef10	K1ATCC	170	163	6	1
XP_007630427.1	Arhgef10	CHO_DXB11	192	178	6	1		XP_007630427.1	Arhgef10	K1ATCC	188	177	6	1
XP_007630428.1	Arhgef10	CHO_DXB11	192	178	6	1		XP_007630428.1	Arhgef10	K1ATCC	188	177	6	1
XP_007630429.1	Arhgef10	CHO_DXB11	192	178	6	1		XP_007630429.1	Arhgef10	K1ATCC	188	177	6	1
XP_007635313.1	Arhgef11	CHO_DXB11	5	5	0	0		XP_007635313.1	Arhgef11	K1ATCC	2	2	0	0
XP_007635314.1	Arhgef11	CHO_DXB11	5	5	0	0		XP_007635314.1	Arhgef11	K1ATCC	2	2	0	0
XP_007635315.1	Arhgef11	CHO_DXB11	5	5	0	0		XP_007635315.1	Arhgef11	K1ATCC	2	2	0	0
XP_007635316.1	Arhgef11	CHO_DXB11	5	5	0	0		XP_007635316.1	Arhgef11	K1ATCC	2	2	0	0
XP_007635317.1	Arhgef11	CHO_DXB11	5	5	0	0		XP_007635317.1	Arhgef11	K1ATCC	2	2	0	0
XP_007635318.1	Arhgef11	CHO_DXB11	5	5	0	0		XP_007635318.1	Arhgef11	K1ATCC	2	2	0	0
XP_007631323.1	Arhgef12	CHO_DXB11	193	188	4	1		XP_007631323.1	Arhgef12	K1ATCC	202	198	3	1
XP_007632761.1	Arhgef15	CHO_DXB11	1	1	0	0		XP_007632761.1	Arhgef15	K1ATCC	1	1	0	0
XP_007606825.1	Arhgef16	CHO_DXB11	14	12	2	0		XP_007606825.1	Arhgef16	K1ATCC	12	10	2	0
XP_007616990.1	Arhgef17	CHO_DXB11	97	92	4	1		XP_007616990.1	Arhgef17	K1ATCC	98	94	3	1
XP_007633482.1	Arhgef18	CHO_DXB11	4	3	1	0		XP_007633482.1	Arhgef18	K1ATCC	0	0	0	0
XP_007633882.1	Arhgef19	CHO_DXB11	14	13	1	0		XP_007633882.1	Arhgef19	K1ATCC	12	11	1	0
XP_007614859.1	Arhgef1	CHO_DXB11	0	0	0	0		XP_007614859.1	Arhgef1	K1ATCC	0	0	0	0
XP_007614860.1	Arhgef1	CHO_DXB11	0	0	0	0		XP_007614860.1	Arhgef1	K1ATCC	0	0	0	0
XP_007614861.1	Arhgef1	CHO_DXB11	0	0	0	0		XP_007614861.1	Arhgef1	K1ATCC	0	0	0	0
XP_007614862.1	Arhgef1	CHO_DXB11	0	0	0	0		XP_007614862.1	Arhgef1	K1ATCC	0	0	0	0
XP_007631220.1	Arhgef25	CHO_DXB11	0	0	0	0		XP_007631220.1	Arhgef25	K1ATCC	0	0	0	0
XP_007627052.1	Arhgef26	CHO_DXB11	7	7	0	0		XP_007627052.1	Arhgef26	K1ATCC	8	8	0	0
XP_007606604.1	Arhgef28	CHO_DXB11	0	0	0	0		XP_007606604.1	Arhgef28	K1ATCC	0	0	0	0
XP_007630345.1	Arhgef28	CHO_DXB11	1	1	0	0		XP_007630345.1	Arhgef28	K1ATCC	4	4	0	0
XP_007635229.1	Arhgef2	CHO_DXB11	2	2	0	0		XP_007635229.1	Arhgef2	K1ATCC	2	2	0	0
XP_007635230.1	Arhgef2	CHO_DXB11	2	2	0	0		XP_007635230.1	Arhgef2	K1ATCC	2	2	0	0
XP_007635231.1	Arhgef2	CHO_DXB11	2	2	0	0		XP_007635231.1	Arhgef2	K1ATCC	2	2	0	0
XP_007635232.1	Arhgef2	CHO_DXB11	0	0	0	0		XP_007635232.1	Arhgef2	K1ATCC	0	0	0	0
XP_007635233.1	Arhgef2	CHO_DXB11	2	2	0	0		XP_007635233.1	Arhgef2	K1ATCC	2	2	0	0
XP_007611505.1	Arhgef33	CHO_DXB11	63	63	0	0		XP_007611505.1	Arhgef33	K1ATCC	72	72	0	0
XP_007615680.1	Arhgef37	CHO_DXB11	1	1	0	0		XP_007615680.1	Arhgef37	K1ATCC	1	1	0	0
XP_007625379.1	Arhgef39	CHO_DXB11	0	0	0	0		XP_007625379.1	Arhgef39	K1ATCC	0	0	0	0
XP_007610607.1	Arhgef3	CHO_DXB11	7	7	0	0		XP_007610607.1	Arhgef3	K1ATCC	6	6	0	0
XP_007612239.1	Arhgef40	CHO_DXB11	1	1	0	0		XP_007612239.1	Arhgef40	K1ATCC	0	0	0	0
XP_007612240.1	Arhgef40	CHO_DXB11	1	1	0	0		XP_007612240.1	Arhgef40	K1ATCC	0	0	0	0
XP_007612241.1	Arhgef40	CHO_DXB11	1	1	0	0		XP_007612241.1	Arhgef40	K1ATCC	0	0	0	0
XP_007612242.1	Arhgef40	CHO_DXB11	1	1	0	0		XP_007612242.1	Arhgef40	K1ATCC	0	0	0	0
XP_007612243.1	Arhgef40	CHO_DXB11	2	2	0	0		XP_007612243.1	Arhgef40	K1ATCC	1	1	0	0
XP_007628888.1	Arhgef4	CHO_DXB11	14	11	3	0		XP_007628888.1	Arhgef4	K1ATCC	12	10	2	0
XP_007628889.1	Arhgef4	CHO_DXB11	14	11	3	0		XP_007628889.1	Arhgef4	K1ATCC	12	10	2	0
XP_007624972.1	Arhgef5	CHO_DXB11	36	26	2	8		XP_007624972.1	Arhgef5	K1ATCC	34	25	2	7
XP_007625787.1	Arhgef6	CHO_DXB11	179	179	0	0		XP_007625787.1	Arhgef6	K1ATCC	194	194	0	0
XP_007615030.1	Arhgef7	CHO_DXB11	61	54	7	0		XP_007615030.1	Arhgef7	K1ATCC	56	51	5	0
XP_007615031.1	Arhgef7	CHO_DXB11	61	54	7	0		XP_007615031.1	Arhgef7	K1ATCC	56	51	5	0
XP_007621739.1	Arhgef9	CHO_DXB11	9	9	0	0		XP_007621739.1	Arhgef9	K1ATCC	12	12	0	0
XP_007621740.1	Arhgef9	CHO_DXB11	8	8	0	0		XP_007621740.1	Arhgef9	K1ATCC	11	11	0	0
XP_007621742.1	Arhgef9	CHO_DXB11	9	9	0	0		XP_007621742.1	Arhgef9	K1ATCC	12	12	0	0
XP_007621743.1	Arhgef9	CHO_DXB11	8	8	0	0		XP_007621743.1	Arhgef9	K1ATCC	10	10	0	0
XP_007625405.1	Arid1a	CHO_DXB11	56	53	3	0		XP_007625405.1	Arid1a	K1ATCC	54	51	3	0
XP_007623980.1	Arid1b	CHO_DXB11	728	725	3	0		XP_007623980.1	Arid1b	K1ATCC	716	713	3	0
XP_007615236.1	Arid2	CHO_DXB11	4	4	0	0		XP_007615236.1	Arid2	K1ATCC	4	4	0	0
XP_007616682.1	Arid2	CHO_DXB11	117	116	0	1		XP_007616682.1	Arid2	K1ATCC	131	130	0	1
XP_007614974.1	Arid3a	CHO_DXB11	2	2	0	0		XP_007614974.1	Arid3a	K1ATCC	2	2	0	0
XP_007613371.1	Arid3b	CHO_DXB11	15	15	0	0		XP_007613371.1	Arid3b	K1ATCC	14	14	0	0
XP_007623285.1	Arid3c	CHO_DXB11	0	0	0	0		XP_007623285.1	Arid3c	K1ATCC	0	0	0	0
XP_007629838.1	Arid4a	CHO_DXB11	103	101	1	1		XP_007629838.1	Arid4a	K1ATCC	114	112	1	1
XP_007630825.1	Arid4b	CHO_DXB11	10	10	0	0		XP_007630825.1	Arid4b	K1ATCC	4	4	0	0
XP_007630826.1	Arid4b	CHO_DXB11	10	10	0	0		XP_007630826.1	Arid4b	K1ATCC	4	4	0	0
XP_007630827.1	Arid4b	CHO_DXB11	10	10	0	0		XP_007630827.1	Arid4b	K1ATCC	4	4	0	0
XP_007627102.1	Arid5a	CHO_DXB11	0	0	0	0		XP_007627102.1	Arid5a	K1ATCC	0	0	0	0
XP_007613163.1	Arid5b	CHO_DXB11	0	0	0	0		XP_007613163.1	Arid5b	K1ATCC	0	0	0	0
XP_007613343.1	Arih1	CHO_DXB11	45	44	1	0		XP_007613343.1	Arih1	K1ATCC	51	51	0	0
XP_007632966.1	Arih2	CHO_DXB11	3	3	0	0		XP_007632966.1	Arih2	K1ATCC	2	2	0	0
XP_007632967.1	Arih2	CHO_DXB11	3	3	0	0		XP_007632967.1	Arih2	K1ATCC	2	2	0	0
XP_007632968.1	Arih2	CHO_DXB11	0	0	0	0		XP_007632968.1	Arih2	K1ATCC	0	0	0	0
XP_007613643.1	Arl10	CHO_DXB11	1	1	0	0		XP_007613643.1	Arl10	K1ATCC	1	1	0	0
XP_007633380.1	Arl11	CHO_DXB11	0	0	0	0		XP_007633380.1	Arl11	K1ATCC	0	0	0	0
XP_007615185.1	Arl13a	CHO_DXB11	0	0	0	0		XP_007615185.1	Arl13a	K1ATCC	0	0	0	0
XP_007628507.1	Arl13b	CHO_DXB11	278	275	3	0		XP_007628507.1	Arl13b	K1ATCC	275	272	3	0
XP_007629421.1	Arl14epl	CHO_DXB11	0	0	0	0		XP_007629421.1	Arl14epl	K1ATCC	0	0	0	0
XP_007631776.1	Arl14ep	CHO_DXB11	0	0	0	0		XP_007631776.1	Arl14ep	K1ATCC	0	0	0	0
XP_007631777.1	Arl14ep	CHO_DXB11	0	0	0	0		XP_007631777.1	Arl14ep	K1ATCC	0	0	0	0
XP_007634442.1	Arl14	CHO_DXB11	1	0	0	1		XP_007634442.1	Arl14	K1ATCC	0	0	0	0
XP_007614374.1	Arl15	CHO_DXB11	374	374	0	0		XP_007614374.1	Arl15	K1ATCC	374	374	0	0
XP_007634137.1	Arl16	CHO_DXB11	0	0	0	0		XP_007634137.1	Arl16	K1ATCC	0	0	0	0
XP_007613776.1	Arl1	CHO_DXB11	4	4	0	0		XP_007613776.1	Arl1	K1ATCC	4	4	0	0
XP_007610328.1	Arl2bp	CHO_DXB11	3	3	0	0		XP_007610328.1	Arl2bp	K1ATCC	0	0	0	0
XP_007608829.1	Arl2	CHO_DXB11	2	2	0	0		XP_007608829.1	Arl2	K1ATCC	2	2	0	0
XP_007637881.1	Arl3	CHO_DXB11	21	21	0	0		XP_007637881.1	Arl3	K1ATCC	26	26	0	0
XP_007623842.1	Arl4a	CHO_DXB11	0	0	0	0		XP_007623842.1	Arl4a	K1ATCC	0	0	0	0
XP_007623843.1	Arl4a	CHO_DXB11	0	0	0	0		XP_007623843.1	Arl4a	K1ATCC	0	0	0	0
XP_007633358.1	Arl4c	CHO_DXB11	0	0	0	0		XP_007633358.1	Arl4c	K1ATCC	0	0	0	0
XP_007629198.1	Arl5a	CHO_DXB11	1	1	0	0		XP_007629198.1	Arl5a	K1ATCC	1	1	0	0
XP_007622971.1	Arl5b	CHO_DXB11	14	12	2	0		XP_007622971.1	Arl5b	K1ATCC	14	12	2	0
XP_007618532.1	Arl5c	CHO_DXB11	20	15	2	3		XP_007618532.1	Arl5c	K1ATCC	20	15	2	3
XP_007623170.1	Arl6ip4	CHO_DXB11	0	0	0	0		XP_007623170.1	Arl6ip4	K1ATCC	0	0	0	0
XP_007629698.1	Arl6ip5	CHO_DXB11	5	4	0	1		XP_007629698.1	Arl6ip5	K1ATCC	3	2	0	1
XP_007629194.1	Arl6ip6	CHO_DXB11	38	37	0	1		XP_007629194.1	Arl6ip6	K1ATCC	44	44	0	0
XP_007629095.1	Arl6	CHO_DXB11	90	90	0	0		XP_007629095.1	Arl6	K1ATCC	90	90	0	0
XP_007633926.1	Arl8a	CHO_DXB11	1	1	0	0		XP_007633926.1	Arl8a	K1ATCC	0	0	0	0
XP_007608037.1	Arl8b	CHO_DXB11	84	84	0	0		XP_007608037.1	Arl8b	K1ATCC	85	85	0	0
XP_007633075.1	Arl9	CHO_DXB11	7	7	0	0		XP_007633075.1	Arl9	K1ATCC	6	5	1	0
XP_007633076.1	Arl9	CHO_DXB11	4	4	0	0		XP_007633076.1	Arl9	K1ATCC	3	2	1	0
XP_007631199.1	Armc10	CHO_DXB11	1	1	0	0		XP_007631199.1	Armc10	K1ATCC	1	1	0	0
XP_007631200.1	Armc10	CHO_DXB11	1	1	0	0		XP_007631200.1	Armc10	K1ATCC	1	1	0	0
XP_007616890.1	Armc12	CHO_DXB11	2	2	0	0		XP_007616890.1	Armc12	K1ATCC	2	2	0	0
XP_007617156.1	Armc1	CHO_DXB11	2	2	0	0		XP_007617156.1	Armc1	K1ATCC	1	1	0	0
XP_007616486.1	Armc2	CHO_DXB11	2	1	0	1		XP_007616486.1	Armc2	K1ATCC	2	1	0	1
XP_007621990.1	Armc2	CHO_DXB11	6	6	0	0		XP_007621990.1	Armc2	K1ATCC	3	3	0	0
XP_007608596.1	Armc3	CHO_DXB11	214	197	0	0		XP_007608596.1	Armc3	K1ATCC	217	200	0	0
XP_007608597.1	Armc3	CHO_DXB11	214	197	0	0		XP_007608597.1	Armc3	K1ATCC	217	200	0	0
XP_007608599.1	Armc3	CHO_DXB11	214	197	0	0		XP_007608599.1	Armc3	K1ATCC	217	200	0	0
XP_007634580.1	Armc4	CHO_DXB11	272	270	1	1		XP_007634580.1	Armc4	K1ATCC	278	276	1	1
XP_007630238.1	Armc5	CHO_DXB11	10	9	1	0		XP_007630238.1	Armc5	K1ATCC	9	8	1	0
XP_007623902.1	Armc6	CHO_DXB11	0	0	0	0		XP_007623902.1	Armc6	K1ATCC	0	0	0	0
XP_007623903.1	Armc6	CHO_DXB11	0	0	0	0		XP_007623903.1	Armc6	K1ATCC	0	0	0	0
XP_007623904.1	Armc6	CHO_DXB11	0	0	0	0		XP_007623904.1	Armc6	K1ATCC	0	0	0	0
XP_007623906.1	Armc6	CHO_DXB11	0	0	0	0		XP_007623906.1	Armc6	K1ATCC	0	0	0	0
XP_007623907.1	Armc6	CHO_DXB11	0	0	0	0		XP_007623907.1	Armc6	K1ATCC	0	0	0	0
XP_007623908.1	Armc6	CHO_DXB11	0	0	0	0		XP_007623908.1	Armc6	K1ATCC	0	0	0	0
XP_007623909.1	Armc6	CHO_DXB11	0	0	0	0		XP_007623909.1	Armc6	K1ATCC	0	0	0	0
XP_007623910.1	Armc6	CHO_DXB11	0	0	0	0		XP_007623910.1	Armc6	K1ATCC	0	0	0	0
XP_007633226.1	Armc7	CHO_DXB11	1	1	0	0		XP_007633226.1	Armc7	K1ATCC	0	0	0	0
XP_007632225.1	Armc8	CHO_DXB11	167	164	2	1		XP_007632225.1	Armc8	K1ATCC	171	168	2	1
XP_007624264.1	Armc9	CHO_DXB11	177	176	1	0		XP_007624264.1	Armc9	K1ATCC	180	179	1	0
XP_007610380.1	Armcx1	CHO_DXB11	1	0	0	1		XP_007610380.1	Armcx1	K1ATCC	1	0	0	1
XP_007610377.1	Armcx2	CHO_DXB11	1	0	0	1		XP_007610377.1	Armcx2	K1ATCC	1	0	0	1
XP_007610378.1	Armcx3	CHO_DXB11	1	0	1	0		XP_007610378.1	Armcx3	K1ATCC	1	0	1	0
XP_007610381.1	Armcx4	CHO_DXB11	9	0	3	6		XP_007610381.1	Armcx4	K1ATCC	10	0	4	6
XP_007633339.1	Arnt2	CHO_DXB11	331	328	2	1		XP_007633339.1	Arnt2	K1ATCC	344	342	2	0
XP_007628200.1	Arntl2	CHO_DXB11	342	299	41	2		XP_007628200.1	Arntl2	K1ATCC	341	295	44	2
XP_007628201.1	Arntl2	CHO_DXB11	342	299	41	2		XP_007628201.1	Arntl2	K1ATCC	341	295	44	2
XP_007622217.1	Arntl	CHO_DXB11	49	47	1	1		XP_007622217.1	Arntl	K1ATCC	47	45	1	1
XP_007622218.1	Arntl	CHO_DXB11	49	47	1	1		XP_007622218.1	Arntl	K1ATCC	47	45	1	1
XP_007622219.1	Arntl	CHO_DXB11	56	50	1	1		XP_007622219.1	Arntl	K1ATCC	55	49	1	1
XP_007622220.1	Arntl	CHO_DXB11	49	47	1	1		XP_007622220.1	Arntl	K1ATCC	47	45	1	1
XP_007622221.1	Arntl	CHO_DXB11	56	50	1	1		XP_007622221.1	Arntl	K1ATCC	55	49	1	1
XP_007622222.1	Arntl	CHO_DXB11	70	56	1	1		XP_007622222.1	Arntl	K1ATCC	71	57	1	1
XP_007624100.1	Arnt	CHO_DXB11	4	4	0	0		XP_007624100.1	Arnt	K1ATCC	1	1	0	0
XP_007624101.1	Arnt	CHO_DXB11	4	4	0	0		XP_007624101.1	Arnt	K1ATCC	1	1	0	0
XP_007624102.1	Arnt	CHO_DXB11	4	4	0	0		XP_007624102.1	Arnt	K1ATCC	1	1	0	0
XP_007624103.1	Arnt	CHO_DXB11	4	4	0	0		XP_007624103.1	Arnt	K1ATCC	0	0	0	0
XP_007624104.1	Arnt	CHO_DXB11	4	4	0	0		XP_007624104.1	Arnt	K1ATCC	0	0	0	0
XP_007615085.1	Arpc1a	CHO_DXB11	0	0	0	0		XP_007615085.1	Arpc1a	K1ATCC	0	0	0	0
XP_007615086.1	Arpc1b	CHO_DXB11	0	0	0	0		XP_007615086.1	Arpc1b	K1ATCC	0	0	0	0
XP_007614286.1	Arpc2	CHO_DXB11	38	38	0	0		XP_007614286.1	Arpc2	K1ATCC	44	44	0	0
XP_007628852.1	Arpc3	CHO_DXB11	0	0	0	0		XP_007628852.1	Arpc3	K1ATCC	0	0	0	0
XP_007619390.1	Arpc4	CHO_DXB11	12	12	0	0		XP_007619390.1	Arpc4	K1ATCC	12	12	0	0
XP_007614196.1	Arpc5l	CHO_DXB11	7	7	0	0		XP_007614196.1	Arpc5l	K1ATCC	9	9	0	0
XP_007614317.1	Arpc5	CHO_DXB11	44	44	0	0		XP_007614317.1	Arpc5	K1ATCC	45	45	0	0
XP_007620603.1	Arpp19	CHO_DXB11	1	1	0	0		XP_007620603.1	Arpp19	K1ATCC	1	1	0	0
XP_007621552.1	Arpp21	CHO_DXB11	18	18	0	0		XP_007621552.1	Arpp21	K1ATCC	13	13	0	0
XP_007626251.1	Arr3	CHO_DXB11	13	11	1	1		XP_007626251.1	Arr3	K1ATCC	12	10	1	1
XP_007621302.1	Arrb1	CHO_DXB11	40	34	5	1		XP_007621302.1	Arrb1	K1ATCC	43	36	7	0
XP_007621303.1	Arrb1	CHO_DXB11	40	34	5	1		XP_007621303.1	Arrb1	K1ATCC	43	36	7	0
XP_007625217.1	Arrb2	CHO_DXB11	1	1	0	0		XP_007625217.1	Arrb2	K1ATCC	1	1	0	0
XP_007637157.1	Arrdc1	CHO_DXB11	11	11	0	0		XP_007637157.1	Arrdc1	K1ATCC	10	10	0	0
XP_007611111.1	Arrdc2	CHO_DXB11	1	1	0	0		XP_007611111.1	Arrdc2	K1ATCC	1	1	0	0
XP_007626156.1	Arrdc3	CHO_DXB11	0	0	0	0		XP_007626156.1	Arrdc3	K1ATCC	0	0	0	0
XP_007626252.1	Arrdc4	CHO_DXB11	2	2	0	0		XP_007626252.1	Arrdc4	K1ATCC	1	1	0	0
XP_007616194.1	Arrdc5	CHO_DXB11	0	0	0	0		XP_007616194.1	Arrdc5	K1ATCC	0	0	0	0
XP_007626559.1	Arsa	CHO_DXB11	3	1	2	0		XP_007626559.1	Arsa	K1ATCC	1	1	0	0
XP_007626560.1	Arsa	CHO_DXB11	3	1	2	0		XP_007626560.1	Arsa	K1ATCC	1	1	0	0
XP_007634401.1	Arsb	CHO_DXB11	7	7	0	0		XP_007634401.1	Arsb	K1ATCC	7	7	0	0
XP_007634013.1	Arse	CHO_DXB11	11	7	3	1		XP_007634013.1	Arse	K1ATCC	15	11	3	1
XP_007630025.1	Arsg	CHO_DXB11	8	8	0	0		XP_007630025.1	Arsg	K1ATCC	4	4	0	0
XP_007630026.1	Arsg	CHO_DXB11	8	8	0	0		XP_007630026.1	Arsg	K1ATCC	4	4	0	0
XP_007630027.1	Arsg	CHO_DXB11	8	8	0	0		XP_007630027.1	Arsg	K1ATCC	4	4	0	0
XP_007630028.1	Arsg	CHO_DXB11	8	8	0	0		XP_007630028.1	Arsg	K1ATCC	4	4	0	0
XP_007630029.1	Arsg	CHO_DXB11	8	8	0	0		XP_007630029.1	Arsg	K1ATCC	4	4	0	0
XP_007630030.1	Arsg	CHO_DXB11	8	8	0	0		XP_007630030.1	Arsg	K1ATCC	4	4	0	0
XP_007630031.1	Arsg	CHO_DXB11	8	8	0	0		XP_007630031.1	Arsg	K1ATCC	4	4	0	0
XP_007630032.1	Arsg	CHO_DXB11	4	4	0	0		XP_007630032.1	Arsg	K1ATCC	4	4	0	0
XP_007630033.1	Arsg	CHO_DXB11	3	3	0	0		XP_007630033.1	Arsg	K1ATCC	2	2	0	0
XP_007634014.1	Arsh	CHO_DXB11	16	12	3	1		XP_007634014.1	Arsh	K1ATCC	14	10	3	1
XP_007615687.1	Arsi	CHO_DXB11	0	0	0	0		XP_007615687.1	Arsi	K1ATCC	0	0	0	0
XP_007621734.1	Arsj	CHO_DXB11	132	130	1	1		XP_007621734.1	Arsj	K1ATCC	158	155	2	1
XP_007632044.1	Arsk	CHO_DXB11	1	1	0	0		XP_007632044.1	Arsk	K1ATCC	1	1	0	0
XP_007632045.1	Arsk	CHO_DXB11	1	1	0	0		XP_007632045.1	Arsk	K1ATCC	1	1	0	0
XP_007616929.1	Art1	CHO_DXB11	4	3	1	0		XP_007616929.1	Art1	K1ATCC	3	2	1	0
XP_007626113.1	Art3	CHO_DXB11	16	15	1	0		XP_007626113.1	Art3	K1ATCC	15	15	0	0
XP_007626114.1	Art3	CHO_DXB11	16	15	1	0		XP_007626114.1	Art3	K1ATCC	15	15	0	0
XP_007623314.1	Art4	CHO_DXB11	11	11	0	0		XP_007623314.1	Art4	K1ATCC	11	11	0	0
XP_007616930.1	Art5	CHO_DXB11	7	5	2	0		XP_007616930.1	Art5	K1ATCC	8	5	2	1
XP_007616931.1	Art5	CHO_DXB11	7	5	2	0		XP_007616931.1	Art5	K1ATCC	8	5	2	1
XP_007611379.1	Arv1	CHO_DXB11	18	14	4	0		XP_007611379.1	Arv1	K1ATCC	21	16	5	0
XP_007611380.1	Arv1	CHO_DXB11	18	14	4	0		XP_007611380.1	Arv1	K1ATCC	21	16	5	0
XP_007616298.1	Arvcf	CHO_DXB11	25	21	3	1		XP_007616298.1	Arvcf	K1ATCC	24	20	3	1
XP_007616299.1	Arvcf	CHO_DXB11	35	28	6	1		XP_007616299.1	Arvcf	K1ATCC	33	27	5	1
XP_007616300.1	Arvcf	CHO_DXB11	35	28	6	1		XP_007616300.1	Arvcf	K1ATCC	33	27	5	1
XP_007616301.1	Arvcf	CHO_DXB11	12	8	3	1		XP_007616301.1	Arvcf	K1ATCC	11	7	3	1
XP_007621766.1	Ar	CHO_DXB11	107	104	0	3		XP_007621766.1	Ar	K1ATCC	121	120	0	1
XP_007613748.1	Arx	CHO_DXB11	1	1	0	0		XP_007613748.1	Arx	K1ATCC	0	0	0	0
XP_007637898.1	As3mt	CHO_DXB11	29	25	1	3		XP_007637898.1	As3mt	K1ATCC	25	23	1	1
XP_007622928.1	Asah1	CHO_DXB11	46	45	0	1		XP_007622928.1	Asah1	K1ATCC	49	48	0	1
XP_007626086.1	Asah2	CHO_DXB11	4	4	0	0		XP_007626086.1	Asah2	K1ATCC	8	8	0	0
XP_007633540.1	Asap2	CHO_DXB11	14	14	0	0		XP_007633540.1	Asap2	K1ATCC	8	8	0	0
XP_007617221.1	Asap3	CHO_DXB11	7	7	0	0		XP_007617221.1	Asap3	K1ATCC	4	4	0	0
XP_007617222.1	Asap3	CHO_DXB11	7	7	0	0		XP_007617222.1	Asap3	K1ATCC	4	4	0	0
XP_007621378.1	Asb10	CHO_DXB11	1	1	0	0		XP_007621378.1	Asb10	K1ATCC	1	1	0	0
XP_007609101.1	Asb11	CHO_DXB11	55	41	14	0		XP_007609101.1	Asb11	K1ATCC	55	40	15	0
XP_007609102.1	Asb11	CHO_DXB11	52	38	14	0		XP_007609102.1	Asb11	K1ATCC	53	38	15	0
XP_007621745.1	Asb12	CHO_DXB11	0	0	0	0		XP_007621745.1	Asb12	K1ATCC	0	0	0	0
XP_007619569.1	Asb13	CHO_DXB11	1	1	0	0		XP_007619569.1	Asb13	K1ATCC	2	2	0	0
XP_007610603.1	Asb14	CHO_DXB11	2	2	0	0		XP_007610603.1	Asb14	K1ATCC	1	1	0	0
XP_007610604.1	Asb14	CHO_DXB11	2	2	0	0		XP_007610604.1	Asb14	K1ATCC	1	1	0	0
XP_007636678.1	Asb15	CHO_DXB11	3	3	0	0		XP_007636678.1	Asb15	K1ATCC	2	2	0	0
XP_007635885.1	Asb16	CHO_DXB11	10	8	1	1		XP_007635885.1	Asb16	K1ATCC	11	9	1	1
XP_007611961.1	Asb17	CHO_DXB11	15	15	0	0		XP_007611961.1	Asb17	K1ATCC	16	16	0	0
XP_007633371.1	Asb18	CHO_DXB11	174	170	1	3		XP_007633371.1	Asb18	K1ATCC	183	181	0	2
XP_007621223.1	Asb1	CHO_DXB11	28	27	0	1		XP_007621223.1	Asb1	K1ATCC	28	27	0	1
XP_007611020.1	Asb2	CHO_DXB11	1	1	0	0		XP_007611020.1	Asb2	K1ATCC	0	0	0	0
XP_007626991.1	Asb3	CHO_DXB11	6	4	2	0		XP_007626991.1	Asb3	K1ATCC	3	1	2	0
XP_007626992.1	Asb3	CHO_DXB11	6	4	2	0		XP_007626992.1	Asb3	K1ATCC	3	1	2	0
XP_007630203.1	Asb4	CHO_DXB11	1	1	0	0		XP_007630203.1	Asb4	K1ATCC	1	1	0	0
XP_007619149.1	Asb5	CHO_DXB11	16	11	4	0		XP_007619149.1	Asb5	K1ATCC	21	14	6	0
XP_007619150.1	Asb5	CHO_DXB11	16	11	4	0		XP_007619150.1	Asb5	K1ATCC	21	14	6	0
XP_007625606.1	Asb7	CHO_DXB11	4	3	0	1		XP_007625606.1	Asb7	K1ATCC	2	2	0	0
XP_007634807.1	Asb8	CHO_DXB11	8	7	1	0		XP_007634807.1	Asb8	K1ATCC	6	6	0	0
XP_007609103.1	Asb9	CHO_DXB11	39	39	0	0		XP_007609103.1	Asb9	K1ATCC	38	38	0	0
XP_007611748.1	Ascc1	CHO_DXB11	8	8	0	0		XP_007611748.1	Ascc1	K1ATCC	5	5	0	0
XP_007611749.1	Ascc1	CHO_DXB11	8	8	0	0		XP_007611749.1	Ascc1	K1ATCC	5	5	0	0
XP_007611750.1	Ascc1	CHO_DXB11	8	8	0	0		XP_007611750.1	Ascc1	K1ATCC	5	5	0	0
XP_007620390.1	Ascc2	CHO_DXB11	39	37	2	0		XP_007620390.1	Ascc2	K1ATCC	41	39	2	0
XP_007618060.1	Ascc3	CHO_DXB11	30	29	0	1		XP_007618060.1	Ascc3	K1ATCC	32	32	0	0
XP_007619360.1	Ascl1	CHO_DXB11	1	1	0	0		XP_007619360.1	Ascl1	K1ATCC	1	1	0	0
XP_007625452.1	Ascl2	CHO_DXB11	3	3	0	0		XP_007625452.1	Ascl2	K1ATCC	1	1	0	0
XP_007614591.1	Ascl3	CHO_DXB11	0	0	0	0		XP_007614591.1	Ascl3	K1ATCC	0	0	0	0
XP_007633981.1	Ascl5	CHO_DXB11	0	0	0	0		XP_007633981.1	Ascl5	K1ATCC	0	0	0	0
XP_007636315.1	Asf1a	CHO_DXB11	1	1	0	0		XP_007636315.1	Asf1a	K1ATCC	0	0	0	0
XP_007612804.1	Asf1b	CHO_DXB11	1	1	0	0		XP_007612804.1	Asf1b	K1ATCC	0	0	0	0
XP_007625161.1	Asgr1	CHO_DXB11	0	0	0	0		XP_007625161.1	Asgr1	K1ATCC	0	0	0	0
XP_007625162.1	Asgr1	CHO_DXB11	0	0	0	0		XP_007625162.1	Asgr1	K1ATCC	0	0	0	0
XP_007625163.1	Asgr1	CHO_DXB11	0	0	0	0		XP_007625163.1	Asgr1	K1ATCC	0	0	0	0
XP_007625160.1	Asgr2	CHO_DXB11	0	0	0	0		XP_007625160.1	Asgr2	K1ATCC	0	0	0	0
XP_007612726.1	Ash1l	CHO_DXB11	1	1	0	0		XP_007612726.1	Ash1l	K1ATCC	1	1	0	0
XP_007629337.1	Ash1l	CHO_DXB11	6	4	0	2		XP_007629337.1	Ash1l	K1ATCC	4	3	0	1
XP_007610922.1	Ash2l	CHO_DXB11	4	3	1	0		XP_007610922.1	Ash2l	K1ATCC	3	2	1	0
XP_007610923.1	Ash2l	CHO_DXB11	4	3	1	0		XP_007610923.1	Ash2l	K1ATCC	3	2	1	0
XP_007634861.1	Asic1	CHO_DXB11	8	7	1	0		XP_007634861.1	Asic1	K1ATCC	4	4	0	0
XP_007634862.1	Asic1	CHO_DXB11	30	29	1	0		XP_007634862.1	Asic1	K1ATCC	27	27	0	0
XP_007609474.1	Asic2	CHO_DXB11	119	119	0	0		XP_007609474.1	Asic2	K1ATCC	75	75	0	0
XP_007613195.1	Asic3	CHO_DXB11	1	1	0	0		XP_007613195.1	Asic3	K1ATCC	1	1	0	0
XP_007635998.1	Asic4	CHO_DXB11	40	39	0	1		XP_007635998.1	Asic4	K1ATCC	37	36	0	1
XP_007613763.1	Asic5	CHO_DXB11	3	3	0	0		XP_007613763.1	Asic5	K1ATCC	3	3	0	0
XP_007609862.1	Asip	CHO_DXB11	1	1	0	0		XP_007609862.1	Asip	K1ATCC	0	0	0	0
XP_007609863.1	Asip	CHO_DXB11	1	1	0	0		XP_007609863.1	Asip	K1ATCC	0	0	0	0
XP_007609864.1	Asip	CHO_DXB11	1	1	0	0		XP_007609864.1	Asip	K1ATCC	0	0	0	0
XP_007609865.1	Asip	CHO_DXB11	1	1	0	0		XP_007609865.1	Asip	K1ATCC	0	0	0	0
XP_007609866.1	Asip	CHO_DXB11	1	1	0	0		XP_007609866.1	Asip	K1ATCC	0	0	0	0
XP_007628063.1	Asl	CHO_DXB11	2	2	0	0		XP_007628063.1	Asl	K1ATCC	2	2	0	0
XP_007622472.1	Asna1	CHO_DXB11	0	0	0	0		XP_007622472.1	Asna1	K1ATCC	1	1	0	0
XP_007635550.1	Asnsd1	CHO_DXB11	1	0	1	0		XP_007635550.1	Asnsd1	K1ATCC	1	0	1	0
XP_007630216.1	Asns	CHO_DXB11	1	1	0	0		XP_007630216.1	Asns	K1ATCC	0	0	0	0
XP_007630217.1	Asns	CHO_DXB11	1	1	0	0		XP_007630217.1	Asns	K1ATCC	0	0	0	0
XP_007615296.1	Aspa	CHO_DXB11	0	0	0	0		XP_007615296.1	Aspa	K1ATCC	0	0	0	0
XP_007623426.1	Aspdh	CHO_DXB11	1	1	0	0		XP_007623426.1	Aspdh	K1ATCC	1	1	0	0
XP_007623427.1	Aspdh	CHO_DXB11	1	1	0	0		XP_007623427.1	Aspdh	K1ATCC	1	1	0	0
XP_007620731.1	Aspg	CHO_DXB11	76	73	1	2		XP_007620731.1	Aspg	K1ATCC	83	80	1	2
XP_007612424.1	Asphd1	CHO_DXB11	6	5	1	0		XP_007612424.1	Asphd1	K1ATCC	6	5	1	0
XP_007627357.1	Asphd2	CHO_DXB11	0	0	0	0		XP_007627357.1	Asphd2	K1ATCC	0	0	0	0
XP_007634248.1	Asph	CHO_DXB11	3	3	0	0		XP_007634248.1	Asph	K1ATCC	3	3	0	0
XP_007634249.1	Asph	CHO_DXB11	2	2	0	0		XP_007634249.1	Asph	K1ATCC	2	2	0	0
XP_007634250.1	Asph	CHO_DXB11	1	1	0	0		XP_007634250.1	Asph	K1ATCC	1	1	0	0
XP_007634251.1	Asph	CHO_DXB11	3	3	0	0		XP_007634251.1	Asph	K1ATCC	3	3	0	0
XP_007633990.1	Aspm	CHO_DXB11	3	2	0	1		XP_007633990.1	Aspm	K1ATCC	1	1	0	0
XP_007617405.1	Aspn	CHO_DXB11	0	0	0	0		XP_007617405.1	Aspn	K1ATCC	0	0	0	0
XP_007607513.1	Asprv1	CHO_DXB11	0	0	0	0		XP_007607513.1	Asprv1	K1ATCC	0	0	0	0
XP_007634131.1	Aspscr1	CHO_DXB11	6	6	0	0		XP_007634131.1	Aspscr1	K1ATCC	7	7	0	0
XP_007608207.1	Asrgl1	CHO_DXB11	41	34	7	0		XP_007608207.1	Asrgl1	K1ATCC	40	34	6	0
XP_007608208.1	Asrgl1	CHO_DXB11	41	34	7	0		XP_007608208.1	Asrgl1	K1ATCC	40	34	6	0
XP_007631873.1	Ass1	CHO_DXB11	70	70	0	0		XP_007631873.1	Ass1	K1ATCC	61	61	0	0
XP_007612137.1	Aste1	CHO_DXB11	0	0	0	0		XP_007612137.1	Aste1	K1ATCC	0	0	0	0
XP_007612138.1	Aste1	CHO_DXB11	0	0	0	0		XP_007612138.1	Aste1	K1ATCC	0	0	0	0
XP_007638035.1	Astl	CHO_DXB11	3	2	0	1		XP_007638035.1	Astl	K1ATCC	3	2	0	1
XP_007610860.1	Astn1	CHO_DXB11	37	36	1	0		XP_007610860.1	Astn1	K1ATCC	21	20	1	0
XP_007610861.1	Astn1	CHO_DXB11	37	36	1	0		XP_007610861.1	Astn1	K1ATCC	21	20	1	0
XP_007629541.1	Astn2	CHO_DXB11	145	144	0	1		XP_007629541.1	Astn2	K1ATCC	123	123	0	0
XP_007628195.1	Asun	CHO_DXB11	43	33	10	0		XP_007628195.1	Asun	K1ATCC	42	33	9	0
XP_007628196.1	Asun	CHO_DXB11	43	33	10	0		XP_007628196.1	Asun	K1ATCC	42	33	9	0
XP_007618810.1	Asxl1	CHO_DXB11	76	73	2	1		XP_007618810.1	Asxl1	K1ATCC	78	75	2	1
XP_007617988.1	Asxl2	CHO_DXB11	2	2	0	0		XP_007617988.1	Asxl2	K1ATCC	3	3	0	0
XP_007636451.1	Asxl3	CHO_DXB11	12	12	0	0		XP_007636451.1	Asxl3	K1ATCC	9	9	0	0
XP_007631535.1	Asz1	CHO_DXB11	2	2	0	0		XP_007631535.1	Asz1	K1ATCC	4	4	0	0
XP_007632107.1	Atad1	CHO_DXB11	2	2	0	0		XP_007632107.1	Atad1	K1ATCC	2	2	0	0
XP_007632108.1	Atad1	CHO_DXB11	2	2	0	0		XP_007632108.1	Atad1	K1ATCC	2	2	0	0
XP_007636601.1	Atad2b	CHO_DXB11	7	7	0	0		XP_007636601.1	Atad2b	K1ATCC	11	11	0	0
XP_007628337.1	Atad5	CHO_DXB11	1	1	0	0		XP_007628337.1	Atad5	K1ATCC	1	1	0	0
XP_007614156.1	Atat1	CHO_DXB11	1	0	0	1		XP_007614156.1	Atat1	K1ATCC	0	0	0	0
XP_007614157.1	Atat1	CHO_DXB11	1	0	0	1		XP_007614157.1	Atat1	K1ATCC	0	0	0	0
XP_007614159.1	Atat1	CHO_DXB11	1	0	0	1		XP_007614159.1	Atat1	K1ATCC	1	1	0	0
XP_007614160.1	Atat1	CHO_DXB11	1	0	0	1		XP_007614160.1	Atat1	K1ATCC	1	1	0	0
XP_007631994.1	Atcay	CHO_DXB11	1	1	0	0		XP_007631994.1	Atcay	K1ATCC	1	1	0	0
XP_007623122.1	Ate1	CHO_DXB11	148	138	0	0		XP_007623122.1	Ate1	K1ATCC	182	167	0	0
XP_007623123.1	Ate1	CHO_DXB11	148	138	0	0		XP_007623123.1	Ate1	K1ATCC	182	167	0	0
XP_007623124.1	Ate1	CHO_DXB11	148	138	0	0		XP_007623124.1	Ate1	K1ATCC	182	167	0	0
XP_007618081.1	Atf1	CHO_DXB11	35	33	1	1		XP_007618081.1	Atf1	K1ATCC	33	31	1	1
XP_007609922.1	Atf2	CHO_DXB11	58	45	13	0		XP_007609922.1	Atf2	K1ATCC	58	44	14	0
XP_007609923.1	Atf2	CHO_DXB11	58	45	13	0		XP_007609923.1	Atf2	K1ATCC	58	44	14	0
XP_007627059.1	Atf3	CHO_DXB11	0	0	0	0		XP_007627059.1	Atf3	K1ATCC	0	0	0	0
NP_001233741.1	Atf4	CHO_DXB11	0	0	0	0		NP_001233741.1	Atf4	K1ATCC	0	0	0	0
XP_007623383.1	Atf5	CHO_DXB11	2	2	0	0		XP_007623383.1	Atf5	K1ATCC	2	2	0	0
XP_007615491.1	Atf6b	CHO_DXB11	1	1	0	0		XP_007615491.1	Atf6b	K1ATCC	0	0	0	0
XP_007625847.1	Atf6	CHO_DXB11	12	12	0	0		XP_007625847.1	Atf6	K1ATCC	6	6	0	0
XP_007611408.1	Atf7ip2	CHO_DXB11	43	43	0	0		XP_007611408.1	Atf7ip2	K1ATCC	39	39	0	0
XP_007625015.1	Atf7ip	CHO_DXB11	97	97	0	0		XP_007625015.1	Atf7ip	K1ATCC	100	100	0	0
XP_007625016.1	Atf7ip	CHO_DXB11	107	107	0	0		XP_007625016.1	Atf7ip	K1ATCC	115	115	0	0
XP_007625018.1	Atf7ip	CHO_DXB11	87	87	0	0		XP_007625018.1	Atf7ip	K1ATCC	88	88	0	0
XP_007625019.1	Atf7ip	CHO_DXB11	87	87	0	0		XP_007625019.1	Atf7ip	K1ATCC	88	88	0	0
XP_007625020.1	Atf7ip	CHO_DXB11	68	68	0	0		XP_007625020.1	Atf7ip	K1ATCC	75	75	0	0
XP_007631686.1	Atf7	CHO_DXB11	12	12	0	0		XP_007631686.1	Atf7	K1ATCC	14	14	0	0
XP_007614480.1	Atg101	CHO_DXB11	5	5	0	0		XP_007614480.1	Atg101	K1ATCC	6	6	0	0
XP_007634346.1	Atg10	CHO_DXB11	13	13	0	0		XP_007634346.1	Atg10	K1ATCC	12	12	0	0
XP_007634348.1	Atg10	CHO_DXB11	13	13	0	0		XP_007634348.1	Atg10	K1ATCC	12	12	0	0
XP_007634349.1	Atg10	CHO_DXB11	13	13	0	0		XP_007634349.1	Atg10	K1ATCC	12	12	0	0
XP_007634350.1	Atg10	CHO_DXB11	13	13	0	0		XP_007634350.1	Atg10	K1ATCC	12	12	0	0
XP_007629483.1	Atg12	CHO_DXB11	0	0	0	0		XP_007629483.1	Atg12	K1ATCC	0	0	0	0
XP_007629484.1	Atg12	CHO_DXB11	0	0	0	0		XP_007629484.1	Atg12	K1ATCC	0	0	0	0
XP_007610958.1	Atg13	CHO_DXB11	20	19	1	0		XP_007610958.1	Atg13	K1ATCC	21	20	1	0
XP_007622250.1	Atg14	CHO_DXB11	1	1	0	0		XP_007622250.1	Atg14	K1ATCC	1	1	0	0
XP_007611437.1	Atg16l1	CHO_DXB11	37	33	4	0		XP_007611437.1	Atg16l1	K1ATCC	41	36	5	0
XP_007611438.1	Atg16l1	CHO_DXB11	37	33	4	0		XP_007611438.1	Atg16l1	K1ATCC	41	36	5	0
XP_007616987.1	Atg16l2	CHO_DXB11	21	18	2	1		XP_007616987.1	Atg16l2	K1ATCC	19	16	2	1
XP_007608826.1	Atg2a	CHO_DXB11	31	25	2	4		XP_007608826.1	Atg2a	K1ATCC	25	22	0	3
XP_007629180.1	Atg2b	CHO_DXB11	8	7	0	1		XP_007629180.1	Atg2b	K1ATCC	8	8	0	0
XP_007619508.1	Atg3	CHO_DXB11	19	19	0	0		XP_007619508.1	Atg3	K1ATCC	19	19	0	0
XP_007612899.1	Atg4a	CHO_DXB11	38	38	0	0		XP_007612899.1	Atg4a	K1ATCC	44	43	1	0
XP_007612900.1	Atg4a	CHO_DXB11	38	38	0	0		XP_007612900.1	Atg4a	K1ATCC	44	43	1	0
XP_007612901.1	Atg4a	CHO_DXB11	83	76	7	0		XP_007612901.1	Atg4a	K1ATCC	93	85	8	0
XP_007612902.1	Atg4a	CHO_DXB11	44	41	0	0		XP_007612902.1	Atg4a	K1ATCC	50	46	1	0
XP_007612903.1	Atg4a	CHO_DXB11	34	31	0	0		XP_007612903.1	Atg4a	K1ATCC	40	36	1	0
XP_007612904.1	Atg4a	CHO_DXB11	105	89	7	0		XP_007612904.1	Atg4a	K1ATCC	115	98	8	0
XP_007619826.1	Atg4b	CHO_DXB11	1	1	0	0		XP_007619826.1	Atg4b	K1ATCC	1	1	0	0
XP_007622672.1	Atg4c	CHO_DXB11	3	3	0	0		XP_007622672.1	Atg4c	K1ATCC	2	2	0	0
XP_007622673.1	Atg4c	CHO_DXB11	3	3	0	0		XP_007622673.1	Atg4c	K1ATCC	2	2	0	0
XP_007624286.1	Atg4d	CHO_DXB11	0	0	0	0		XP_007624286.1	Atg4d	K1ATCC	1	1	0	0
XP_007624287.1	Atg4d	CHO_DXB11	0	0	0	0		XP_007624287.1	Atg4d	K1ATCC	1	1	0	0
XP_007624553.1	Atg5	CHO_DXB11	4	4	0	0		XP_007624553.1	Atg5	K1ATCC	3	2	0	1
XP_007624554.1	Atg5	CHO_DXB11	4	4	0	0		XP_007624554.1	Atg5	K1ATCC	3	2	0	1
XP_007614252.1	Atg9a	CHO_DXB11	9	6	3	0		XP_007614252.1	Atg9a	K1ATCC	12	9	3	0
XP_007613192.1	Atg9b	CHO_DXB11	1	1	0	0		XP_007613192.1	Atg9b	K1ATCC	1	1	0	0
XP_007626452.1	Atic	CHO_DXB11	0	0	0	0		XP_007626452.1	Atic	K1ATCC	1	1	0	0
XP_007636957.1	Atl1	CHO_DXB11	81	71	10	0		XP_007636957.1	Atl1	K1ATCC	95	79	16	0
XP_007636958.1	Atl1	CHO_DXB11	81	71	10	0		XP_007636958.1	Atl1	K1ATCC	95	79	16	0
XP_007611526.1	Atl2	CHO_DXB11	43	43	0	0		XP_007611526.1	Atl2	K1ATCC	54	54	0	0
XP_007635799.1	Atl3	CHO_DXB11	51	48	2	1		XP_007635799.1	Atl3	K1ATCC	70	68	2	0
XP_007629659.1	Atmin	CHO_DXB11	0	0	0	0		XP_007629659.1	Atmin	K1ATCC	0	0	0	0
XP_007619994.1	Atm	CHO_DXB11	47	36	10	1		XP_007619994.1	Atm	K1ATCC	47	37	9	1
XP_007619995.1	Atm	CHO_DXB11	47	36	10	1		XP_007619995.1	Atm	K1ATCC	47	37	9	1
XP_007611673.1	Atn1	CHO_DXB11	1	0	0	1		XP_007611673.1	Atn1	K1ATCC	0	0	0	0
XP_007613838.1	Atoh1	CHO_DXB11	0	0	0	0		XP_007613838.1	Atoh1	K1ATCC	0	0	0	0
XP_007619172.1	Atoh7	CHO_DXB11	0	0	0	0		XP_007619172.1	Atoh7	K1ATCC	0	0	0	0
XP_007617631.1	Atox1	CHO_DXB11	0	0	0	0		XP_007617631.1	Atox1	K1ATCC	0	0	0	0
XP_007606972.1	Atp10a	CHO_DXB11	14	13	0	1		XP_007606972.1	Atp10a	K1ATCC	8	8	0	0
XP_007612516.1	Atp10b	CHO_DXB11	206	200	4	2		XP_007612516.1	Atp10b	K1ATCC	209	204	3	2
XP_007632345.1	Atp10d	CHO_DXB11	125	124	1	0		XP_007632345.1	Atp10d	K1ATCC	135	134	1	0
XP_007632346.1	Atp10d	CHO_DXB11	124	123	1	0		XP_007632346.1	Atp10d	K1ATCC	134	133	1	0
XP_007632347.1	Atp10d	CHO_DXB11	132	131	1	0		XP_007632347.1	Atp10d	K1ATCC	150	149	1	0
XP_007632348.1	Atp10d	CHO_DXB11	127	126	1	0		XP_007632348.1	Atp10d	K1ATCC	145	144	1	0
XP_007632349.1	Atp10d	CHO_DXB11	38	38	0	0		XP_007632349.1	Atp10d	K1ATCC	38	38	0	0
XP_007629233.1	Atp11a	CHO_DXB11	147	138	1	0		XP_007629233.1	Atp11a	K1ATCC	146	135	1	0
XP_007629234.1	Atp11a	CHO_DXB11	146	137	1	0		XP_007629234.1	Atp11a	K1ATCC	145	134	1	0
XP_007629235.1	Atp11a	CHO_DXB11	114	113	1	0		XP_007629235.1	Atp11a	K1ATCC	111	110	1	0
XP_007614063.1	Atp11b	CHO_DXB11	190	188	2	0		XP_007614063.1	Atp11b	K1ATCC	199	197	2	0
XP_007608340.1	Atp11c	CHO_DXB11	229	229	0	0		XP_007608340.1	Atp11c	K1ATCC	257	257	0	0
XP_007609627.1	Atp12a	CHO_DXB11	4	4	0	0		XP_007609627.1	Atp12a	K1ATCC	2	2	0	0
XP_007617496.1	Atp13a1	CHO_DXB11	3	3	0	0		XP_007617496.1	Atp13a1	K1ATCC	2	2	0	0
XP_007633879.1	Atp13a2	CHO_DXB11	9	9	0	0		XP_007633879.1	Atp13a2	K1ATCC	10	10	0	0
XP_007630969.1	Atp13a3	CHO_DXB11	5	4	0	0		XP_007630969.1	Atp13a3	K1ATCC	4	3	0	0
XP_007630970.1	Atp13a3	CHO_DXB11	3	3	0	0		XP_007630970.1	Atp13a3	K1ATCC	3	3	0	0
XP_007630971.1	Atp13a3	CHO_DXB11	3	3	0	0		XP_007630971.1	Atp13a3	K1ATCC	3	3	0	0
XP_007630972.1	Atp13a3	CHO_DXB11	3	3	0	0		XP_007630972.1	Atp13a3	K1ATCC	3	3	0	0
XP_007630973.1	Atp13a3	CHO_DXB11	5	4	0	0		XP_007630973.1	Atp13a3	K1ATCC	4	3	0	0
XP_007630974.1	Atp13a3	CHO_DXB11	5	4	0	0		XP_007630974.1	Atp13a3	K1ATCC	4	3	0	0
XP_007626079.1	Atp13a4	CHO_DXB11	11	9	2	0		XP_007626079.1	Atp13a4	K1ATCC	4	4	0	0
XP_007626080.1	Atp13a4	CHO_DXB11	11	9	2	0		XP_007626080.1	Atp13a4	K1ATCC	4	4	0	0
XP_007611827.1	Atp1a1	CHO_DXB11	1	1	0	0		XP_007611827.1	Atp1a1	K1ATCC	1	1	0	0
XP_007637430.1	Atp1a2	CHO_DXB11	0	0	0	0		XP_007637430.1	Atp1a2	K1ATCC	0	0	0	0
XP_007614887.1	Atp1a3	CHO_DXB11	4	2	0	2		XP_007614887.1	Atp1a3	K1ATCC	3	1	0	2
XP_007637428.1	Atp1a4	CHO_DXB11	3	3	0	0		XP_007637428.1	Atp1a4	K1ATCC	2	2	0	0
XP_007612190.1	Atp1b1	CHO_DXB11	0	0	0	0		XP_007612190.1	Atp1b1	K1ATCC	0	0	0	0
XP_007625225.1	Atp1b2	CHO_DXB11	0	0	0	0		XP_007625225.1	Atp1b2	K1ATCC	0	0	0	0
XP_007619718.1	Atp1b3	CHO_DXB11	0	0	0	0		XP_007619718.1	Atp1b3	K1ATCC	0	0	0	0
XP_007610131.1	Atp1b4	CHO_DXB11	1	1	0	0		XP_007610131.1	Atp1b4	K1ATCC	1	1	0	0
XP_007624882.1	Atp2a1	CHO_DXB11	35	32	3	0		XP_007624882.1	Atp2a1	K1ATCC	34	31	3	0
XP_007628850.1	Atp2a2	CHO_DXB11	2	2	0	0		XP_007628850.1	Atp2a2	K1ATCC	0	0	0	0
XP_007615305.1	Atp2a3	CHO_DXB11	5	5	0	0		XP_007615305.1	Atp2a3	K1ATCC	2	2	0	0
XP_007608468.1	Atp2b1	CHO_DXB11	0	0	0	0		XP_007608468.1	Atp2b1	K1ATCC	0	0	0	0
XP_007631523.1	Atp2b2	CHO_DXB11	249	244	5	0		XP_007631523.1	Atp2b2	K1ATCC	245	240	5	0
XP_007631524.1	Atp2b2	CHO_DXB11	249	244	5	0		XP_007631524.1	Atp2b2	K1ATCC	245	240	5	0
XP_007631525.1	Atp2b2	CHO_DXB11	279	274	5	0		XP_007631525.1	Atp2b2	K1ATCC	273	268	5	0
XP_007631526.1	Atp2b2	CHO_DXB11	279	274	5	0		XP_007631526.1	Atp2b2	K1ATCC	273	268	5	0
XP_007626328.1	Atp2b3	CHO_DXB11	60	58	2	0		XP_007626328.1	Atp2b3	K1ATCC	59	57	2	0
XP_007626329.1	Atp2b3	CHO_DXB11	60	58	2	0		XP_007626329.1	Atp2b3	K1ATCC	59	57	2	0
XP_007626330.1	Atp2b3	CHO_DXB11	69	62	2	0		XP_007626330.1	Atp2b3	K1ATCC	66	59	2	0
XP_007626331.1	Atp2b3	CHO_DXB11	69	62	2	0		XP_007626331.1	Atp2b3	K1ATCC	66	59	2	0
XP_007626332.1	Atp2b3	CHO_DXB11	87	70	2	0		XP_007626332.1	Atp2b3	K1ATCC	80	63	2	0
XP_007626333.1	Atp2b3	CHO_DXB11	60	58	2	0		XP_007626333.1	Atp2b3	K1ATCC	59	57	2	0
XP_007633903.1	Atp2b4	CHO_DXB11	4	4	0	0		XP_007633903.1	Atp2b4	K1ATCC	5	5	0	0
XP_007633904.1	Atp2b4	CHO_DXB11	4	4	0	0		XP_007633904.1	Atp2b4	K1ATCC	5	5	0	0
XP_007633905.1	Atp2b4	CHO_DXB11	4	4	0	0		XP_007633905.1	Atp2b4	K1ATCC	5	5	0	0
XP_007612136.1	Atp2c1	CHO_DXB11	2	2	0	0		XP_007612136.1	Atp2c1	K1ATCC	2	2	0	0
XP_007622154.1	Atp2c2	CHO_DXB11	112	108	4	0		XP_007622154.1	Atp2c2	K1ATCC	106	102	4	0
XP_007622535.1	Atp4a	CHO_DXB11	57	38	18	1		XP_007622535.1	Atp4a	K1ATCC	50	35	14	1
XP_007622536.1	Atp4a	CHO_DXB11	57	38	18	1		XP_007622536.1	Atp4a	K1ATCC	50	35	14	1
XP_007630454.1	Atp4b	CHO_DXB11	23	23	0	0		XP_007630454.1	Atp4b	K1ATCC	22	22	0	0
XP_007625332.1	Atp5a1	CHO_DXB11	2	2	0	0		XP_007625332.1	Atp5a1	K1ATCC	1	1	0	0
XP_007627875.1	Atp5b	CHO_DXB11	3	3	0	0		XP_007627875.1	Atp5b	K1ATCC	5	5	0	0
XP_007614952.1	Atp5d	CHO_DXB11	0	0	0	0		XP_007614952.1	Atp5d	K1ATCC	0	0	0	0
XP_007631328.1	Atp5e	CHO_DXB11	0	0	0	0		XP_007631328.1	Atp5e	K1ATCC	0	0	0	0
XP_007616529.1	Atp5f1	CHO_DXB11	12	12	0	0		XP_007616529.1	Atp5f1	K1ATCC	11	11	0	0
XP_007631093.1	Atp5g1	CHO_DXB11	0	0	0	0		XP_007631093.1	Atp5g1	K1ATCC	0	0	0	0
XP_007631094.1	Atp5g1	CHO_DXB11	0	0	0	0		XP_007631094.1	Atp5g1	K1ATCC	0	0	0	0
XP_007610238.1	Atp5g2	CHO_DXB11	9	9	0	0		XP_007610238.1	Atp5g2	K1ATCC	10	10	0	0
XP_007608632.1	Atp5g3	CHO_DXB11	0	0	0	0		XP_007608632.1	Atp5g3	K1ATCC	0	0	0	0
XP_007633219.1	Atp5h	CHO_DXB11	0	0	0	0		XP_007633219.1	Atp5h	K1ATCC	0	0	0	0
XP_007611483.1	Atp5i	CHO_DXB11	2	2	0	0		XP_007611483.1	Atp5i	K1ATCC	2	2	0	0
XP_007615093.1	Atp5j2	CHO_DXB11	0	0	0	0		XP_007615093.1	Atp5j2	K1ATCC	0	0	0	0
XP_007638005.1	Atp5j	CHO_DXB11	7	7	0	0		XP_007638005.1	Atp5j	K1ATCC	7	7	0	0
XP_007618931.1	Atp5l	CHO_DXB11	17	16	1	0		XP_007618931.1	Atp5l	K1ATCC	18	17	1	0
XP_007619318.1	Atp5o	CHO_DXB11	23	20	3	0		XP_007619318.1	Atp5o	K1ATCC	24	21	3	0
XP_007614855.1	Atp5sl	CHO_DXB11	36	32	2	2		XP_007614855.1	Atp5sl	K1ATCC	26	23	2	1
XP_007636960.1	Atp5s	CHO_DXB11	9	9	0	0		XP_007636960.1	Atp5s	K1ATCC	10	10	0	0
XP_007634344.1	Atp6ap1l	CHO_DXB11	2	2	0	0		XP_007634344.1	Atp6ap1l	K1ATCC	0	0	0	0
XP_007626278.1	Atp6ap1	CHO_DXB11	2	2	0	0		XP_007626278.1	Atp6ap1	K1ATCC	2	2	0	0
XP_007621145.1	Atp6ap2	CHO_DXB11	53	42	11	0		XP_007621145.1	Atp6ap2	K1ATCC	55	42	13	0
XP_007621146.1	Atp6ap2	CHO_DXB11	51	40	11	0		XP_007621146.1	Atp6ap2	K1ATCC	53	40	13	0
XP_007618457.1	Atp6v0a1	CHO_DXB11	164	138	26	0		XP_007618457.1	Atp6v0a1	K1ATCC	161	137	24	0
XP_007618458.1	Atp6v0a1	CHO_DXB11	164	138	26	0		XP_007618458.1	Atp6v0a1	K1ATCC	161	137	24	0
XP_007623143.1	Atp6v0a2	CHO_DXB11	4	4	0	0		XP_007623143.1	Atp6v0a2	K1ATCC	4	4	0	0
XP_007634726.1	Atp6v0a4	CHO_DXB11	6	6	0	0		XP_007634726.1	Atp6v0a4	K1ATCC	4	4	0	0
XP_007617381.1	Atp6v0b	CHO_DXB11	0	0	0	0		XP_007617381.1	Atp6v0b	K1ATCC	0	0	0	0
XP_007606616.1	Atp6v0c	CHO_DXB11	3	3	0	0		XP_007606616.1	Atp6v0c	K1ATCC	3	3	0	0
XP_007610032.1	Atp6v0d1	CHO_DXB11	71	71	0	0		XP_007610032.1	Atp6v0d1	K1ATCC	67	67	0	0
XP_007619691.1	Atp6v0d2	CHO_DXB11	2	2	0	0		XP_007619691.1	Atp6v0d2	K1ATCC	1	1	0	0
XP_007628880.1	Atp6v0e1	CHO_DXB11	27	27	0	0		XP_007628880.1	Atp6v0e1	K1ATCC	31	31	0	0
XP_007618223.1	Atp6v0e2	CHO_DXB11	0	0	0	0		XP_007618223.1	Atp6v0e2	K1ATCC	0	0	0	0
XP_007635446.1	Atp6v1a	CHO_DXB11	46	46	0	0		XP_007635446.1	Atp6v1a	K1ATCC	45	45	0	0
XP_007612080.1	Atp6v1b1	CHO_DXB11	3	3	0	0		XP_007612080.1	Atp6v1b1	K1ATCC	1	1	0	0
XP_007607326.1	Atp6v1b2	CHO_DXB11	1	1	0	0		XP_007607326.1	Atp6v1b2	K1ATCC	1	1	0	0
XP_007634426.1	Atp6v1c1	CHO_DXB11	58	57	1	0		XP_007634426.1	Atp6v1c1	K1ATCC	57	56	1	0
XP_007607764.1	Atp6v1c2	CHO_DXB11	1	1	0	0		XP_007607764.1	Atp6v1c2	K1ATCC	1	1	0	0
XP_007607765.1	Atp6v1c2	CHO_DXB11	1	1	0	0		XP_007607765.1	Atp6v1c2	K1ATCC	1	1	0	0
XP_007607766.1	Atp6v1c2	CHO_DXB11	1	1	0	0		XP_007607766.1	Atp6v1c2	K1ATCC	1	1	0	0
XP_007634972.1	Atp6v1d	CHO_DXB11	2	2	0	0		XP_007634972.1	Atp6v1d	K1ATCC	2	2	0	0
XP_007607317.1	Atp6v1e1	CHO_DXB11	25	25	0	0		XP_007607317.1	Atp6v1e1	K1ATCC	28	28	0	0
XP_007614787.1	Atp6v1e2	CHO_DXB11	0	0	0	0		XP_007614787.1	Atp6v1e2	K1ATCC	0	0	0	0
XP_007612576.1	Atp6v1f	CHO_DXB11	0	0	0	0		XP_007612576.1	Atp6v1f	K1ATCC	0	0	0	0
XP_007612577.1	Atp6v1f	CHO_DXB11	0	0	0	0		XP_007612577.1	Atp6v1f	K1ATCC	0	0	0	0
XP_007631794.1	Atp6v1g1	CHO_DXB11	1	1	0	0		XP_007631794.1	Atp6v1g1	K1ATCC	2	2	0	0
XP_007612850.1	Atp6v1g2	CHO_DXB11	0	0	0	0		XP_007612850.1	Atp6v1g2	K1ATCC	0	0	0	0
XP_007633961.1	Atp6v1g3	CHO_DXB11	3	3	0	0		XP_007633961.1	Atp6v1g3	K1ATCC	2	2	0	0
XP_007632664.1	Atp6v1h	CHO_DXB11	4	4	0	0		XP_007632664.1	Atp6v1h	K1ATCC	4	4	0	0
XP_007632665.1	Atp6v1h	CHO_DXB11	4	4	0	0		XP_007632665.1	Atp6v1h	K1ATCC	4	4	0	0
XP_007614755.1	Atp7a	CHO_DXB11	32	21	10	1		XP_007614755.1	Atp7a	K1ATCC	33	25	7	1
XP_007614756.1	Atp7a	CHO_DXB11	32	21	10	1		XP_007614756.1	Atp7a	K1ATCC	33	25	7	1
XP_007630529.1	Atp7b	CHO_DXB11	104	86	16	2		XP_007630529.1	Atp7b	K1ATCC	100	83	15	2
XP_007630531.1	Atp7b	CHO_DXB11	104	86	16	2		XP_007630531.1	Atp7b	K1ATCC	100	83	15	2
XP_007632359.1	Atp8a1	CHO_DXB11	453	449	2	2		XP_007632359.1	Atp8a1	K1ATCC	499	495	2	2
XP_007609499.1	Atp8a2	CHO_DXB11	55	55	0	0		XP_007609499.1	Atp8a2	K1ATCC	37	37	0	0
XP_007634898.1	Atp8b1	CHO_DXB11	6	6	0	0		XP_007634898.1	Atp8b1	K1ATCC	6	6	0	0
XP_007612639.1	Atp8b2	CHO_DXB11	1	1	0	0		XP_007612639.1	Atp8b2	K1ATCC	0	0	0	0
XP_007612640.1	Atp8b2	CHO_DXB11	1	1	0	0		XP_007612640.1	Atp8b2	K1ATCC	0	0	0	0
XP_007612641.1	Atp8b2	CHO_DXB11	1	1	0	0		XP_007612641.1	Atp8b2	K1ATCC	0	0	0	0
XP_007614932.1	Atp8b3	CHO_DXB11	0	0	0	0		XP_007614932.1	Atp8b3	K1ATCC	0	0	0	0
XP_007613873.1	Atp8b4	CHO_DXB11	13	12	0	1		XP_007613873.1	Atp8b4	K1ATCC	14	13	0	1
XP_007624648.1	Atp9b	CHO_DXB11	223	223	0	0		XP_007624648.1	Atp9b	K1ATCC	236	236	0	0
XP_007624649.1	Atp9b	CHO_DXB11	223	223	0	0		XP_007624649.1	Atp9b	K1ATCC	236	236	0	0
XP_007624650.1	Atp9b	CHO_DXB11	228	228	0	0		XP_007624650.1	Atp9b	K1ATCC	242	242	0	0
XP_007624651.1	Atp9b	CHO_DXB11	242	242	0	0		XP_007624651.1	Atp9b	K1ATCC	255	255	0	0
XP_007630375.1	Atpaf1	CHO_DXB11	0	0	0	0		XP_007630375.1	Atpaf1	K1ATCC	0	0	0	0
XP_007617056.1	Atpaf2	CHO_DXB11	0	0	0	0		XP_007617056.1	Atpaf2	K1ATCC	0	0	0	0
XP_007634553.1	Atpif1	CHO_DXB11	1	1	0	0		XP_007634553.1	Atpif1	K1ATCC	0	0	0	0
XP_007613675.1	Atraid	CHO_DXB11	1	1	0	0		XP_007613675.1	Atraid	K1ATCC	1	1	0	0
XP_007632951.1	Atrip	CHO_DXB11	1	1	0	0		XP_007632951.1	Atrip	K1ATCC	1	1	0	0
XP_007621856.1	Atrn	CHO_DXB11	100	98	2	0		XP_007621856.1	Atrn	K1ATCC	108	106	2	0
XP_007636126.1	Atrn	CHO_DXB11	9	9	0	0		XP_007636126.1	Atrn	K1ATCC	10	10	0	0
XP_007619708.1	Atr	CHO_DXB11	5	3	2	0		XP_007619708.1	Atr	K1ATCC	2	2	0	0
XP_007614760.1	Atrx	CHO_DXB11	180	168	0	2		XP_007614760.1	Atrx	K1ATCC	189	173	0	2
XP_007614761.1	Atrx	CHO_DXB11	153	151	0	2		XP_007614761.1	Atrx	K1ATCC	155	153	0	2
XP_007614762.1	Atrx	CHO_DXB11	180	168	0	2		XP_007614762.1	Atrx	K1ATCC	189	173	0	2
XP_007614763.1	Atrx	CHO_DXB11	68	66	0	2		XP_007614763.1	Atrx	K1ATCC	73	71	0	2
XP_007614764.1	Atrx	CHO_DXB11	68	66	0	2		XP_007614764.1	Atrx	K1ATCC	73	71	0	2
XP_007614765.1	Atrx	CHO_DXB11	58	50	0	2		XP_007614765.1	Atrx	K1ATCC	69	58	0	2
XP_007614766.1	Atrx	CHO_DXB11	43	41	0	2		XP_007614766.1	Atrx	K1ATCC	45	43	0	2
XP_007619197.1	Atxn10	CHO_DXB11	98	91	6	1		XP_007619197.1	Atxn10	K1ATCC	110	95	14	1
XP_007619198.1	Atxn10	CHO_DXB11	79	73	6	0		XP_007619198.1	Atxn10	K1ATCC	91	77	14	0
XP_007621413.1	Atxn1	CHO_DXB11	2	2	0	0		XP_007621413.1	Atxn1	K1ATCC	1	1	0	0
XP_007624886.1	Atxn2l	CHO_DXB11	12	11	0	1		XP_007624886.1	Atxn2l	K1ATCC	13	12	0	1
XP_007628873.1	Atxn2	CHO_DXB11	3	3	0	0		XP_007628873.1	Atxn2	K1ATCC	2	2	0	0
XP_007633788.1	Atxn3	CHO_DXB11	2	2	0	0		XP_007633788.1	Atxn3	K1ATCC	5	4	1	0
XP_007633789.1	Atxn3	CHO_DXB11	2	2	0	0		XP_007633789.1	Atxn3	K1ATCC	5	4	1	0
XP_007633790.1	Atxn3	CHO_DXB11	2	2	0	0		XP_007633790.1	Atxn3	K1ATCC	5	4	1	0
XP_007633791.1	Atxn3	CHO_DXB11	2	2	0	0		XP_007633791.1	Atxn3	K1ATCC	5	4	1	0
XP_007633792.1	Atxn3	CHO_DXB11	0	0	0	0		XP_007633792.1	Atxn3	K1ATCC	3	2	1	0
XP_007625724.1	Atxn7l1	CHO_DXB11	19	19	0	0		XP_007625724.1	Atxn7l1	K1ATCC	12	12	0	0
XP_007625725.1	Atxn7l1	CHO_DXB11	19	19	0	0		XP_007625725.1	Atxn7l1	K1ATCC	12	12	0	0
XP_007625726.1	Atxn7l1	CHO_DXB11	15	15	0	0		XP_007625726.1	Atxn7l1	K1ATCC	9	9	0	0
XP_007625727.1	Atxn7l1	CHO_DXB11	4	4	0	0		XP_007625727.1	Atxn7l1	K1ATCC	4	4	0	0
XP_007625728.1	Atxn7l1	CHO_DXB11	4	4	0	0		XP_007625728.1	Atxn7l1	K1ATCC	4	4	0	0
XP_007625729.1	Atxn7l1	CHO_DXB11	4	4	0	0		XP_007625729.1	Atxn7l1	K1ATCC	4	4	0	0
XP_007625730.1	Atxn7l1	CHO_DXB11	19	19	0	0		XP_007625730.1	Atxn7l1	K1ATCC	12	12	0	0
XP_007625731.1	Atxn7l1	CHO_DXB11	18	18	0	0		XP_007625731.1	Atxn7l1	K1ATCC	11	11	0	0
XP_007625732.1	Atxn7l1	CHO_DXB11	19	19	0	0		XP_007625732.1	Atxn7l1	K1ATCC	12	12	0	0
XP_007625733.1	Atxn7l1	CHO_DXB11	19	19	0	0		XP_007625733.1	Atxn7l1	K1ATCC	12	12	0	0
XP_007629519.1	Atxn7l2	CHO_DXB11	9	8	1	0		XP_007629519.1	Atxn7l2	K1ATCC	9	8	1	0
XP_007635888.1	Atxn7l3	CHO_DXB11	7	6	0	1		XP_007635888.1	Atxn7l3	K1ATCC	7	6	0	1
XP_007635889.1	Atxn7l3	CHO_DXB11	7	6	0	1		XP_007635889.1	Atxn7l3	K1ATCC	7	6	0	1
XP_007635890.1	Atxn7l3	CHO_DXB11	7	6	0	1		XP_007635890.1	Atxn7l3	K1ATCC	7	6	0	1
XP_007635891.1	Atxn7l3	CHO_DXB11	7	6	0	1		XP_007635891.1	Atxn7l3	K1ATCC	7	6	0	1
XP_007635892.1	Atxn7l3	CHO_DXB11	6	6	0	0		XP_007635892.1	Atxn7l3	K1ATCC	6	6	0	0
XP_007635893.1	Atxn7l3	CHO_DXB11	6	6	0	0		XP_007635893.1	Atxn7l3	K1ATCC	6	6	0	0
XP_007636444.1	Atxn7	CHO_DXB11	8	8	0	0		XP_007636444.1	Atxn7	K1ATCC	6	6	0	0
XP_007627323.1	Auh	CHO_DXB11	9	9	0	0		XP_007627323.1	Auh	K1ATCC	6	6	0	0
XP_007627324.1	Auh	CHO_DXB11	9	9	0	0		XP_007627324.1	Auh	K1ATCC	5	5	0	0
XP_007627325.1	Auh	CHO_DXB11	7	7	0	0		XP_007627325.1	Auh	K1ATCC	5	5	0	0
XP_007627326.1	Auh	CHO_DXB11	9	9	0	0		XP_007627326.1	Auh	K1ATCC	5	5	0	0
XP_007627327.1	Auh	CHO_DXB11	9	9	0	0		XP_007627327.1	Auh	K1ATCC	5	5	0	0
XP_007621892.1	Aunip	CHO_DXB11	22	18	3	1		XP_007621892.1	Aunip	K1ATCC	24	19	4	1
XP_007621893.1	Aunip	CHO_DXB11	22	18	3	1		XP_007621893.1	Aunip	K1ATCC	24	19	4	1
XP_007621894.1	Aunip	CHO_DXB11	3	3	0	0		XP_007621894.1	Aunip	K1ATCC	3	3	0	0
XP_007625896.1	Aup1	CHO_DXB11	0	0	0	0		XP_007625896.1	Aup1	K1ATCC	0	0	0	0
XP_007606862.1	Aurkaip1	CHO_DXB11	0	0	0	0		XP_007606862.1	Aurkaip1	K1ATCC	0	0	0	0
XP_007633454.1	Aurka	CHO_DXB11	0	0	0	0		XP_007633454.1	Aurka	K1ATCC	0	0	0	0
XP_007632770.1	Aurkb	CHO_DXB11	0	0	0	0		XP_007632770.1	Aurkb	K1ATCC	0	0	0	0
XP_007632771.1	Aurkb	CHO_DXB11	0	0	0	0		XP_007632771.1	Aurkb	K1ATCC	0	0	0	0
XP_007632772.1	Aurkb	CHO_DXB11	0	0	0	0		XP_007632772.1	Aurkb	K1ATCC	0	0	0	0
XP_007632773.1	Aurkb	CHO_DXB11	0	0	0	0		XP_007632773.1	Aurkb	K1ATCC	0	0	0	0
XP_007632774.1	Aurkb	CHO_DXB11	0	0	0	0		XP_007632774.1	Aurkb	K1ATCC	0	0	0	0
XP_007613433.1	Aurkc	CHO_DXB11	29	26	3	0		XP_007613433.1	Aurkc	K1ATCC	32	29	3	0
XP_007628646.1	Auts2	CHO_DXB11	56	55	1	0		XP_007628646.1	Auts2	K1ATCC	39	38	1	0
XP_007615437.1	Aven	CHO_DXB11	188	186	1	1		XP_007615437.1	Aven	K1ATCC	187	186	1	0
XP_007625068.1	Avil	CHO_DXB11	27	24	2	1		XP_007625068.1	Avil	K1ATCC	26	23	2	1
XP_007632898.1	Avl9	CHO_DXB11	3	3	0	0		XP_007632898.1	Avl9	K1ATCC	2	1	1	0
XP_007637655.1	Avpi1	CHO_DXB11	0	0	0	0		XP_007637655.1	Avpi1	K1ATCC	0	0	0	0
XP_007610375.1	Avpr1a	CHO_DXB11	12	11	1	0		XP_007610375.1	Avpr1a	K1ATCC	12	11	1	0
XP_007616374.1	Avpr1b	CHO_DXB11	1	1	0	0		XP_007616374.1	Avpr1b	K1ATCC	1	1	0	0
XP_007626306.1	Avpr2	CHO_DXB11	2	1	0	1		XP_007626306.1	Avpr2	K1ATCC	2	1	0	1
XP_007626307.1	Avpr2	CHO_DXB11	2	1	0	1		XP_007626307.1	Avpr2	K1ATCC	2	1	0	1
XP_007626247.1	Awat1	CHO_DXB11	14	13	0	1		XP_007626247.1	Awat1	K1ATCC	12	11	0	1
XP_007626242.1	Awat2	CHO_DXB11	20	18	1	1		XP_007626242.1	Awat2	K1ATCC	15	14	0	1
XP_007606730.1	Axin1	CHO_DXB11	93	79	14	0		XP_007606730.1	Axin1	K1ATCC	94	74	20	0
XP_007606731.1	Axin1	CHO_DXB11	93	79	14	0		XP_007606731.1	Axin1	K1ATCC	94	74	20	0
XP_007630039.1	Axin2	CHO_DXB11	3	3	0	0		XP_007630039.1	Axin2	K1ATCC	2	2	0	0
XP_007614847.1	Axl	CHO_DXB11	89	84	3	2		XP_007614847.1	Axl	K1ATCC	85	81	3	1
XP_007625243.1	Azgp1	CHO_DXB11	1	1	0	0		XP_007625243.1	Azgp1	K1ATCC	0	0	0	0
XP_007615638.1	Azi2	CHO_DXB11	1	1	0	0		XP_007615638.1	Azi2	K1ATCC	1	1	0	0
NP_001278415.1	Azin1	CHO_DXB11	10	9	1	0		NP_001278415.1	Azin1	K1ATCC	10	9	1	0
NP_001233603.1	B2m	CHO_DXB11	0	0	0	0		NP_001233603.1	B2m	K1ATCC	0	0	0	0
XP_007634438.1	B3galnt1	CHO_DXB11	0	0	0	0		XP_007634438.1	B3galnt1	K1ATCC	0	0	0	0
XP_007634439.1	B3galnt1	CHO_DXB11	0	0	0	0		XP_007634439.1	B3galnt1	K1ATCC	0	0	0	0
XP_007634440.1	B3galnt1	CHO_DXB11	0	0	0	0		XP_007634440.1	B3galnt1	K1ATCC	0	0	0	0
XP_007630829.1	B3galnt2	CHO_DXB11	1	1	0	0		XP_007630829.1	B3galnt2	K1ATCC	0	0	0	0
XP_007630830.1	B3galnt2	CHO_DXB11	1	1	0	0		XP_007630830.1	B3galnt2	K1ATCC	0	0	0	0
XP_007613203.1	B3galt1	CHO_DXB11	0	0	0	0		XP_007613203.1	B3galt1	K1ATCC	0	0	0	0
XP_007613204.1	B3galt1	CHO_DXB11	0	0	0	0		XP_007613204.1	B3galt1	K1ATCC	0	0	0	0
XP_007608361.1	B3galt2	CHO_DXB11	0	0	0	0		XP_007608361.1	B3galt2	K1ATCC	0	0	0	0
XP_007623257.1	B3galt4	CHO_DXB11	0	0	0	0		XP_007623257.1	B3galt4	K1ATCC	0	0	0	0
XP_007634333.1	B3galt5	CHO_DXB11	1	0	0	1		XP_007634333.1	B3galt5	K1ATCC	1	0	0	1
XP_007606875.1	B3galt6	CHO_DXB11	1	0	0	1		XP_007606875.1	B3galt6	K1ATCC	1	0	0	1
XP_007609987.1	B3galtl	CHO_DXB11	7	7	0	0		XP_007609987.1	B3galtl	K1ATCC	3	3	0	0
XP_007623763.1	B3gat1	CHO_DXB11	7	6	0	1		XP_007623763.1	B3gat1	K1ATCC	7	6	0	1
XP_007636434.1	B3gat2	CHO_DXB11	41	41	0	0		XP_007636434.1	B3gat2	K1ATCC	38	38	0	0
NP_001233613.1	B3gat3	CHO_DXB11	1	1	0	0		NP_001233613.1	B3gat3	K1ATCC	1	1	0	0
XP_007608914.1	B3gnt1	CHO_DXB11	0	0	0	0		XP_007608914.1	B3gnt1	K1ATCC	0	0	0	0
XP_007612457.1	B3gnt2	CHO_DXB11	2	0	2	0		XP_007612457.1	B3gnt2	K1ATCC	2	0	2	0
XP_007611115.1	B3gnt3	CHO_DXB11	0	0	0	0		XP_007611115.1	B3gnt3	K1ATCC	0	0	0	0
XP_007630089.1	B3gnt4	CHO_DXB11	1	0	1	0		XP_007630089.1	B3gnt4	K1ATCC	0	0	0	0
XP_007634295.1	B3gnt5	CHO_DXB11	0	0	0	0		XP_007634295.1	B3gnt5	K1ATCC	0	0	0	0
XP_007621314.1	B3gnt6	CHO_DXB11	18	15	3	0		XP_007621314.1	B3gnt6	K1ATCC	19	16	3	0
XP_007614854.1	B3gnt8	CHO_DXB11	0	0	0	0		XP_007614854.1	B3gnt8	K1ATCC	0	0	0	0
XP_007610006.1	B3gnt9	CHO_DXB11	3	0	0	3		XP_007610006.1	B3gnt9	K1ATCC	3	0	0	3
XP_007623228.1	B3gntl1	CHO_DXB11	5	5	0	0		XP_007623228.1	B3gntl1	K1ATCC	3	3	0	0
XP_007623229.1	B3gntl1	CHO_DXB11	5	5	0	0		XP_007623229.1	B3gntl1	K1ATCC	3	3	0	0
XP_007631216.1	B4galnt1	CHO_DXB11	0	0	0	0		XP_007631216.1	B4galnt1	K1ATCC	0	0	0	0
XP_007631217.1	B4galnt1	CHO_DXB11	0	0	0	0		XP_007631217.1	B4galnt1	K1ATCC	0	0	0	0
XP_007631101.1	B4galnt2	CHO_DXB11	1	0	1	0		XP_007631101.1	B4galnt2	K1ATCC	1	0	1	0
XP_007615729.1	B4galnt3	CHO_DXB11	198	193	1	4		XP_007615729.1	B4galnt3	K1ATCC	193	188	1	4
XP_007609841.1	B4galnt4	CHO_DXB11	0	0	0	0		XP_007609841.1	B4galnt4	K1ATCC	0	0	0	0
NP_001233620.1	B4galt1	CHO_DXB11	2	2	0	0		NP_001233620.1	B4galt1	K1ATCC	2	2	0	0
NP_001233623.1	B4galt2	CHO_DXB11	0	0	0	0		NP_001233623.1	B4galt2	K1ATCC	0	0	0	0
NP_001233706.1	B4galt3	CHO_DXB11	0	0	0	0		NP_001233706.1	B4galt3	K1ATCC	0	0	0	0
NP_001233624.1	B4galt4	CHO_DXB11	136	129	7	0		NP_001233624.1	B4galt4	K1ATCC	129	122	7	0
NP_001233707.1	B4galt5	CHO_DXB11	2	0	0	2		NP_001233707.1	B4galt5	K1ATCC	2	0	0	2
NP_001233627.1	B4galt6	CHO_DXB11	0	0	0	0		NP_001233627.1	B4galt6	K1ATCC	0	0	0	0
XP_007637394.1	B4galt7	CHO_DXB11	2	0	0	2		XP_007637394.1	B4galt7	K1ATCC	1	0	0	1
XP_007617087.1	B9d1	CHO_DXB11	0	0	0	0		XP_007617087.1	B9d1	K1ATCC	0	0	0	0
XP_007617088.1	B9d1	CHO_DXB11	0	0	0	0		XP_007617088.1	B9d1	K1ATCC	0	0	0	0
XP_007614852.1	B9d2	CHO_DXB11	7	7	0	0		XP_007614852.1	B9d2	K1ATCC	7	7	0	0
XP_007634432.1	Baalc	CHO_DXB11	100	100	0	0		XP_007634432.1	Baalc	K1ATCC	95	95	0	0
XP_007627300.1	Babam1	CHO_DXB11	0	0	0	0		XP_007627300.1	Babam1	K1ATCC	0	0	0	0
XP_007627301.1	Babam1	CHO_DXB11	0	0	0	0		XP_007627301.1	Babam1	K1ATCC	0	0	0	0
XP_007627302.1	Babam1	CHO_DXB11	0	0	0	0		XP_007627302.1	Babam1	K1ATCC	0	0	0	0
XP_007618948.1	Bace1	CHO_DXB11	34	33	0	1		XP_007618948.1	Bace1	K1ATCC	32	32	0	0
XP_007629309.1	Bace2	CHO_DXB11	2	2	0	0		XP_007629309.1	Bace2	K1ATCC	2	2	0	0
XP_007619319.1	Bach1	CHO_DXB11	77	69	7	1		XP_007619319.1	Bach1	K1ATCC	80	72	7	1
XP_007635452.1	Bach2	CHO_DXB11	1	1	0	0		XP_007635452.1	Bach2	K1ATCC	1	1	0	0
XP_007608808.1	Bad	CHO_DXB11	8	7	0	0		XP_007608808.1	Bad	K1ATCC	7	7	0	0
XP_007608809.1	Bad	CHO_DXB11	8	7	0	0		XP_007608809.1	Bad	K1ATCC	7	7	0	0
XP_007608810.1	Bad	CHO_DXB11	8	7	0	0		XP_007608810.1	Bad	K1ATCC	7	7	0	0
XP_007625569.1	Bag1	CHO_DXB11	0	0	0	0		XP_007625569.1	Bag1	K1ATCC	0	0	0	0
XP_007607679.1	Bag2	CHO_DXB11	10	8	2	0		XP_007607679.1	Bag2	K1ATCC	9	7	2	0
XP_007611993.1	Bag3	CHO_DXB11	63	54	9	0		XP_007611993.1	Bag3	K1ATCC	69	56	13	0
XP_007611994.1	Bag3	CHO_DXB11	63	54	9	0		XP_007611994.1	Bag3	K1ATCC	69	56	13	0
XP_007610918.1	Bag4	CHO_DXB11	18	18	0	0		XP_007610918.1	Bag4	K1ATCC	21	21	0	0
XP_007620697.1	Bag5	CHO_DXB11	3	3	0	0		XP_007620697.1	Bag5	K1ATCC	3	3	0	0
XP_007620698.1	Bag5	CHO_DXB11	0	0	0	0		XP_007620698.1	Bag5	K1ATCC	0	0	0	0
XP_007612857.1	Bag6	CHO_DXB11	1	1	0	0		XP_007612857.1	Bag6	K1ATCC	0	0	0	0
XP_007612858.1	Bag6	CHO_DXB11	1	1	0	0		XP_007612858.1	Bag6	K1ATCC	0	0	0	0
XP_007628126.1	Bahcc1	CHO_DXB11	2	2	0	0		XP_007628126.1	Bahcc1	K1ATCC	2	1	0	1
XP_007633664.1	Bahd1	CHO_DXB11	2	2	0	0		XP_007633664.1	Bahd1	K1ATCC	1	1	0	0
XP_007607702.1	Bai1	CHO_DXB11	117	112	3	2		XP_007607702.1	Bai1	K1ATCC	92	90	2	0
XP_007637547.1	Bai2	CHO_DXB11	77	74	3	0		XP_007637547.1	Bai2	K1ATCC	78	75	3	0
XP_007637548.1	Bai2	CHO_DXB11	77	74	3	0		XP_007637548.1	Bai2	K1ATCC	78	75	3	0
XP_007637549.1	Bai2	CHO_DXB11	90	87	3	0		XP_007637549.1	Bai2	K1ATCC	90	87	3	0
XP_007637550.1	Bai2	CHO_DXB11	77	74	3	0		XP_007637550.1	Bai2	K1ATCC	78	75	3	0
XP_007637551.1	Bai2	CHO_DXB11	90	87	3	0		XP_007637551.1	Bai2	K1ATCC	90	87	3	0
XP_007633682.1	Bai3	CHO_DXB11	1838	1836	0	2		XP_007633682.1	Bai3	K1ATCC	1878	1876	0	2
XP_007615081.1	Baiap2l1	CHO_DXB11	8	8	0	0		XP_007615081.1	Baiap2l1	K1ATCC	6	6	0	0
XP_007622863.1	Baiap2l2	CHO_DXB11	58	56	2	0		XP_007622863.1	Baiap2l2	K1ATCC	52	51	1	0
XP_007628128.1	Baiap2	CHO_DXB11	6	4	0	2		XP_007628128.1	Baiap2	K1ATCC	4	3	0	1
XP_007606679.1	Baiap3	CHO_DXB11	16	13	3	0		XP_007606679.1	Baiap3	K1ATCC	16	13	3	0
XP_007606680.1	Baiap3	CHO_DXB11	16	13	3	0		XP_007606680.1	Baiap3	K1ATCC	16	13	3	0
XP_007606681.1	Baiap3	CHO_DXB11	16	13	3	0		XP_007606681.1	Baiap3	K1ATCC	16	13	3	0
XP_007606682.1	Baiap3	CHO_DXB11	17	14	3	0		XP_007606682.1	Baiap3	K1ATCC	17	14	3	0
XP_007606683.1	Baiap3	CHO_DXB11	17	14	3	0		XP_007606683.1	Baiap3	K1ATCC	17	14	3	0
NP_001233724.1	Bak1	CHO_DXB11	1	1	0	0		NP_001233724.1	Bak1	K1ATCC	0	0	0	0
XP_007614748.1	Bambi	CHO_DXB11	6	5	0	1		XP_007614748.1	Bambi	K1ATCC	6	5	0	1
XP_007608906.1	Banf1	CHO_DXB11	0	0	0	0		XP_007608906.1	Banf1	K1ATCC	0	0	0	0
XP_007630519.1	Banf2	CHO_DXB11	90	89	1	0		XP_007630519.1	Banf2	K1ATCC	88	87	1	0
XP_007627810.1	Bank1	CHO_DXB11	323	323	0	0		XP_007627810.1	Bank1	K1ATCC	383	381	1	1
XP_007622111.1	Banp	CHO_DXB11	51	50	0	1		XP_007622111.1	Banp	K1ATCC	46	45	0	1
XP_007622112.1	Banp	CHO_DXB11	64	57	0	1		XP_007622112.1	Banp	K1ATCC	61	53	0	1
XP_007622113.1	Banp	CHO_DXB11	51	50	0	1		XP_007622113.1	Banp	K1ATCC	46	45	0	1
XP_007622114.1	Banp	CHO_DXB11	64	57	0	1		XP_007622114.1	Banp	K1ATCC	61	53	0	1
XP_007622115.1	Banp	CHO_DXB11	51	50	0	1		XP_007622115.1	Banp	K1ATCC	46	45	0	1
XP_007622116.1	Banp	CHO_DXB11	51	50	0	1		XP_007622116.1	Banp	K1ATCC	46	45	0	1
XP_007622117.1	Banp	CHO_DXB11	64	57	0	1		XP_007622117.1	Banp	K1ATCC	61	53	0	1
XP_007623103.1	Bap1	CHO_DXB11	1	1	0	0		XP_007623103.1	Bap1	K1ATCC	1	1	0	0
XP_007626453.1	Bard1	CHO_DXB11	2	1	0	1		XP_007626453.1	Bard1	K1ATCC	1	1	0	0
XP_007611441.1	Barhl2	CHO_DXB11	3	3	0	0		XP_007611441.1	Barhl2	K1ATCC	7	7	0	0
XP_007615408.1	Barx1	CHO_DXB11	0	0	0	0		XP_007615408.1	Barx1	K1ATCC	0	0	0	0
XP_007621158.1	Barx2	CHO_DXB11	24	24	0	0		XP_007621158.1	Barx2	K1ATCC	22	22	0	0
XP_007608830.1	Batf2	CHO_DXB11	17	13	4	0		XP_007608830.1	Batf2	K1ATCC	20	14	5	1
XP_007608831.1	Batf2	CHO_DXB11	17	13	4	0		XP_007608831.1	Batf2	K1ATCC	20	14	5	1
XP_007608832.1	Batf2	CHO_DXB11	5	4	1	0		XP_007608832.1	Batf2	K1ATCC	8	7	1	0
XP_007608833.1	Batf2	CHO_DXB11	5	4	1	0		XP_007608833.1	Batf2	K1ATCC	8	7	1	0
XP_007627066.1	Batf3	CHO_DXB11	1	1	0	0		XP_007627066.1	Batf3	K1ATCC	1	1	0	0
XP_007626761.1	Batf	CHO_DXB11	2	2	0	0		XP_007626761.1	Batf	K1ATCC	2	2	0	0
NP_001230949.1	Bax	CHO_DXB11	15	15	0	0		NP_001230949.1	Bax	K1ATCC	15	15	0	0
XP_007632100.1	Baz1a	CHO_DXB11	75	74	1	0		XP_007632100.1	Baz1a	K1ATCC	89	86	3	0
XP_007622441.1	Baz1b	CHO_DXB11	22	22	0	0		XP_007622441.1	Baz1b	K1ATCC	27	27	0	0
XP_007627868.1	Baz2a	CHO_DXB11	37	35	1	1		XP_007627868.1	Baz2a	K1ATCC	36	34	1	1
XP_007621974.1	Baz2b	CHO_DXB11	69	68	0	1		XP_007621974.1	Baz2b	K1ATCC	69	67	0	2
XP_007621975.1	Baz2b	CHO_DXB11	69	68	0	1		XP_007621975.1	Baz2b	K1ATCC	69	67	0	2
XP_007621976.1	Baz2b	CHO_DXB11	69	68	0	1		XP_007621976.1	Baz2b	K1ATCC	69	67	0	2
XP_007621977.1	Baz2b	CHO_DXB11	69	68	0	1		XP_007621977.1	Baz2b	K1ATCC	69	67	0	2
XP_007621978.1	Baz2b	CHO_DXB11	88	79	0	1		XP_007621978.1	Baz2b	K1ATCC	93	79	0	2
XP_007621979.1	Baz2b	CHO_DXB11	69	68	0	1		XP_007621979.1	Baz2b	K1ATCC	69	67	0	2
XP_007621980.1	Baz2b	CHO_DXB11	69	68	0	1		XP_007621980.1	Baz2b	K1ATCC	69	67	0	2
XP_007621981.1	Baz2b	CHO_DXB11	107	90	0	1		XP_007621981.1	Baz2b	K1ATCC	117	91	0	2
XP_007621982.1	Baz2b	CHO_DXB11	88	79	0	1		XP_007621982.1	Baz2b	K1ATCC	93	79	0	2
XP_007621983.1	Baz2b	CHO_DXB11	69	68	0	1		XP_007621983.1	Baz2b	K1ATCC	69	67	0	2
XP_007621984.1	Baz2b	CHO_DXB11	69	68	0	1		XP_007621984.1	Baz2b	K1ATCC	69	67	0	2
XP_007636420.1	Bbip1	CHO_DXB11	0	0	0	0		XP_007636420.1	Bbip1	K1ATCC	1	1	0	0
XP_007636421.1	Bbip1	CHO_DXB11	0	0	0	0		XP_007636421.1	Bbip1	K1ATCC	1	1	0	0
XP_007636422.1	Bbip1	CHO_DXB11	0	0	0	0		XP_007636422.1	Bbip1	K1ATCC	1	1	0	0
XP_007625953.1	Bbox1	CHO_DXB11	88	88	0	0		XP_007625953.1	Bbox1	K1ATCC	89	89	0	0
XP_007627790.1	Bbs10	CHO_DXB11	8	1	3	4		XP_007627790.1	Bbs10	K1ATCC	8	1	3	4
XP_007627791.1	Bbs10	CHO_DXB11	8	1	3	4		XP_007627791.1	Bbs10	K1ATCC	8	1	3	4
XP_007628987.1	Bbs12	CHO_DXB11	0	0	0	0		XP_007628987.1	Bbs12	K1ATCC	0	0	0	0
XP_007628988.1	Bbs12	CHO_DXB11	0	0	0	0		XP_007628988.1	Bbs12	K1ATCC	0	0	0	0
XP_007608926.1	Bbs1	CHO_DXB11	76	74	2	0		XP_007608926.1	Bbs1	K1ATCC	82	80	2	0
XP_007610315.1	Bbs2	CHO_DXB11	2	1	0	1		XP_007610315.1	Bbs2	K1ATCC	2	1	0	1
XP_007613344.1	Bbs4	CHO_DXB11	51	42	8	0		XP_007613344.1	Bbs4	K1ATCC	51	41	9	0
XP_007613345.1	Bbs4	CHO_DXB11	51	42	8	0		XP_007613345.1	Bbs4	K1ATCC	51	41	9	0
XP_007613346.1	Bbs4	CHO_DXB11	16	15	1	0		XP_007613346.1	Bbs4	K1ATCC	16	15	1	0
XP_007628689.1	Bbs5	CHO_DXB11	43	42	1	0		XP_007628689.1	Bbs5	K1ATCC	47	46	1	0
XP_007634891.1	Bbs7	CHO_DXB11	89	89	0	0		XP_007634891.1	Bbs7	K1ATCC	88	88	0	0
XP_007626808.1	Bbs9	CHO_DXB11	27	27	0	0		XP_007626808.1	Bbs9	K1ATCC	21	21	0	0
XP_007626809.1	Bbs9	CHO_DXB11	27	27	0	0		XP_007626809.1	Bbs9	K1ATCC	21	21	0	0
XP_007626810.1	Bbs9	CHO_DXB11	27	27	0	0		XP_007626810.1	Bbs9	K1ATCC	21	21	0	0
XP_007626811.1	Bbs9	CHO_DXB11	26	26	0	0		XP_007626811.1	Bbs9	K1ATCC	19	19	0	0
XP_007626812.1	Bbs9	CHO_DXB11	19	19	0	0		XP_007626812.1	Bbs9	K1ATCC	12	12	0	0
XP_007619565.1	Bbx	CHO_DXB11	71	57	14	0		XP_007619565.1	Bbx	K1ATCC	71	55	16	0
XP_007619566.1	Bbx	CHO_DXB11	71	57	14	0		XP_007619566.1	Bbx	K1ATCC	71	55	16	0
XP_007607622.1	Bcam	CHO_DXB11	39	36	2	1		XP_007607622.1	Bcam	K1ATCC	33	32	0	1
XP_007635280.1	Bcan	CHO_DXB11	0	0	0	0		XP_007635280.1	Bcan	K1ATCC	1	0	0	1
XP_007625745.1	Bcap29	CHO_DXB11	1	1	0	0		XP_007625745.1	Bcap29	K1ATCC	1	1	0	0
XP_007626320.1	Bcap31	CHO_DXB11	10	10	0	0		XP_007626320.1	Bcap31	K1ATCC	11	11	0	0
XP_007626322.1	Bcap31	CHO_DXB11	10	10	0	0		XP_007626322.1	Bcap31	K1ATCC	11	11	0	0
XP_007626323.1	Bcap31	CHO_DXB11	14	14	0	0		XP_007626323.1	Bcap31	K1ATCC	16	16	0	0
XP_007626324.1	Bcap31	CHO_DXB11	13	13	0	0		XP_007626324.1	Bcap31	K1ATCC	15	15	0	0
XP_007634498.1	Bcar1	CHO_DXB11	63	52	11	0		XP_007634498.1	Bcar1	K1ATCC	59	50	9	0
XP_007634499.1	Bcar1	CHO_DXB11	63	52	11	0		XP_007634499.1	Bcar1	K1ATCC	59	50	9	0
XP_007621164.1	Bcar3	CHO_DXB11	234	230	3	1		XP_007621164.1	Bcar3	K1ATCC	244	240	3	1
XP_007623710.1	Bcas1	CHO_DXB11	134	132	2	0		XP_007623710.1	Bcas1	K1ATCC	164	161	3	0
XP_007635849.1	Bcas2	CHO_DXB11	1	1	0	0		XP_007635849.1	Bcas2	K1ATCC	0	0	0	0
XP_007631903.1	Bcas3	CHO_DXB11	41	41	0	0		XP_007631903.1	Bcas3	K1ATCC	33	32	0	1
XP_007631904.1	Bcas3	CHO_DXB11	41	41	0	0		XP_007631904.1	Bcas3	K1ATCC	33	32	0	1
XP_007631905.1	Bcas3	CHO_DXB11	41	41	0	0		XP_007631905.1	Bcas3	K1ATCC	33	32	0	1
XP_007620755.1	Bcat1	CHO_DXB11	276	243	32	1		XP_007620755.1	Bcat1	K1ATCC	277	242	34	1
XP_007620756.1	Bcat1	CHO_DXB11	276	243	32	1		XP_007620756.1	Bcat1	K1ATCC	277	242	34	1
XP_007636889.1	Bcat2	CHO_DXB11	27	27	0	0		XP_007636889.1	Bcat2	K1ATCC	25	25	0	0
XP_007623876.1	Bccip	CHO_DXB11	19	19	0	0		XP_007623876.1	Bccip	K1ATCC	19	19	0	0
XP_007634855.1	Bcdin3d	CHO_DXB11	5	4	1	0		XP_007634855.1	Bcdin3d	K1ATCC	5	4	1	0
XP_007632748.1	Bche	CHO_DXB11	4	4	0	0		XP_007632748.1	Bche	K1ATCC	5	5	0	0
XP_007614853.1	Bckdha	CHO_DXB11	101	95	5	1		XP_007614853.1	Bckdha	K1ATCC	89	83	5	1
XP_007620163.1	Bckdhb	CHO_DXB11	8	8	0	0		XP_007620163.1	Bckdhb	K1ATCC	9	9	0	0
[truncated: 27,984 more rows]

## Sheet: Suppl table 3. Exon SNPs DXB11
Gene	Cell line	Type	Length	Zygocity	Depth	DP4	Implication for translation	Sequencing scaffold	Transcript	Protein
A2ml1	CHO_DXB11	SNV	1	Homozygous	15	0,0,11,2	Yes	NW_006870833.1.301100C>G	XP_007609693.1.2363G>C	XP_007609693.1.Ser788Thr
A2ml1	CHO_DXB11	SNV	1	Homozygous	33	0,0,20,13	Yes	NW_006870833.1.301655T>G	XP_007609693.1.2153A>C	XP_007609693.1.Lys718Thr
A2ml1	CHO_DXB11	SNV	1	Homozygous	34	0,0,16,16	Yes	NW_006870833.1.301667C>T	XP_007609693.1.2141G>A	XP_007609693.1.Gly714Asp
A2ml1	CHO_DXB11	SNV	1	Homozygous	27	0,0,15,10	Yes	NW_006870833.1.303187T>C	XP_007609693.1.2014A>G	XP_007609693.1.Thr672Ala
A2ml1	CHO_DXB11	SNV	1	Homozygous	32	0,0,19,12	Yes	NW_006870833.1.306507G>A	XP_007609693.1.1502C>T	XP_007609693.1.Ala501Val
A2ml1	CHO_DXB11	SNV	1	Homozygous	26	0,0,11,14	Yes	NW_006870833.1.312150C>T	XP_007609693.1.1069G>A	XP_007609693.1.Gly357Ser
A2ml1	CHO_DXB11	SNV	1	Homozygous	43	0,0,20,22	Yes	NW_006870833.1.313517T>C	XP_007609693.1.890A>G	XP_007609693.1.Asp297Gly
A2ml1	CHO_DXB11	SNV	1	Homozygous	12	0,0,11,1	Yes	NW_006870833.1.315113A>C	XP_007609693.1.708T>G	XP_007609693.1.Asp236Glu
A3galt2	CHO_DXB11	SNV	1	Homozygous	17	0,0,8,8	Yes	NW_006873147.1.194369T>C	XP_007613122.1.473A>G	XP_007613122.1.Gln158Arg
A4galt	CHO_DXB11	SNV	1	Heterozygous	37	13,2,17,5	Yes	NW_006881179.1.71809A>C	XP_007627973.1.703A>C	XP_007627973.1.Asn235His
A4galt	CHO_DXB11	SNV	1	Heterozygous	37	13,2,17,5	Yes	NW_006881179.1.71809A>C	XP_007627974.1.703A>C	XP_007627974.1.Asn235His
A4gnt	CHO_DXB11	SNV	1	Homozygous	41	0,0,24,16	Yes	NW_006883256.1.1610703C>G	XP_007632240.1.860G>C	XP_007632240.1.Gly287Ala
Aaed1	CHO_DXB11	SNV	1	Heterozygous	38	10,15,7,5	Yes	NW_006872105.1.551754A>G	XP_007611939.1.152T>C	XP_007611939.1.Ile51Thr
Aars2	CHO_DXB11	SNV	1	Homozygous	37	0,0,19,18	Yes	NW_006875123.1.592096A>G	XP_007615603.1.148T>C	XP_007615603.1.Ser50Pro
Aars2	CHO_DXB11	Insertion	4	Homozygous	22	0,0,13,6	Yes	NW_006875123.1.589188^589189->TTCC	XP_007615603.1.886_887insGGAA	XP_007615603.1.Cys296fs
Aasdh	CHO_DXB11	SNV	1	Heterozygous	27	8,9,1,8	Yes	NW_006883698.1.1601374C>T	XP_007633067.1.653G>A	XP_007633067.1.Gly218Asp
Aasdh	CHO_DXB11	SNV	1	Heterozygous	27	11,7,7,2	Yes	NW_006883698.1.1605469C>T	XP_007633067.1.176G>A	XP_007633067.1.Arg59Gln
Aasdh	CHO_DXB11	SNV	1	Heterozygous	27	8,9,1,8	Yes	NW_006883698.1.1601374C>T	XP_007633068.1.653G>A	XP_007633068.1.Gly218Asp
Aasdh	CHO_DXB11	SNV	1	Heterozygous	27	11,7,7,2	Yes	NW_006883698.1.1605469C>T	XP_007633068.1.176G>A	XP_007633068.1.Arg59Gln
Aasdh	CHO_DXB11	SNV	1	Heterozygous	27	8,9,1,8	Yes	NW_006883698.1.1601374C>T	XP_007633069.1.653G>A	XP_007633069.1.Gly218Asp
Aasdh	CHO_DXB11	SNV	1	Heterozygous	27	11,7,7,2	Yes	NW_006883698.1.1605469C>T	XP_007633069.1.176G>A	XP_007633069.1.Arg59Gln
Aasdh	CHO_DXB11	SNV	1	Heterozygous	27	8,9,1,8	Yes	NW_006883698.1.1601374C>T	XP_007633070.1.653G>A	XP_007633070.1.Gly218Asp
Aasdh	CHO_DXB11	SNV	1	Heterozygous	27	11,7,7,2	Yes	NW_006883698.1.1605469C>T	XP_007633070.1.176G>A	XP_007633070.1.Arg59Gln
Aasdh	CHO_DXB11	SNV	1	Heterozygous	27	8,9,1,8	Yes	NW_006883698.1.1601374C>T	XP_007633071.1.653G>A	XP_007633071.1.Gly218Asp
Aasdh	CHO_DXB11	SNV	1	Heterozygous	27	11,7,7,2	Yes	NW_006883698.1.1605469C>T	XP_007633071.1.176G>A	XP_007633071.1.Arg59Gln
Abca13	CHO_DXB11	SNV	1	Homozygous	17	0,0,3,13	Yes	NW_006887094.1.63100A>G	XP_007637843.1.9116T>C	XP_007637843.1.Met3039Thr
Abca13	CHO_DXB11	SNV	1	Homozygous	44	0,0,21,23	Yes	NW_006887094.1.77896C>T	XP_007637843.1.7318G>A	XP_007637843.1.Ala2440Thr
Abca13	CHO_DXB11	SNV	1	Homozygous	46	0,0,27,15	Yes	NW_006887094.1.82465A>G	XP_007637843.1.5252T>C	XP_007637843.1.Ile1751Thr
Abca13	CHO_DXB11	SNV	1	Homozygous	38	0,0,19,17	Yes	NW_006887094.1.82832T>G	XP_007637843.1.4885A>C	XP_007637843.1.Thr1629Pro
Abca13	CHO_DXB11	SNV	1	Homozygous	32	0,0,17,13	Yes	NW_006887094.1.82910T>C	XP_007637843.1.4807A>G	XP_007637843.1.Lys1603Glu
Abca13	CHO_DXB11	SNV	1	Homozygous	30	0,0,16,11	Yes	NW_006887094.1.82943C>G	XP_007637843.1.4774G>C	XP_007637843.1.Val1592Leu
Abca13	CHO_DXB11	SNV	1	Homozygous	29	0,0,9,18	Yes	NW_006887094.1.83184A>T	XP_007637843.1.4533T>A	XP_007637843.1.Phe1511Leu
Abca13	CHO_DXB11	SNV	1	Homozygous	33	0,0,16,14	Yes	NW_006887094.1.83552A>G	XP_007637843.1.4165T>C	XP_007637843.1.Cys1389Arg
Abca13	CHO_DXB11	SNV	1	Homozygous	20	0,0,11,9	Yes	NW_006887094.1.83983A>G	XP_007637843.1.3734T>C	XP_007637843.1.Ile1245Thr
Abca13	CHO_DXB11	SNV	1	Homozygous	37	0,0,19,18	Yes	NW_006887094.1.87950T>A	XP_007637843.1.2098A>T	XP_007637843.1.Met700Leu
Abca13	CHO_DXB11	SNV	1	Homozygous	33	0,0,23,9	Yes	NW_006887094.1.97079T>C	XP_007637843.1.1615A>G	XP_007637843.1.Ile539Val
Abca13	CHO_DXB11	SNV	1	Homozygous	28	0,0,19,8	Yes	NW_006887094.1.115869A>G	XP_007637843.1.572T>C	XP_007637843.1.Ile191Thr
Abca2	CHO_DXB11	SNV	1	Heterozygous	49	12,14,8,14	Yes	NW_006886450.1.1263543T>C	XP_007637201.1.770T>C	XP_007637201.1.Val257Ala
Abca2	CHO_DXB11	SNV	1	Heterozygous	35	9,9,4,10	Yes	NW_006886450.1.1264008T>C	XP_007637201.1.863T>C	XP_007637201.1.Val288Ala
Abca2	CHO_DXB11	SNV	1	Heterozygous	28	4,9,6,5	Yes	NW_006886450.1.1264172T>C	XP_007637201.1.1027T>C	XP_007637201.1.Ser343Pro
Abca2	CHO_DXB11	SNV	1	Heterozygous	49	12,14,8,14	Yes	NW_006886450.1.1263543T>C	XP_007637202.1.767T>C	XP_007637202.1.Val256Ala
Abca2	CHO_DXB11	SNV	1	Heterozygous	35	9,9,4,10	Yes	NW_006886450.1.1264008T>C	XP_007637202.1.860T>C	XP_007637202.1.Val287Ala
Abca2	CHO_DXB11	SNV	1	Heterozygous	28	4,9,6,5	Yes	NW_006886450.1.1264172T>C	XP_007637202.1.1024T>C	XP_007637202.1.Ser342Pro
Abca2	CHO_DXB11	SNV	1	Heterozygous	49	12,14,8,14	Yes	NW_006886450.1.1263543T>C	XP_007637203.1.770T>C	XP_007637203.1.Val257Ala
Abca2	CHO_DXB11	SNV	1	Heterozygous	35	9,9,4,10	Yes	NW_006886450.1.1264008T>C	XP_007637203.1.863T>C	XP_007637203.1.Val288Ala
Abca2	CHO_DXB11	SNV	1	Heterozygous	28	4,9,6,5	Yes	NW_006886450.1.1264172T>C	XP_007637203.1.1027T>C	XP_007637203.1.Ser343Pro
Abca2	CHO_DXB11	SNV	1	Heterozygous	49	12,14,8,14	Yes	NW_006886450.1.1263543T>C	XP_007637204.1.680T>C	XP_007637204.1.Val227Ala
Abca2	CHO_DXB11	SNV	1	Heterozygous	35	9,9,4,10	Yes	NW_006886450.1.1264008T>C	XP_007637204.1.773T>C	XP_007637204.1.Val258Ala
Abca2	CHO_DXB11	SNV	1	Heterozygous	28	4,9,6,5	Yes	NW_006886450.1.1264172T>C	XP_007637204.1.937T>C	XP_007637204.1.Ser313Pro
Abca3	CHO_DXB11	SNV	1	Homozygous	22	0,0,13,9	Yes	NW_006868509.1.443777A>G	XP_007606621.1.383A>G	XP_007606621.1.Asn128Ser
Abca3	CHO_DXB11	SNV	1	Homozygous	38	0,0,19,16	Yes	NW_006868509.1.450943G>T	XP_007606621.1.1066G>T	XP_007606621.1.Ala356Ser
Abca3	CHO_DXB11	SNV	1	Homozygous	43	0,0,17,22	Yes	NW_006868509.1.450983A>G	XP_007606621.1.1106A>G	XP_007606621.1.Asn369Ser
Abca3	CHO_DXB11	SNV	1	Homozygous	40	0,0,17,20	Yes	NW_006868509.1.471537T>C	XP_007606621.1.2810T>C	XP_007606621.1.Leu937Pro
Abca3	CHO_DXB11	SNV	1	Homozygous	34	0,0,18,14	Yes	NW_006868509.1.482533T>C	XP_007606621.1.4640T>C	XP_007606621.1.Leu1547Pro
Abca5	CHO_DXB11	SNV	1	Heterozygous	35	15,2,10,6	Yes	NW_006882087.1.2188890T>G	XP_007630041.1.1461T>G	XP_007630041.1.Tyr487*
Abca5	CHO_DXB11	SNV	1	Homozygous	8	0,0,3,5	Yes	NW_006882087.1.2196240C>A	XP_007630041.1.2053C>A	XP_007630041.1.Leu685Met
Abca6	CHO_DXB11	SNV	1	Heterozygous	30	3,8,11,8	Yes	NW_006882087.1.2316044G>A	XP_007630016.1.4491G>A	XP_007630016.1.Met1497Ile
Abca8	CHO_DXB11	SNV	1	Heterozygous	38	5,13,9,11	Yes	NW_006882087.1.2406561G>A	XP_007630020.1.154G>A	XP_007630020.1.Glu52Lys
Abcb10	CHO_DXB11	SNV	1	Homozygous	40	0,0,18,18	Yes	NW_006871707.1.1033449T>C	XP_007611398.1.2T>C	XP_007611398.1.Met1?
Abcb10	CHO_DXB11	SNV	1	Heterozygous	40	10,8,10,12	Yes	NW_006871707.1.1055594C>T	XP_007611398.1.1673C>T	XP_007611398.1.Ala558Val
Abcb1a	CHO_DXB11	SNV	1	Heterozygous	43	5,14,7,10	Yes	NW_006886204.1.442094G>A	NP_001230917.1.118C>T	NP_001230917.1.Arg40Cys
Abcb4	CHO_DXB11	SNV	1	Heterozygous	30	13,4,2,9	Yes	NW_006886204.1.211423C>A	NP_001230916.1.2065G>T	NP_001230916.1.Glu689*
Abcb6	CHO_DXB11	SNV	1	Heterozygous	39	10,8,8,11	Yes	NW_006874113.1.108733A>C	XP_007614253.1.689A>C	XP_007614253.1.Asn230Thr
Abcc1	CHO_DXB11	SNV	1	Homozygous	39	0,0,19,17	Yes	NW_006871834.1.627637C>G	XP_007611634.1.2609G>C	XP_007611634.1.Gly870Ala
Abcc1	CHO_DXB11	SNV	1	Homozygous	23	0,0,6,16	Yes	NW_006871834.1.692861T>C	XP_007611634.1.140A>G	XP_007611634.1.Asp47Gly
Abcc4	CHO_DXB11	SNV	1	Homozygous	40	0,0,22,15	Yes	NW_006879476.1.1983519A>G	XP_007620770.1.2080T>C	XP_007620770.1.Tyr694His
Abcc5	CHO_DXB11	SNV	1	Homozygous	34	0,0,14,18	Yes	NW_006884421.1.564518A>C	XP_007634299.1.203T>G	XP_007634299.1.Leu68Arg
Abcc6	CHO_DXB11	SNV	1	Homozygous	17	0,0,7,10	Yes	NW_006886266.1.797992T>G	XP_007636850.1.3646T>G	XP_007636850.1.Trp1216Gly
Abcc6	CHO_DXB11	SNV	1	Homozygous	11	0,0,3,6	Yes	NW_006886266.1.799997G>T	XP_007636850.1.3952G>T	XP_007636850.1.Val1318Leu
Abcc8	CHO_DXB11	SNV	1	Homozygous	22	0,0,15,3	Yes	NW_006886266.1.598882A>G	XP_007636917.1.3922A>G	XP_007636917.1.Arg1308Gly
Abcc9	CHO_DXB11	SNV	1	Heterozygous	56	16,8,20,11	Yes	NW_006879863.1.150398C>G	XP_007622870.1.2464G>C	XP_007622870.1.Ala822Pro
Abcc9	CHO_DXB11	SNV	1	Heterozygous	56	16,8,20,11	Yes	NW_006879863.1.150398C>G	XP_007622871.1.2464G>C	XP_007622871.1.Ala822Pro
Abcc9	CHO_DXB11	SNV	1	Heterozygous	56	16,8,20,11	Yes	NW_006879863.1.150398C>G	XP_007622873.1.2425G>C	XP_007622873.1.Ala809Pro
Abcc9	CHO_DXB11	SNV	1	Heterozygous	56	16,8,20,11	Yes	NW_006879863.1.150398C>G	XP_007622874.1.2359G>C	XP_007622874.1.Ala787Pro
Abcd2	CHO_DXB11	SNV	1	Heterozygous	31	7,7,7,7	Yes	NW_006879986.1.1265710G>C	XP_007623658.1.1334C>G	XP_007623658.1.Thr445Ser
Abcd2	CHO_DXB11	SNV	1	Heterozygous	33	9,10,5,8	Yes	NW_006879986.1.1275208A>C	XP_007623658.1.987T>G	XP_007623658.1.His329Gln
Abcg2	CHO_DXB11	SNV	1	Heterozygous	45	6,14,7,16	Yes	NW_006884079.1.550696G>A	XP_007633702.1.1351G>A	XP_007633702.1.Glu451Lys
Abcg8	CHO_DXB11	SNV	1	Homozygous	44	0,0,21,21	Yes	NW_006873319.1.379693A>G	XP_007613237.1.1894A>G	XP_007613237.1.Thr632Ala
Abcg8	CHO_DXB11	SNV	1	Homozygous	44	0,0,21,21	Yes	NW_006873319.1.379693A>G	XP_007613238.1.1891A>G	XP_007613238.1.Thr631Ala
Abhd12b	CHO_DXB11	SNV	1	Heterozygous	36	9,7,10,6	Yes	NW_006886315.1.108424T>A	XP_007636950.1.954A>T	XP_007636950.1.Lys318Asn
Abhd12b	CHO_DXB11	SNV	1	Homozygous	30	0,0,7,22	Yes	NW_006886315.1.113605T>C	XP_007636950.1.718A>G	XP_007636950.1.Lys240Glu
Abhd12b	CHO_DXB11	SNV	1	Heterozygous	36	9,7,10,6	Yes	NW_006886315.1.108424T>A	XP_007636951.1.723A>T	XP_007636951.1.Lys241Asn
Abhd12b	CHO_DXB11	SNV	1	Homozygous	30	0,0,7,22	Yes	NW_006886315.1.113605T>C	XP_007636951.1.487A>G	XP_007636951.1.Lys163Glu
Abhd13	CHO_DXB11	SNV	1	Heterozygous	32	8,9,6,8	Yes	NW_006884216.1.4559577G>A	XP_007634011.1.681G>A	XP_007634011.1.Met227Ile
Abi3bp	CHO_DXB11	SNV	1	Homozygous	20	0,0,7,10	Yes	NW_006881882.1.1198635T>C	XP_007629605.1.2578A>G	XP_007629605.1.Thr860Ala
Abi3bp	CHO_DXB11	SNV	1	Homozygous	42	0,0,21,21	Yes	NW_006881882.1.1271073G>A	XP_007629605.1.1184C>T	XP_007629605.1.Ala395Val
Abi3bp	CHO_DXB11	SNV	1	Homozygous	20	0,0,7,10	Yes	NW_006881882.1.1198635T>C	XP_007629606.1.2428A>G	XP_007629606.1.Thr810Ala
Abi3bp	CHO_DXB11	SNV	1	Homozygous	42	0,0,21,21	Yes	NW_006881882.1.1271073G>A	XP_007629606.1.1184C>T	XP_007629606.1.Ala395Val
Abi3bp	CHO_DXB11	SNV	1	Homozygous	20	0,0,7,10	Yes	NW_006881882.1.1198635T>C	XP_007629607.1.2380A>G	XP_007629607.1.Thr794Ala
Abi3bp	CHO_DXB11	SNV	1	Homozygous	42	0,0,21,21	Yes	NW_006881882.1.1271073G>A	XP_007629607.1.1184C>T	XP_007629607.1.Ala395Val
Abl2	CHO_DXB11	SNV	1	Homozygous	29	0,0,10,17	Yes	NW_006871383.1.4977553T>C	XP_007610878.1.1738A>G	XP_007610878.1.Ser580Gly
Abl2	CHO_DXB11	SNV	1	Homozygous	29	0,0,10,17	Yes	NW_006871383.1.4977553T>C	XP_007610879.1.1675A>G	XP_007610879.1.Ser559Gly
Abl2	CHO_DXB11	SNV	1	Homozygous	29	0,0,10,17	Yes	NW_006871383.1.4977553T>C	XP_007610880.1.1675A>G	XP_007610880.1.Ser559Gly
Ablim1	CHO_DXB11	SNV	1	Heterozygous	36	12,8,7,8	Yes	NW_006876213.1.217269C>A	XP_007616663.1.122C>A	XP_007616663.1.Ala41Asp
Ablim1	CHO_DXB11	SNV	1	Heterozygous	36	12,8,7,8	Yes	NW_006876213.1.217269C>A	XP_007616664.1.122C>A	XP_007616664.1.Ala41Asp
Abo	CHO_DXB11	SNV	1	Heterozygous	39	7,9,8,14	Yes	NW_006879057.1.1735101C>T	XP_007618624.1.430C>T	XP_007618624.1.Leu144Phe
Abra	CHO_DXB11	SNV	1	Homozygous	20	0,0,11,8	Yes	NW_006870006.1.269425G>A	XP_007608478.1.529G>A	XP_007608478.1.Glu177Lys
Abra	CHO_DXB11	SNV	1	Homozygous	17	0,0,3,12	Yes	NW_006870006.1.269513T>C	XP_007608478.1.617T>C	XP_007608478.1.Val206Ala
Abtb2	CHO_DXB11	SNV	1	Homozygous	29	0,0,10,19	Yes	NW_006877380.1.1043596G>C	XP_007617720.1.783G>C	XP_007617720.1.Glu261Asp
Acacb	CHO_DXB11	SNV	1	Heterozygous	38	9,11,5,10	Yes	NW_006868820.1.1483728C>T	XP_007607192.1.3898G>A	XP_007607192.1.Asp1300Asn
Acad8	CHO_DXB11	SNV	1	Homozygous	30	0,0,12,17	Yes	NW_006880018.1.366227T>C	XP_007623765.1.43A>G	XP_007623765.1.Thr15Ala
Acad9	CHO_DXB11	SNV	1	Homozygous	21	0,0,4,14	Yes	NW_006873941.1.139659T>C	XP_007614058.1.85A>G	XP_007614058.1.Ile29Val
Acadm	CHO_DXB11	SNV	1	Homozygous	42	0,0,16,22	Yes	NW_006872128.1.1553591A>G	XP_007611956.1.49A>G	XP_007611956.1.Thr17Ala
Acan	CHO_DXB11	SNV	1	Heterozygous	38	1,14,11,12	Yes	NW_006881418.1.466018C>T	XP_007628531.1.2431C>T	XP_007628531.1.Pro811Ser
Acan	CHO_DXB11	SNV	1	Heterozygous	41	8,11,9,13	Yes	NW_006881418.1.466355G>A	XP_007628531.1.2768G>A	XP_007628531.1.Gly923Asp
Acan	CHO_DXB11	SNV	1	Heterozygous	33	10,6,5,9	Yes	NW_006881418.1.466444G>A	XP_007628531.1.2857G>A	XP_007628531.1.Gly953Ser
Acan	CHO_DXB11	SNV	1	Heterozygous	39	8,11,12,8	Yes	NW_006881418.1.468098C>T	XP_007628531.1.4451C>T	XP_007628531.1.Pro1484Leu
Acap3	CHO_DXB11	SNV	1	Heterozygous	55	6,11,14,24	Yes	NW_006868531.1.2389389C>T	XP_007606872.1.235C>T	XP_007606872.1.Gln79*
Acbd4	CHO_DXB11	SNV	1	Heterozygous	62	20,21,9,11	Yes	NW_006885589.1.2043557G>A	XP_007635921.1.335G>A	XP_007635921.1.Gly112Asp
Accs	CHO_DXB11	SNV	1	Homozygous	34	0,0,20,12	Yes	NW_006879715.1.90450T>C	XP_007622267.1.565T>C	XP_007622267.1.Phe189Leu
Accs	CHO_DXB11	SNV	1	Homozygous	34	0,0,20,12	Yes	NW_006879715.1.90450T>C	XP_007622268.1.565T>C	XP_007622268.1.Phe189Leu
Acin1	CHO_DXB11	SNV	1	Heterozygous	35	9,12,4,9	Yes	NW_006870453.1.1569679G>T	XP_007609291.1.3158G>T	XP_007609291.1.Cys1053Phe
Ackr3	CHO_DXB11	SNV	1	Heterozygous	50	15,15,7,10	Yes	NW_006886114.1.426837G>T	XP_007636661.1.475C>A	XP_007636661.1.Leu159Met
Ackr3	CHO_DXB11	SNV	1	Heterozygous	50	15,15,7,10	Yes	NW_006886114.1.426837G>T	XP_007636662.1.475C>A	XP_007636662.1.Leu159Met
Ackr3	CHO_DXB11	SNV	1	Heterozygous	50	15,15,7,10	Yes	NW_006886114.1.426837G>T	XP_007636663.1.475C>A	XP_007636663.1.Leu159Met
Acox1	CHO_DXB11	SNV	1	Heterozygous	34	5,10,5,13	Yes	NW_006875481.1.585640C>A	XP_007615884.1.1540G>T	XP_007615884.1.Asp514Tyr
Acox3	CHO_DXB11	SNV	1	Heterozygous	29	4,3,10,11	Yes	NW_006880057.1.235937G>T	XP_007624021.1.1944C>A	XP_007624021.1.Asp648Glu
Acox3	CHO_DXB11	SNV	1	Heterozygous	29	4,3,10,11	Yes	NW_006880057.1.235937G>T	XP_007624022.1.1944C>A	XP_007624022.1.Asp648Glu
Acox3	CHO_DXB11	SNV	1	Heterozygous	29	4,3,10,11	Yes	NW_006880057.1.235937G>T	XP_007624023.1.1944C>A	XP_007624023.1.Asp648Glu
Acox3	CHO_DXB11	SNV	1	Heterozygous	29	4,3,10,11	Yes	NW_006880057.1.235937G>T	XP_007624024.1.1944C>A	XP_007624024.1.Asp648Glu
Acoxl	CHO_DXB11	SNV	1	Heterozygous	34	6,6,12,8	Yes	NW_006887329.1.986978T>A	XP_007638093.1.1676T>A	XP_007638093.1.Leu559Gln
Acsf3	CHO_DXB11	SNV	1	Homozygous	34	0,0,16,15	Yes	NW_006879691.1.168807T>C	XP_007622088.1.464A>G	XP_007622088.1.Gln155Arg
Acsf3	CHO_DXB11	SNV	1	Homozygous	34	0,0,16,15	Yes	NW_006879691.1.168807T>C	XP_007622089.1.464A>G	XP_007622089.1.Gln155Arg
Acsf3	CHO_DXB11	SNV	1	Homozygous	34	0,0,16,15	Yes	NW_006879691.1.168807T>C	XP_007622090.1.464A>G	XP_007622090.1.Gln155Arg
Acsl1	CHO_DXB11	SNV	1	Heterozygous	34	8,13,6,7	Yes	NW_006881125.1.1252492G>A	XP_007627841.1.793C>T	XP_007627841.1.Pro265Ser
Acsl1	CHO_DXB11	SNV	1	Heterozygous	34	8,13,6,7	Yes	NW_006881125.1.1252492G>A	XP_007627842.1.793C>T	XP_007627842.1.Pro265Ser
Acsm3	CHO_DXB11	SNV	1	Heterozygous	34	9,9,9,7	Yes	NW_006883620.1.2493435T>C	XP_007632846.1.641T>C	XP_007632846.1.Ile214Thr
Acsm5	CHO_DXB11	SNV	1	Heterozygous	29	9,3,8,9	Yes	NW_006883620.1.2301971A>G	XP_007632841.1.1570A>G	XP_007632841.1.Thr524Ala
Acss3	CHO_DXB11	SNV	1	Homozygous	28	0,0,9,18	Yes	NW_006878914.1.365915A>T	XP_007618485.1.417A>T	XP_007618485.1.Glu139Asp
Acss3	CHO_DXB11	SNV	1	Homozygous	28	0,0,9,18	Yes	NW_006878914.1.365915A>T	XP_007618486.1.393A>T	XP_007618486.1.Glu131Asp
Actl10	CHO_DXB11	SNV	1	Homozygous	33	0,0,13,18	Yes	NW_006879210.1.2268240C>A	XP_007618804.1.749C>A	XP_007618804.1.Thr250Lys
Actl9	CHO_DXB11	SNV	1	Heterozygous	36	9,4,7,14	Yes	NW_006880455.1.37899C>T	XP_007626221.1.920C>T	XP_007626221.1.Pro307Leu
Actn1	CHO_DXB11	SNV	1	Homozygous	13	0,0,6,5	Yes	NW_006884754.1.552474A>C	XP_007634944.1.1880A>C	XP_007634944.1.Gln627Pro
Actr10	CHO_DXB11	SNV	1	Homozygous	41	0,0,24,17	Yes	NW_006882045.1.658639A>G	XP_007629836.1.517A>G	XP_007629836.1.Asn173Asp
Actr1b	CHO_DXB11	SNV	1	Heterozygous	31	8,12,7,3	Yes	NW_006883064.1.228062G>A	XP_007631977.1.808G>A	XP_007631977.1.Gly270Ser
Actr5	CHO_DXB11	SNV	1	Homozygous	39	0,0,13,25	Yes	NW_006869199.1.383225A>G	XP_007607788.1.1579T>C	XP_007607788.1.Trp527Arg
Acvrl1	CHO_DXB11	SNV	1	Heterozygous	37	12,8,8,8	Yes	NW_006874368.1.1045534T>G	XP_007614485.1.346A>C	XP_007614485.1.Thr116Pro
Acvrl1	CHO_DXB11	SNV	1	Heterozygous	37	12,8,8,8	Yes	NW_006874368.1.1045534T>G	XP_007614486.1.340A>C	XP_007614486.1.Thr114Pro
Acy3	CHO_DXB11	SNV	1	Heterozygous	32	6,11,7,7	Yes	NW_006880164.1.37498G>A	XP_007624707.1.947C>T	XP_007624707.1.Thr316Ile
Acy3	CHO_DXB11	SNV	1	Heterozygous	32	6,11,7,7	Yes	NW_006880164.1.37498G>A	XP_007624708.1.947C>T	XP_007624708.1.Thr316Ile
Acyp2	CHO_DXB11	SNV	1	Homozygous	25	0,0,6,9	Yes	NW_006880519.1.378743T>G	XP_007626435.1.184A>C	XP_007626435.1.Thr62Pro
Adam12	CHO_DXB11	SNV	1	Homozygous	37	0,0,16,20	Yes	NW_006880038.1.1867502G>A	XP_007623898.1.634G>A	XP_007623898.1.Val212Met
Adam15	CHO_DXB11	SNV	1	Homozygous	39	0,0,19,18	Yes	NW_006872762.1.330990A>C	XP_007612732.1.1268T>G	XP_007612732.1.Phe423Cys
Adam21	CHO_DXB11	SNV	1	Homozygous	43	0,0,23,18	Yes	NW_006877521.1.749932T>G	XP_007617862.1.2126A>C	XP_007617862.1.Asn709Thr
Adam21	CHO_DXB11	SNV	1	Homozygous	41	0,0,21,17	Yes	NW_006877521.1.750902C>T	XP_007617862.1.1156G>A	XP_007617862.1.Ala386Thr
Adam21	CHO_DXB11	SNV	1	Homozygous	47	0,0,20,27	Yes	NW_006877521.1.751501C>T	XP_007617862.1.557G>A	XP_007617862.1.Arg186Gln
Adam33	CHO_DXB11	SNV	1	Homozygous	32	0,0,11,19	Yes	NW_006879632.1.215605G>A	XP_007621854.1.389G>A	XP_007621854.1.Ser130Asn
Adam33	CHO_DXB11	SNV	1	Homozygous	33	0,0,15,12	Yes	NW_006879632.1.216035T>C	XP_007621854.1.578T>C	XP_007621854.1.Leu193Pro
Adam33	CHO_DXB11	SNV	1	Homozygous	30	0,0,15,13	Yes	NW_006879632.1.216885A>C	XP_007621854.1.1080A>C	XP_007621854.1.Glu360Asp
Adam7	CHO_DXB11	SNV	1	Heterozygous	30	9,3,7,9	Yes	NW_006868850.1.1888778G>C	XP_007607244.1.1560C>G	XP_007607244.1.Phe520Leu
Adam8	CHO_DXB11	SNV	1	Heterozygous	36	9,6,10,10	Yes	NW_006869451.1.670853G>A	XP_007607915.1.1423G>A	XP_007607915.1.Gly475Arg
Adam9	CHO_DXB11	SNV	1	Homozygous	26	0,0,9,16	Yes	NW_006871393.1.1626090T>C	XP_007610892.1.1145A>G	XP_007610892.1.His382Arg
Adamts12	CHO_DXB11	SNV	1	Homozygous	50	0,0,22,25	Yes	NW_006878637.1.1306639C>T	XP_007618312.1.4144G>A	XP_007618312.1.Ala1382Thr
Adamts12	CHO_DXB11	SNV	1	Homozygous	21	0,0,8,9	Yes	NW_006878637.1.1344109A>G	XP_007618312.1.2651T>C	XP_007618312.1.Leu884Pro
Adamts12	CHO_DXB11	SNV	1	Homozygous	31	0,0,17,14	Yes	NW_006878637.1.1374952T>C	XP_007618312.1.1576A>G	XP_007618312.1.Ile526Val
Adamts13	CHO_DXB11	SNV	1	Heterozygous	30	10,6,11,3	Yes	NW_006879057.1.1578747A>T	XP_007618608.1.4214T>A	XP_007618608.1.Leu1405Gln
Adamts13	CHO_DXB11	SNV	1	Heterozygous	33	8,8,9,7	Yes	NW_006879057.1.1578870A>C	XP_007618608.1.4091T>G	XP_007618608.1.Ile1364Ser
Adamts15	CHO_DXB11	SNV	1	Homozygous	46	0,0,25,21	Yes	NW_006883603.1.182991A>G	XP_007632810.1.2531T>C	XP_007632810.1.Val844Ala
Adamts15	CHO_DXB11	SNV	1	Heterozygous	34	8,12,5,8	Yes	NW_006883603.1.183343T>C	XP_007632810.1.2179A>G	XP_007632810.1.Arg727Gly
Adamts16	CHO_DXB11	SNV	1	Homozygous	41	0,0,14,22	Yes	NW_006882291.1.521322A>G	XP_007630420.1.3337T>C	XP_007630420.1.Tyr1113His
Adamts16	CHO_DXB11	SNV	1	Homozygous	28	0,0,17,11	Yes	NW_006882291.1.549343G>A	XP_007630420.1.1937C>T	XP_007630420.1.Ala646Val
Adamts17	CHO_DXB11	SNV	1	Heterozygous	36	14,7,11,3	Yes	NW_006877129.1.795705G>A	XP_007617513.1.671C>T	XP_007617513.1.Pro224Leu
Adamts18	CHO_DXB11	SNV	1	Homozygous	41	0,0,17,22	Yes	NW_006880172.1.348624T>C	XP_007624854.1.1945T>C	XP_007624854.1.Tyr649His
Adamts18	CHO_DXB11	SNV	1	Homozygous	30	0,0,22,7	Yes	NW_006880172.1.356703A>G	XP_007624854.1.2058A>G	XP_007624854.1.Ile686Met
Adamts18	CHO_DXB11	SNV	1	Homozygous	32	0,0,10,20	Yes	NW_006880172.1.384966A>G	XP_007624854.1.2855A>G	XP_007624854.1.Asn952Ser
Adamts1	CHO_DXB11	SNV	1	Homozygous	23	0,0,17,3	Yes	NW_006868510.1.196495G>C	XP_007606781.1.556C>G	XP_007606781.1.Pro186Ala
Adamts1	CHO_DXB11	SNV	1	Homozygous	19	0,0,13,6	Yes	NW_006868510.1.196515A>G	XP_007606781.1.536T>C	XP_007606781.1.Leu179Pro
Adamts1	CHO_DXB11	SNV	1	Homozygous	22	0,0,12,9	Yes	NW_006868510.1.196832C>G	XP_007606781.1.219G>C	XP_007606781.1.Gln73His
Adamts20	CHO_DXB11	SNV	1	Heterozygous	38	3,12,10,13	Yes	NW_006879986.1.4397801C>T	XP_007623678.1.4426G>A	XP_007623678.1.Ala1476Thr
Adamts20	CHO_DXB11	SNV	1	Heterozygous	31	9,7,6,8	Yes	NW_006879986.1.4423638C>T	XP_007623678.1.2917G>A	XP_007623678.1.Gly973Arg
Adamts2	CHO_DXB11	SNV	1	Homozygous	8	0,0,4,4	Yes	NW_006871561.1.2736774G>T	XP_007611271.1.17C>A	XP_007611271.1.Thr6Lys
Adamts3	CHO_DXB11	SNV	1	Heterozygous	38	3,14,9,12	Yes	NW_006879716.1.1895844A>G	XP_007622300.1.3094T>C	XP_007622300.1.Ser1032Pro
Adamts3	CHO_DXB11	SNV	1	Heterozygous	38	3,14,9,12	Yes	NW_006879716.1.1895844A>G	XP_007622301.1.3067T>C	XP_007622301.1.Ser1023Pro
Adamts5	CHO_DXB11	SNV	1	Homozygous	33	0,0,19,12	Yes	NW_006868510.1.285075T>G	XP_007606782.1.1180A>C	XP_007606782.1.Ile394Leu
Adamts5	CHO_DXB11	SNV	1	Homozygous	16	0,0,5,9	Yes	NW_006868510.1.285531C>A	XP_007606782.1.724G>T	XP_007606782.1.Gly242Trp
Adamts5	CHO_DXB11	SNV	1	Homozygous	16	0,0,7,9	Yes	NW_006868510.1.285558C>T	XP_007606782.1.697G>A	XP_007606782.1.Ala233Thr
Adamts5	CHO_DXB11	Insertion	1	Homozygous	36	0,0,22,13	Yes	NW_006868510.1.286875^286876->C	XP_007606782.1.146_147insG	XP_007606782.1.Lys49fs
Adamts6	CHO_DXB11	SNV	1	Homozygous	37	0,0,17,17	Yes	NW_006873563.1.960397T>C	XP_007613564.1.2596A>G	XP_007613564.1.Ile866Val
Adamts6	CHO_DXB11	SNV	1	Homozygous	37	0,0,17,17	Yes	NW_006873563.1.960397T>C	XP_007613565.1.2596A>G	XP_007613565.1.Ile866Val
Adamts8	CHO_DXB11	SNV	1	Homozygous	10	0,0,0,10	Yes	NW_006883603.1.223717A>G	XP_007632818.1.55A>G	XP_007632818.1.Thr19Ala
Adamts9	CHO_DXB11	SNV	1	Heterozygous	33	9,3,13,6	Yes	NW_006885652.1.535557C>T	XP_007636054.1.2464C>T	XP_007636054.1.Arg822Cys
Adarb2	CHO_DXB11	SNV	1	Heterozygous	31	6,6,14,5	Yes	NW_006885753.1.3112399T>C	XP_007636246.1.1039T>C	XP_007636246.1.Ser347Pro
Ada	CHO_DXB11	SNV	1	Homozygous	35	0,0,14,19	Yes	NW_006877520.1.2292053G>C	XP_007617825.1.852C>G	XP_007617825.1.Asn284Lys
Adck4	CHO_DXB11	SNV	1	Homozygous	12	0,0,7,5	Yes	NW_006869512.1.360607T>A	XP_007608013.1.43T>A	XP_007608013.1.Tyr15Asn
Adck4	CHO_DXB11	SNV	1	Homozygous	14	0,0,10,3	Yes	NW_006869512.1.360667A>G	XP_007608013.1.103A>G	XP_007608013.1.Thr35Ala
Adck4	CHO_DXB11	SNV	1	Homozygous	22	0,0,13,8	Yes	NW_006869512.1.376892G>A	XP_007608013.1.1121G>A	XP_007608013.1.Gly374Glu
Adck4	CHO_DXB11	SNV	1	Homozygous	12	0,0,5,7	Yes	NW_006869512.1.376954T>C	XP_007608013.1.1183T>C	XP_007608013.1.Ser395Pro
Adc	CHO_DXB11	Deletion	4	Homozygous	16	0,0,3,9	Yes	NW_006873147.1.26564..26567GCTG>-	XP_007613120.1.1120_1123delGCTG	XP_007613120.1.Ala374fs
Adcy5	CHO_DXB11	SNV	1	Homozygous	11	0,0,2,8	Yes	NW_006877412.1.1278043G>A	XP_007617783.1.350C>T	XP_007617783.1.Ser117Leu
Adcy5	CHO_DXB11	SNV	1	Homozygous	12	0,0,1,10	Yes	NW_006877412.1.1278062G>A	XP_007617783.1.331C>T	XP_007617783.1.Arg111Cys
Adcy9	CHO_DXB11	SNV	1	Heterozygous	28	7,7,6,7	Yes	NW_006885922.1.4448169G>T	XP_007636540.1.3966G>T	XP_007636540.1.Arg1322Ser
Adcy9	CHO_DXB11	SNV	1	Heterozygous	28	7,7,6,7	Yes	NW_006885922.1.4448169G>T	XP_007636541.1.3966G>T	XP_007636541.1.Arg1322Ser
Adig	CHO_DXB11	SNV	1	Homozygous	45	0,0,17,25	Yes	NW_006869199.1.517593C>T	XP_007607796.1.200G>A	XP_007607796.1.Cys67Tyr
Adm	CHO_DXB11	SNV	1	Heterozygous	34	7,13,7,6	Yes	NW_006874454.1.229556C>T	XP_007614585.1.142G>A	XP_007614585.1.Ala48Thr
Adnp2	CHO_DXB11	SNV	1	Heterozygous	35	9,9,9,7	Yes	NW_006882201.1.299281C>T	XP_007630268.1.2801C>T	XP_007630268.1.Thr934Ile
Adpgk	CHO_DXB11	SNV	1	Homozygous	46	0,0,18,25	Yes	NW_006873405.1.476875C>T	XP_007613347.1.268G>A	XP_007613347.1.Val90Met
Adpgk	CHO_DXB11	SNV	1	Homozygous	46	0,0,18,25	Yes	NW_006873405.1.476875C>T	XP_007613348.1.268G>A	XP_007613348.1.Val90Met
Aebp1	CHO_DXB11	SNV	1	Homozygous	32	0,0,16,15	Yes	NW_006880267.1.318182A>G	XP_007625350.1.2140A>G	XP_007625350.1.Met714Val
Aebp1	CHO_DXB11	SNV	1	Heterozygous	33	12,5,11,5	Yes	NW_006880267.1.318663G>A	XP_007625350.1.2423G>A	XP_007625350.1.Gly808Glu
Aen	CHO_DXB11	SNV	1	Heterozygous	42	5,9,12,13	Yes	NW_006881418.1.261716C>T	XP_007628526.1.244C>T	XP_007628526.1.Pro82Ser
Aen	CHO_DXB11	SNV	1	Heterozygous	42	5,9,12,13	Yes	NW_006881418.1.261716C>T	XP_007628527.1.244C>T	XP_007628527.1.Pro82Ser
Afap1l2	CHO_DXB11	SNV	1	Heterozygous	74	9,9,29,24	Yes	NW_006876213.1.520769G>A	XP_007616666.1.2039G>A	XP_007616666.1.Gly680Glu
Afap1l2	CHO_DXB11	SNV	1	Heterozygous	74	9,9,29,24	Yes	NW_006876213.1.520769G>A	XP_007616667.1.2021G>A	XP_007616667.1.Gly674Glu
Afap1l2	CHO_DXB11	SNV	1	Heterozygous	74	9,9,29,24	Yes	NW_006876213.1.520769G>A	XP_007616668.1.2021G>A	XP_007616668.1.Gly674Glu
Aff1	CHO_DXB11	SNV	1	Heterozygous	29	6,6,12,4	Yes	NW_006879547.1.1603323C>T	XP_007621250.1.2753C>T	XP_007621250.1.Ala918Val
Aff1	CHO_DXB11	SNV	1	Heterozygous	29	6,6,12,4	Yes	NW_006879547.1.1603323C>T	XP_007621251.1.2753C>T	XP_007621251.1.Ala918Val
Aff1	CHO_DXB11	SNV	1	Heterozygous	29	6,6,12,4	Yes	NW_006879547.1.1603323C>T	XP_007621252.1.2750C>T	XP_007621252.1.Ala917Val
Aff3	CHO_DXB11	SNV	1	Heterozygous	24	3,8,3,10	Yes	NW_006872231.1.752063C>T	XP_007612031.1.1888G>A	XP_007612031.1.Gly630Arg
Aff3	CHO_DXB11	SNV	1	Homozygous	14	0,0,3,5	Yes	NW_006872231.1.752152G>T	XP_007612031.1.1799C>A	XP_007612031.1.Pro600His
Afp	CHO_DXB11	SNV	1	Heterozygous	37	8,9,7,13	Yes	NW_006881527.1.124145C>G	XP_007628800.1.1149C>G	XP_007628800.1.Cys383Trp
Afp	CHO_DXB11	SNV	1	Heterozygous	35	9,8,8,7	Yes	NW_006881527.1.128913A>G	XP_007628800.1.1357A>G	XP_007628800.1.Thr453Ala
Afp	CHO_DXB11	SNV	1	Heterozygous	34	9,7,7,8	Yes	NW_006881527.1.130744G>A	XP_007628800.1.1597G>A	XP_007628800.1.Ala533Thr
Agbl1	CHO_DXB11	SNV	1	Heterozygous	29	7,9,2,10	Yes	NW_006881872.1.246894C>T	XP_007629572.1.1667G>A	XP_007629572.1.Gly556Glu
Agbl1	CHO_DXB11	SNV	1	Heterozygous	26	7,4,7,6	Yes	NW_006881872.1.255633C>T	XP_007629572.1.793G>A	XP_007629572.1.Val265Met
Agbl4	CHO_DXB11	SNV	1	Heterozygous	26	3,11,6,4	Yes	NW_006882264.1.1761807A>G	XP_007630393.1.839-70317A>G	.
Agbl5	CHO_DXB11	SNV	1	Heterozygous	42	9,5,14,13	Yes	NW_006873628.1.661090C>T	XP_007613663.1.610C>T	XP_007613663.1.Arg204Cys
Agl	CHO_DXB11	SNV	1	Heterozygous	26	9,8,2,6	Yes	NW_006873605.1.1225473A>G	XP_007613615.1.811A>G	XP_007613615.1.Ile271Val
Agl	CHO_DXB11	SNV	1	Heterozygous	31	7,3,15,5	Yes	NW_006873605.1.1226634T>C	XP_007613615.1.974T>C	XP_007613615.1.Val325Ala
Agl	CHO_DXB11	SNV	1	Heterozygous	30	9,7,9,4	Yes	NW_006873605.1.1228859C>T	XP_007613615.1.1322C>T	XP_007613615.1.Thr441Met
Agmat	CHO_DXB11	SNV	1	Heterozygous	30	9,5,9,6	Yes	NW_006880405.1.60285C>T	XP_007626059.1.800G>A	XP_007626059.1.Arg267Lys
Ago1	CHO_DXB11	SNV	1	Heterozygous	34	8,7,9,9	Yes	NW_006876420.1.1922595T>C	XP_007616785.1.1243A>G	XP_007616785.1.Ile415Val
Ago4	CHO_DXB11	SNV	1	Homozygous	31	0,0,9,19	Yes	NW_006876420.1.1967346G>C	XP_007616803.1.2287C>G	XP_007616803.1.Arg763Gly
Ago4	CHO_DXB11	SNV	1	Homozygous	33	0,0,19,12	Yes	NW_006876420.1.2022387G>A	XP_007616803.1.55+8132C>T	.
Agrn	CHO_DXB11	SNV	1	Heterozygous	68	7,7,27,23	Yes	NW_006868531.1.2624626C>A	XP_007606919.1.5415G>T	XP_007606919.1.Gln1805His
Agrn	CHO_DXB11	SNV	1	Heterozygous	63	11,16,17,18	Yes	NW_006868531.1.2628330T>C	XP_007606919.1.3808A>G	XP_007606919.1.Ile1270Val
Agrn	CHO_DXB11	SNV	1	Heterozygous	58	11,13,14,19	Yes	NW_006868531.1.2628347T>C	XP_007606919.1.3791A>G	XP_007606919.1.Gln1264Arg
Agrn	CHO_DXB11	SNV	1	Heterozygous	47	7,8,14,17	Yes	NW_006868531.1.2628808G>A	XP_007606919.1.3527C>T	XP_007606919.1.Ala1176Val
Agtr1	CHO_DXB11	SNV	1	Homozygous	35	0,0,13,18	Yes	NW_006877019.1.669849G>A	XP_007617443.1.524C>T	XP_007617443.1.Thr175Ile
Agtr1	CHO_DXB11	SNV	1	Homozygous	35	0,0,22,10	Yes	NW_006877019.1.669958C>G	XP_007617443.1.415G>C	XP_007617443.1.Gly139Arg
Agtr1	CHO_DXB11	SNV	1	Heterozygous	38	12,6,12,7	Yes	NW_006877019.1.670279G>C	XP_007617443.1.94C>G	XP_007617443.1.Pro32Ala
Agxt	CHO_DXB11	SNV	1	Heterozygous	60	19,24,5,8	Yes	NW_006879342.1.140237G>A	XP_007619814.1.1190G>A	XP_007619814.1.Arg397His
Ahnak2	CHO_DXB11	SNV	1	Heterozygous	39	6,25,3,5	Yes	NW_006879507.1.1127G>A	XP_007621031.1.2783C>T	XP_007621031.1.Ala928Val
Ahnak2	CHO_DXB11	SNV	1	Homozygous	10	0,0,5,5	Yes	NW_006879507.1.2369T>G	XP_007621031.1.2122A>C	XP_007621031.1.Ile708Leu
Ahnak2	CHO_DXB11	SNV	1	Homozygous	12	0,0,7,5	Yes	NW_006879507.1.2468T>G	XP_007621031.1.2023A>C	XP_007621031.1.Met675Leu
Ahnak2	CHO_DXB11	SNV	1	Homozygous	18	0,0,11,5	Yes	NW_006879507.1.2495G>T	XP_007621031.1.1996C>A	XP_007621031.1.Leu666Met
Ahnak2	CHO_DXB11	SNV	1	Homozygous	18	0,0,15,2	Yes	NW_006879507.1.2531G>C	XP_007621031.1.1960C>G	XP_007621031.1.Leu654Val
Ahnak2	CHO_DXB11	SNV	1	Homozygous	27	0,0,9,15	Yes	NW_006879507.1.3017T>G	XP_007621031.1.1474A>C	XP_007621031.1.Thr492Pro
Ahnak2	CHO_DXB11	SNV	1	Homozygous	23	0,0,9,11	Yes	NW_006879507.1.3259C>A	XP_007621031.1.1232G>T	XP_007621031.1.Gly411Val
Ahnak2	CHO_DXB11	SNV	1	Homozygous	19	0,0,6,11	Yes	NW_006879507.1.3473C>T	XP_007621031.1.1018G>A	XP_007621031.1.Ala340Thr
Ahnak	CHO_DXB11	SNV	1	Heterozygous	31	5,8,7,11	Yes	NW_006869638.1.205667G>A	XP_007608210.1.345+14640C>T	.
Ahnak	CHO_DXB11	SNV	1	Heterozygous	31	5,8,7,11	Yes	NW_006869638.1.205667G>A	XP_007608211.1.345+14640C>T	.
Aif1l	CHO_DXB11	SNV	1	Heterozygous	26	8,6,5,5	Yes	NW_006878216.1.442174A>T	XP_007618139.1.361T>A	XP_007618139.1.Leu121Met
Aif1l	CHO_DXB11	SNV	1	Heterozygous	34	10,8,8,5	Yes	NW_006878216.1.444733T>A	XP_007618139.1.14A>T	XP_007618139.1.Glu5Val
Aif1	CHO_DXB11	SNV	1	Heterozygous	45	15,13,8,6	Yes	NW_006872849.1.105973G>A	XP_007612856.1.388G>A	XP_007612856.1.Glu130Lys
Aimp1	CHO_DXB11	SNV	1	Heterozygous	27	7,4,7,8	Yes	NW_006880050.1.2447040A>G	NP_001231196.1.542T>C	NP_001231196.1.Leu181Pro
Aimp1	CHO_DXB11	SNV	1	Heterozygous	25	11,5,4,5	Yes	NW_006880050.1.2448985G>C	NP_001231196.1.468C>G	NP_001231196.1.His156Gln
Aire	CHO_DXB11	SNV	1	Heterozygous	29	8,10,6,4	Yes	NW_006881374.1.132407G>A	XP_007628376.1.1114C>T	XP_007628376.1.Leu372Phe
Aire	CHO_DXB11	SNV	1	Heterozygous	29	8,10,6,4	Yes	NW_006881374.1.132407G>A	XP_007628377.1.1111C>T	XP_007628377.1.Leu371Phe
Aire	CHO_DXB11	SNV	1	Heterozygous	29	8,10,6,4	Yes	NW_006881374.1.132407G>A	XP_007628379.1.1093C>T	XP_007628379.1.Leu365Phe
Aire	CHO_DXB11	SNV	1	Heterozygous	29	8,10,6,4	Yes	NW_006881374.1.132407G>A	XP_007628380.1.1090C>T	XP_007628380.1.Leu364Phe
Aire	CHO_DXB11	SNV	1	Heterozygous	29	8,10,6,4	Yes	NW_006881374.1.132407G>A	XP_007628381.1.1110+631C>T	.
Aire	CHO_DXB11	SNV	1	Heterozygous	29	8,10,6,4	Yes	NW_006881374.1.132407G>A	XP_007628382.1.1107+631C>T	.
Aire	CHO_DXB11	SNV	1	Heterozygous	29	8,10,6,4	Yes	NW_006881374.1.132407G>A	XP_007628383.1.1089+631C>T	.
Aire	CHO_DXB11	SNV	1	Heterozygous	29	8,10,6,4	Yes	NW_006881374.1.132407G>A	XP_007628384.1.1086+631C>T	.
Ak2	CHO_DXB11	SNV	1	Homozygous	28	0,0,16,12	Yes	NW_006886421.1.770790T>G	XP_007637106.1.29A>C	XP_007637106.1.His10Pro
Ak2	CHO_DXB11	SNV	1	Homozygous	28	0,0,16,12	Yes	NW_006886421.1.770790T>G	XP_007637107.1.29A>C	XP_007637107.1.His10Pro
Akap12	CHO_DXB11	SNV	1	Homozygous	33	0,0,12,19	Yes	NW_006880049.1.4513307T>C	XP_007623974.1.4300A>G	XP_007623974.1.Ile1434Val
Akap12	CHO_DXB11	SNV	1	Homozygous	47	0,0,20,26	Yes	NW_006880049.1.4513458C>A	XP_007623974.1.4149G>T	XP_007623974.1.Glu1383Asp
Akap12	CHO_DXB11	SNV	1	Homozygous	43	0,0,19,21	Yes	NW_006880049.1.4514497A>G	XP_007623974.1.3110T>C	XP_007623974.1.Val1037Ala
Akap13	CHO_DXB11	SNV	1	Heterozygous	29	8,4,9,8	Yes	NW_006881872.1.842103T>C	XP_007629548.1.8015A>G	XP_007629548.1.Asp2672Gly
Akap13	CHO_DXB11	SNV	1	Heterozygous	29	8,4,9,8	Yes	NW_006881872.1.842103T>C	XP_007629550.1.8012A>G	XP_007629550.1.Asp2671Gly
Akap13	CHO_DXB11	SNV	1	Heterozygous	29	8,4,9,8	Yes	NW_006881872.1.842103T>C	XP_007629551.1.8009A>G	XP_007629551.1.Asp2670Gly
Akap13	CHO_DXB11	SNV	1	Heterozygous	29	8,4,9,8	Yes	NW_006881872.1.842103T>C	XP_007629552.1.3908A>G	XP_007629552.1.Asp1303Gly
Akap4	CHO_DXB11	SNV	1	Heterozygous	35	6,14,8,5	Yes	NW_006877738.1.818164G>A	XP_007617934.1.283G>A	XP_007617934.1.Gly95Ser
Akap4	CHO_DXB11	SNV	1	Heterozygous	37	8,8,9,10	Yes	NW_006877738.1.819467A>C	XP_007617934.1.1586A>C	XP_007617934.1.Lys529Thr
Akap6	CHO_DXB11	SNV	1	Heterozygous	29	11,7,2,9	Yes	NW_006879046.1.1252404A>G	XP_007618575.1.2144A>G	XP_007618575.1.Gln715Arg
Akap6	CHO_DXB11	SNV	1	Heterozygous	34	4,8,6,15	Yes	NW_006879046.1.1252475T>C	XP_007618575.1.2215T>C	XP_007618575.1.*739Arg
Akap6	CHO_DXB11	SNV	1	Heterozygous	33	12,5,8,7	Yes	NW_006879046.1.1452908A>G	XP_007618575.1.3431A>G	XP_007618575.1.Asn1144Ser
Akap6	CHO_DXB11	SNV	1	Heterozygous	40	14,7,8,9	Yes	NW_006879046.1.1486972T>C	XP_007618575.1.3656T>C	XP_007618575.1.Met1219Thr
Akap6	CHO_DXB11	SNV	1	Heterozygous	33	8,7,7,8	Yes	NW_006879046.1.1487524C>T	XP_007618575.1.4208C>T	XP_007618575.1.Ala1403Val
Akap6	CHO_DXB11	SNV	1	Heterozygous	35	4,8,8,12	Yes	NW_006879046.1.1488589T>C	XP_007618575.1.5273T>C	XP_007618575.1.Met1758Thr
Akap6	CHO_DXB11	SNV	1	Heterozygous	33	5,6,9,12	Yes	NW_006879046.1.1489901G>A	XP_007618575.1.6585G>A	XP_007618575.1.Trp2195*
Akap6	CHO_DXB11	Deletion	3	Heterozygous	26	7,6,8,5	Yes	NW_006879046.1.1489252..1489254CAG>-	XP_007618575.1.5936_5938delCAG	XP_007618575.1.Ala1979_Asp1980delinsAsp
Akap7	CHO_DXB11	SNV	1	Heterozygous	27	6,5,6,9	Yes	NW_006873726.1.36531A>G	XP_007613809.1.455T>C	XP_007613809.1.Ile152Thr
Aldh3b2	CHO_DXB11	SNV	1	Heterozygous	31	9,9,9,3	Yes	NW_006880164.1.49224C>T	XP_007624712.1.815G>A	XP_007624712.1.Arg272Lys
Aldh4a1	CHO_DXB11	SNV	1	Heterozygous	45	13,14,7,10	Yes	NW_006880404.1.769720C>T	XP_007626046.1.799G>A	XP_007626046.1.Glu267Lys
Aldoc	CHO_DXB11	SNV	1	Heterozygous	62	20,28,9,3	Yes	NW_006879377.1.933702A>T	XP_007620130.1.176A>T	XP_007620130.1.Tyr59Phe
Alg1	CHO_DXB11	SNV	1	Homozygous	37	0,0,15,19	Yes	NW_006885922.1.3516032T>C	XP_007636500.1.841A>G	XP_007636500.1.Arg281Gly
Alg1	CHO_DXB11	SNV	1	Homozygous	35	0,0,14,19	Yes	NW_006885922.1.3519749T>C	XP_007636500.1.428A>G	XP_007636500.1.Gln143Arg
Alg1	CHO_DXB11	SNV	1	Homozygous	42	0,0,24,17	Yes	NW_006885922.1.3519843C>T	XP_007636500.1.334G>A	XP_007636500.1.Val112Ile
Alg1	CHO_DXB11	SNV	1	Homozygous	34	0,0,18,12	Yes	NW_006885922.1.3520430A>G	XP_007636500.1.53T>C	XP_007636500.1.Ile18Thr
Alg1	CHO_DXB11	SNV	1	Homozygous	34	0,0,13,20	Yes	NW_006885922.1.3520478G>A	XP_007636500.1.5C>T	XP_007636500.1.Pro2Leu
Alg5	CHO_DXB11	SNV	1	Homozygous	33	0,0,17,14	Yes	NW_006882559.1.3401627T>C	XP_007630908.1.710A>G	XP_007630908.1.Gln237Arg
Alg5	CHO_DXB11	SNV	1	Homozygous	33	0,0,17,14	Yes	NW_006882559.1.3401627T>C	XP_007630909.1.644A>G	XP_007630909.1.Gln215Arg
Alg5	CHO_DXB11	SNV	1	Homozygous	33	0,0,17,14	Yes	NW_006882559.1.3401627T>C	XP_007630910.1.578A>G	XP_007630910.1.Gln193Arg
Alkbh8	CHO_DXB11	SNV	1	Heterozygous	36	7,9,9,10	Yes	NW_006886314.1.355605G>A	XP_007636944.1.1069C>T	XP_007636944.1.Pro357Ser
Alms1	CHO_DXB11	SNV	1	Heterozygous	51	19,12,7,10	Yes	NW_006881442.1.176335G>A	XP_007628584.1.6692C>T	XP_007628584.1.Thr2231Ile
Alms1	CHO_DXB11	SNV	1	Heterozygous	51	19,12,7,10	Yes	NW_006881442.1.176335G>A	XP_007628586.1.6446C>T	XP_007628586.1.Thr2149Ile
Alms1	CHO_DXB11	SNV	1	Heterozygous	51	19,12,7,10	Yes	NW_006881442.1.176335G>A	XP_007628587.1.6341C>T	XP_007628587.1.Thr2114Ile
Alms1	CHO_DXB11	SNV	1	Heterozygous	51	19,12,7,10	Yes	NW_006881442.1.176335G>A	XP_007628588.1.6692C>T	XP_007628588.1.Thr2231Ile
Alms1	CHO_DXB11	SNV	1	Heterozygous	51	19,12,7,10	Yes	NW_006881442.1.176335G>A	XP_007628589.1.4943C>T	XP_007628589.1.Thr1648Ile
Alms1	CHO_DXB11	SNV	1	Heterozygous	51	19,12,7,10	Yes	NW_006881442.1.176335G>A	XP_007628590.1.4811C>T	XP_007628590.1.Thr1604Ile
Alms1	CHO_DXB11	SNV	1	Heterozygous	51	19,12,7,10	Yes	NW_006881442.1.176335G>A	XP_007628591.1.6692C>T	XP_007628591.1.Thr2231Ile
Alox12	CHO_DXB11	SNV	1	Homozygous	13	0,0,5,7	Yes	NW_006880241.1.463383A>T	XP_007625144.1.290A>T	XP_007625144.1.Tyr97Phe
Alox12	CHO_DXB11	SNV	1	Homozygous	13	0,0,5,7	Yes	NW_006880241.1.463383A>T	XP_007625145.1.290A>T	XP_007625145.1.Tyr97Phe
Alox5	CHO_DXB11	SNV	1	Homozygous	37	0,0,19,18	Yes	NW_006880118.1.59778A>G	XP_007624591.1.49A>G	XP_007624591.1.Lys17Glu
Alox5	CHO_DXB11	SNV	1	Homozygous	39	0,0,13,23	Yes	NW_006880118.1.88484T>A	XP_007624591.1.802T>A	XP_007624591.1.Cys268Ser
Alpk1	CHO_DXB11	SNV	1	Homozygous	14	0,0,10,3	Yes	NW_006884349.1.202303A>G	XP_007634169.1.518A>G	XP_007634169.1.Asn173Ser
Alpk1	CHO_DXB11	SNV	1	Homozygous	17	0,0,12,5	Yes	NW_006884349.1.209672G>A	XP_007634169.1.931G>A	XP_007634169.1.Gly311Ser
Alpk1	CHO_DXB11	SNV	1	Homozygous	17	0,0,12,4	Yes	NW_006884349.1.209718G>A	XP_007634169.1.977G>A	XP_007634169.1.Cys326Tyr
Alpk1	CHO_DXB11	SNV	1	Homozygous	15	0,0,8,6	Yes	NW_006884349.1.210316A>C	XP_007634169.1.1575A>C	XP_007634169.1.Lys525Asn
Alpk1	CHO_DXB11	SNV	1	Homozygous	22	0,0,10,11	Yes	NW_006884349.1.210549T>G	XP_007634169.1.1808T>G	XP_007634169.1.Val603Gly
Alpk1	CHO_DXB11	SNV	1	Homozygous	16	0,0,9,6	Yes	NW_006884349.1.211488A>G	XP_007634169.1.2747A>G	XP_007634169.1.Lys916Arg
Alpk3	CHO_DXB11	SNV	1	Heterozygous	28	12,5,5,6	Yes	NW_006879362.1.158680T>C	XP_007620026.1.3589A>G	XP_007620026.1.Ile1197Val
Alpk3	CHO_DXB11	SNV	1	Heterozygous	38	9,12,5,11	Yes	NW_006879362.1.158913T>C	XP_007620026.1.3356A>G	XP_007620026.1.Glu1119Gly
Alpk3	CHO_DXB11	SNV	1	Heterozygous	36	5,12,9,7	Yes	NW_006879362.1.160118T>A	XP_007620026.1.2151A>T	XP_007620026.1.Glu717Asp
Alpl	CHO_DXB11	SNV	1	Heterozygous	39	12,9,6,11	Yes	NW_006876789.1.2484114G>T	XP_007617243.1.121C>A	XP_007617243.1.Leu41Met
Als2	CHO_DXB11	SNV	1	Heterozygous	44	12,10,8,12	Yes	NW_006871539.1.1151543G>A	XP_007611146.1.688G>A	XP_007611146.1.Glu230Lys
Als2	CHO_DXB11	SNV	1	Heterozygous	34	10,8,7,9	Yes	NW_006871539.1.1159715C>T	XP_007611146.1.1603C>T	XP_007611146.1.Leu535Phe
Als2	CHO_DXB11	SNV	1	Heterozygous	48	10,7,10,20	Yes	NW_006871539.1.1181906G>A	XP_007611146.1.3115G>A	XP_007611146.1.Glu1039Lys
Alx3	CHO_DXB11	SNV	1	Heterozygous	27	8,10,4,5	Yes	NW_006879351.1.956364T>G	XP_007619937.1.185T>G	XP_007619937.1.Val62Gly
Amer1	CHO_DXB11	SNV	1	Heterozygous	43	14,13,5,10	Yes	NW_006879622.1.464698A>G	XP_007621744.1.3005T>C	XP_007621744.1.Val1002Ala
Amer1	CHO_DXB11	SNV	1	Heterozygous	33	6,13,9,5	Yes	NW_006879622.1.465162C>T	XP_007621744.1.2541G>A	XP_007621744.1.Trp847*
Amica1	CHO_DXB11	SNV	1	Heterozygous	52	7,10,9,26	Yes	NW_006879222.1.756109T>C	XP_007618935.1.562T>C	XP_007618935.1.Cys188Arg
Amica1	CHO_DXB11	SNV	1	Heterozygous	51	9,12,16,12	Yes	NW_006879222.1.756161G>A	XP_007618935.1.614G>A	XP_007618935.1.Arg205Gln
Amica1	CHO_DXB11	SNV	1	Homozygous	45	0,0,28,15	Yes	NW_006879222.1.756176T>C	XP_007618935.1.629T>C	XP_007618935.1.Leu210Pro
Amigo2	CHO_DXB11	SNV	1	Homozygous	39	0,0,19,17	Yes	NW_006874852.1.188747A>G	XP_007615237.1.71A>G	XP_007615237.1.Tyr24Cys
Amotl1	CHO_DXB11	SNV	1	Heterozygous	29	13,5,5,6	Yes	NW_006869066.1.911004C>T	XP_007607549.1.1840C>T	XP_007607549.1.Arg614Trp
Ampd3	CHO_DXB11	SNV	1	Heterozygous	31	8,7,11,5	Yes	NW_006874454.1.36605G>A	XP_007614583.1.1966C>T	XP_007614583.1.Arg656Trp
Ampd3	CHO_DXB11	SNV	1	Heterozygous	38	10,8,11,8	Yes	NW_006874454.1.52790C>T	XP_007614583.1.698G>A	XP_007614583.1.Gly233Glu
Ampd3	CHO_DXB11	SNV	1	Heterozygous	31	8,7,11,5	Yes	NW_006874454.1.36605G>A	XP_007614584.1.1705C>T	XP_007614584.1.Arg569Trp
Ampd3	CHO_DXB11	SNV	1	Heterozygous	38	10,8,11,8	Yes	NW_006874454.1.52790C>T	XP_007614584.1.437G>A	XP_007614584.1.Gly146Glu
Amph	CHO_DXB11	SNV	1	Heterozygous	32	12,6,6,8	Yes	NW_006880692.1.858802G>A	XP_007626972.1.457G>A	XP_007626972.1.Glu153Lys
Amph	CHO_DXB11	SNV	1	Heterozygous	32	12,6,6,8	Yes	NW_006880692.1.858802G>A	XP_007626973.1.457G>A	XP_007626973.1.Glu153Lys
Amph	CHO_DXB11	SNV	1	Heterozygous	32	12,6,6,8	Yes	NW_006880692.1.858802G>A	XP_007626974.1.457G>A	XP_007626974.1.Glu153Lys
Amph	CHO_DXB11	SNV	1	Heterozygous	32	12,6,6,8	Yes	NW_006880692.1.858802G>A	XP_007626975.1.457G>A	XP_007626975.1.Glu153Lys
Amtn	CHO_DXB11	SNV	1	Heterozygous	35	10,8,9,8	Yes	NW_006879716.1.774736T>C	XP_007622312.1.602T>C	XP_007622312.1.Met201Thr
Anapc1	CHO_DXB11	SNV	1	Heterozygous	43	14,5,13,9	Yes	NW_006887329.1.1543735C>T	XP_007638076.1.4858G>A	XP_007638076.1.Val1620Ile
Anapc2	CHO_DXB11	SNV	1	Heterozygous	27	2,9,1,13	Yes	NW_006886450.1.1098492C>T	XP_007637257.1.62C>T	XP_007637257.1.Ala21Val
Anapc5	CHO_DXB11	SNV	1	Heterozygous	43	8,9,15,10	Yes	NW_006881530.1.5616G>A	XP_007628836.1.292G>A	XP_007628836.1.Glu98Lys
Angpt1	CHO_DXB11	SNV	1	Homozygous	14	0,0,8,6	Yes	NW_006887057.1.130314G>A	XP_007637824.1.815C>T	XP_007637824.1.Pro272Leu
Angpt1	CHO_DXB11	SNV	1	Homozygous	14	0,0,8,6	Yes	NW_006887057.1.130314G>A	XP_007637825.1.812C>T	XP_007637825.1.Pro271Leu
Angptl1	CHO_DXB11	SNV	1	Homozygous	27	0,0,11,16	Yes	NW_006871383.1.4771344C>G	XP_007610870.1.34G>C	XP_007610870.1.Val12Leu
Angptl7	CHO_DXB11	SNV	1	Heterozygous	48	13,13,12,9	Yes	NW_006879965.1.94733C>T	XP_007623593.1.110C>T	XP_007623593.1.Ala37Val
Angptl7	CHO_DXB11	SNV	1	Heterozygous	31	16,4,8,1	Yes	NW_006879965.1.97826G>T	XP_007623593.1.558G>T	XP_007623593.1.Gln186His
Ank2	CHO_DXB11	SNV	1	Heterozygous	30	10,4,10,6	Yes	NW_006879621.1.1038251T>A	XP_007621736.1.7453A>T	XP_007621736.1.Ile2485Leu
Ank2	CHO_DXB11	SNV	1	Heterozygous	27	2,6,2,15	Yes	NW_006879621.1.1040704T>C	XP_007621736.1.5000A>G	XP_007621736.1.Lys1667Arg
Ank3	CHO_DXB11	SNV	1	Heterozygous	36	9,6,8,11	Yes	NW_006876061.1.574271C>G	XP_007616594.1.12082G>C	XP_007616594.1.Ala4028Pro
Ank3	CHO_DXB11	SNV	1	Homozygous	43	0,0,15,20	Yes	NW_006876061.1.585470C>T	XP_007616594.1.8783G>A	XP_007616594.1.Arg2928Lys
Ankar	CHO_DXB11	SNV	1	Heterozygous	38	13,9,11,4	Yes	NW_006885271.1.1474435C>T	XP_007635592.1.2474C>T	XP_007635592.1.Ser825Leu
Ankdd1a	CHO_DXB11	SNV	1	Homozygous	25	0,0,7,14	Yes	NW_006869577.1.5544509A>G	XP_007608121.1.154A>G	XP_007608121.1.Lys52Glu
Ankdd1a	CHO_DXB11	SNV	1	Homozygous	31	0,0,15,15	Yes	NW_006869577.1.5556333A>C	XP_007608121.1.656A>C	XP_007608121.1.Asn219Thr
Ankdd1a	CHO_DXB11	SNV	1	Heterozygous	34	2,6,16,9	Yes	NW_006869577.1.5560358C>T	XP_007608121.1.1048C>T	XP_007608121.1.His350Tyr
Ankdd1a	CHO_DXB11	SNV	1	Homozygous	36	0,0,19,16	Yes	NW_006869577.1.5560404A>G	XP_007608121.1.1094A>G	XP_007608121.1.Lys365Arg
Ankfn1	CHO_DXB11	SNV	1	Heterozygous	28	9,6,8,5	Yes	NW_006883348.1.1497031C>T	XP_007632408.1.1162G>A	XP_007632408.1.Gly388Arg
Ankh	CHO_DXB11	SNV	1	Homozygous	19	0,0,8,8	Yes	NW_006885982.1.1269859A>C	XP_007636569.1.564T>G	XP_007636569.1.Asp188Glu
Ankh	CHO_DXB11	SNV	1	Homozygous	15	0,0,7,7	Yes	NW_006885982.1.1269870A>C	XP_007636569.1.553T>G	XP_007636569.1.*185Glu
Ankib1	CHO_DXB11	SNV	1	Heterozygous	38	5,10,10,11	Yes	NW_006884227.1.98532C>G	XP_007634017.1.1492G>C	XP_007634017.1.Val498Leu
Ankib1	CHO_DXB11	SNV	1	Heterozygous	38	5,10,10,11	Yes	NW_006884227.1.98532C>G	XP_007634018.1.1492G>C	XP_007634018.1.Val498Leu
Ankib1	CHO_DXB11	SNV	1	Heterozygous	38	5,10,10,11	Yes	NW_006884227.1.98532C>G	XP_007634019.1.1474G>C	XP_007634019.1.Val492Leu
Ankib1	CHO_DXB11	SNV	1	Heterozygous	38	5,10,10,11	Yes	NW_006884227.1.98532C>G	XP_007634020.1.1492G>C	XP_007634020.1.Val498Leu
Ankk1	CHO_DXB11	SNV	1	Homozygous	52	0,0,22,24	Yes	NW_006879229.1.158766A>T	XP_007619089.1.1907T>A	XP_007619089.1.Val636Glu
Ankk1	CHO_DXB11	SNV	1	Homozygous	48	0,0,19,25	Yes	NW_006879229.1.158823T>C	XP_007619089.1.1850A>G	XP_007619089.1.Asp617Gly
Ankk1	CHO_DXB11	SNV	1	Homozygous	56	0,0,24,29	Yes	NW_006879229.1.162863C>T	XP_007619089.1.604G>A	XP_007619089.1.Ala202Thr
Ankk1	CHO_DXB11	SNV	1	Homozygous	37	0,0,4,29	Yes	NW_006879229.1.164232C>G	XP_007619089.1.274G>C	XP_007619089.1.Glu92Gln
Ankmy1	CHO_DXB11	SNV	1	Homozygous	50	0,0,23,24	Yes	NW_006879546.1.107167A>G	XP_007621172.1.1865A>G	XP_007621172.1.Lys622Arg
Ankmy1	CHO_DXB11	SNV	1	Homozygous	50	0,0,23,24	Yes	NW_006879546.1.107167A>G	XP_007621173.1.1865A>G	XP_007621173.1.Lys622Arg
Ankmy1	CHO_DXB11	SNV	1	Homozygous	50	0,0,23,24	Yes	NW_006879546.1.107167A>G	XP_007621174.1.1724A>G	XP_007621174.1.Lys575Arg
Ankmy1	CHO_DXB11	SNV	1	Homozygous	50	0,0,23,24	Yes	NW_006879546.1.107167A>G	XP_007621175.1.1865A>G	XP_007621175.1.Lys622Arg
Ankrd11	CHO_DXB11	SNV	1	Heterozygous	34	5,13,5,8	Yes	NW_006879691.1.45911A>T	XP_007622086.1.2711A>T	XP_007622086.1.Asp904Val
Ankrd17	CHO_DXB11	SNV	1	Heterozygous	35	5,6,10,14	Yes	NW_006880539.1.193681A>G	XP_007626455.1.4342A>G	XP_007626455.1.Thr1448Ala
Ankrd17	CHO_DXB11	SNV	1	Heterozygous	35	6,11,9,7	Yes	NW_006880539.1.200695C>T	XP_007626455.1.6611C>T	XP_007626455.1.Pro2204Leu
Ankrd17	CHO_DXB11	SNV	1	Heterozygous	35	5,6,10,14	Yes	NW_006880539.1.193681A>G	XP_007626456.1.4339A>G	XP_007626456.1.Thr1447Ala
Ankrd17	CHO_DXB11	SNV	1	Heterozygous	35	6,11,9,7	Yes	NW_006880539.1.200695C>T	XP_007626456.1.6608C>T	XP_007626456.1.Pro2203Leu
Ankrd17	CHO_DXB11	SNV	1	Heterozygous	35	5,6,10,14	Yes	NW_006880539.1.193681A>G	XP_007626457.1.4291A>G	XP_007626457.1.Thr1431Ala
Ankrd17	CHO_DXB11	SNV	1	Heterozygous	35	6,11,9,7	Yes	NW_006880539.1.200695C>T	XP_007626457.1.6560C>T	XP_007626457.1.Pro2187Leu
Ankrd17	CHO_DXB11	SNV	1	Heterozygous	35	5,6,10,14	Yes	NW_006880539.1.193681A>G	XP_007626458.1.3589A>G	XP_007626458.1.Thr1197Ala
Ankrd17	CHO_DXB11	SNV	1	Heterozygous	35	6,11,9,7	Yes	NW_006880539.1.200695C>T	XP_007626458.1.5858C>T	XP_007626458.1.Pro1953Leu
Ankrd17	CHO_DXB11	SNV	1	Heterozygous	35	5,6,10,14	Yes	NW_006880539.1.193681A>G	XP_007626459.1.3586A>G	XP_007626459.1.Thr1196Ala
Ankrd17	CHO_DXB11	SNV	1	Heterozygous	35	6,11,9,7	Yes	NW_006880539.1.200695C>T	XP_007626459.1.5855C>T	XP_007626459.1.Pro1952Leu
Ankrd24	CHO_DXB11	SNV	1	Heterozygous	30	8,9,6,7	Yes	NW_006871476.1.556019C>G	XP_007611034.1.1202G>C	XP_007611034.1.Arg401Pro
Ankrd30a	CHO_DXB11	SNV	1	Homozygous	41	0,0,13,24	Yes	NW_006872549.1.852277G>C	XP_007612498.1.115C>G	XP_007612498.1.Leu39Val
Ankrd33b	CHO_DXB11	SNV	1	Homozygous	35	0,0,20,12	Yes	NW_006871634.1.1416238A>G	XP_007611292.1.902A>G	XP_007611292.1.His301Arg
Ankrd33b	CHO_DXB11	SNV	1	Homozygous	37	0,0,17,20	Yes	NW_006871634.1.1416394T>C	XP_007611292.1.1058T>C	XP_007611292.1.Val353Ala
Ankrd33b	CHO_DXB11	SNV	1	Heterozygous	25	5,7,5,7	Yes	NW_006871634.1.1416748C>T	XP_007611292.1.1412C>T	XP_007611292.1.Pro471Leu
Ankrd33	CHO_DXB11	SNV	1	Heterozygous	26	7,8,4,7	Yes	NW_006874368.1.1064221G>A	XP_007614487.1.991C>T	XP_007614487.1.Leu331Phe
Ankrd33	CHO_DXB11	SNV	1	Heterozygous	29	5,3,10,8	Yes	NW_006874368.1.1066428T>G	XP_007614487.1.40A>C	XP_007614487.1.Thr14Pro
Ankrd34c	CHO_DXB11	SNV	1	Heterozygous	25	11,4,4,6	Yes	NW_006883936.1.315128T>C	XP_007633426.1.913T>C	XP_007633426.1.Phe305Leu
Ankrd34c	CHO_DXB11	SNV	1	Heterozygous	25	5,3,11,6	Yes	NW_006883936.1.315774A>G	XP_007633426.1.1559A>G	XP_007633426.1.Lys520Arg
Ankrd55	CHO_DXB11	SNV	1	Homozygous	37	0,0,20,16	Yes	NW_006880826.1.122310A>C	XP_007627312.1.397-4397A>C	.
Ankrd55	CHO_DXB11	SNV	1	Heterozygous	40	13,8,9,10	Yes	NW_006880826.1.147002C>T	XP_007627312.1.920C>T	XP_007627312.1.Pro307Leu
Ankrd55	CHO_DXB11	SNV	1	Homozygous	37	0,0,20,16	Yes	NW_006880826.1.122310A>C	XP_007627313.1.485A>C	XP_007627313.1.Tyr162Ser
Ankrd9	CHO_DXB11	SNV	1	Homozygous	8	0,0,0,8	Yes	NW_006880146.1.492722G>T	XP_007624682.1.164C>A	XP_007624682.1.Ser55Tyr
Anks4b	CHO_DXB11	SNV	1	Heterozygous	44	11,13,8,9	Yes	NW_006874765.1.100070T>C	XP_007615159.1.718A>G	XP_007615159.1.Thr240Ala
Anks4b	CHO_DXB11	SNV	1	Heterozygous	40	9,15,6,7	Yes	NW_006874765.1.100105T>A	XP_007615159.1.683A>T	XP_007615159.1.His228Leu
Anks4b	CHO_DXB11	SNV	1	Heterozygous	35	7,12,8,6	Yes	NW_006874765.1.100261G>T	XP_007615159.1.527C>A	XP_007615159.1.Ser176Tyr
Anks4b	CHO_DXB11	SNV	1	Heterozygous	38	5,8,14,9	Yes	NW_006874765.1.100394C>G	XP_007615159.1.394G>C	XP_007615159.1.Val132Leu
Anks6	CHO_DXB11	SNV	1	Heterozygous	31	5,7,6,11	Yes	NW_006877348.1.915748G>A	XP_007617684.1.1907C>T	XP_007617684.1.Pro636Leu
Ankub1	CHO_DXB11	SNV	1	Homozygous	22	0,0,15,7	Yes	NW_006886420.1.773117A>G	XP_007637062.1.122A>G	XP_007637062.1.Gln41Arg
Ankub1	CHO_DXB11	SNV	1	Homozygous	27	0,0,14,13	Yes	NW_006886420.1.797505G>A	XP_007637062.1.1531G>A	XP_007637062.1.Gly511Arg
Ankzf1	CHO_DXB11	SNV	1	Heterozygous	25	5,6,6,8	Yes	NW_006874113.1.89238T>C	XP_007614245.1.1558A>G	XP_007614245.1.Ile520Val
Ankzf1	CHO_DXB11	SNV	1	Heterozygous	32	7,6,9,9	Yes	NW_006874113.1.90584G>T	XP_007614245.1.1047C>A	XP_007614245.1.Asp349Glu
Ankzf1	CHO_DXB11	SNV	1	Heterozygous	25	5,6,6,8	Yes	NW_006874113.1.89238T>C	XP_007614246.1.1558A>G	XP_007614246.1.Ile520Val
Ankzf1	CHO_DXB11	SNV	1	Heterozygous	32	7,6,9,9	Yes	NW_006874113.1.90584G>T	XP_007614246.1.1047C>A	XP_007614246.1.Asp349Glu
Ankzf1	CHO_DXB11	SNV	1	Heterozygous	25	5,6,6,8	Yes	NW_006874113.1.89238T>C	XP_007614247.1.1558A>G	XP_007614247.1.Ile520Val
Ankzf1	CHO_DXB11	SNV	1	Heterozygous	32	7,6,9,9	Yes	NW_006874113.1.90584G>T	XP_007614247.1.1047C>A	XP_007614247.1.Asp349Glu
Ankzf1	CHO_DXB11	SNV	1	Heterozygous	25	5,6,6,8	Yes	NW_006874113.1.89238T>C	XP_007614248.1.1558A>G	XP_007614248.1.Ile520Val
Ankzf1	CHO_DXB11	SNV	1	Heterozygous	32	7,6,9,9	Yes	NW_006874113.1.90584G>T	XP_007614248.1.1047C>A	XP_007614248.1.Asp349Glu
Ano2	CHO_DXB11	SNV	1	Homozygous	40	0,0,15,21	Yes	NW_006886670.1.1368012G>T	XP_007637447.1.17C>A	XP_007637447.1.Ser6*
Ano9	CHO_DXB11	SNV	1	Heterozygous	44	11,10,11,11	Yes	NW_006870874.1.191493C>A	XP_007609737.1.1932G>T	XP_007609737.1.Met644Ile
Ano9	CHO_DXB11	SNV	1	Heterozygous	36	11,7,7,11	Yes	NW_006870874.1.198217A>T	XP_007609737.1.313T>A	XP_007609737.1.Ser105Thr
Anpep	CHO_DXB11	SNV	1	Heterozygous	37	6,13,10,7	Yes	NW_006881418.1.1218612C>A	XP_007628551.1.1809G>T	XP_007628551.1.Gln603His
Anpep	CHO_DXB11	SNV	1	Heterozygous	42	12,8,8,14	Yes	NW_006881418.1.1218628C>T	XP_007628551.1.1793G>A	XP_007628551.1.Gly598Glu
Anpep	CHO_DXB11	SNV	1	Heterozygous	42	13,10,13,3	Yes	NW_006881418.1.1218922A>T	XP_007628551.1.1692T>A	XP_007628551.1.Asp564Glu
Anpep	CHO_DXB11	SNV	1	Heterozygous	35	11,6,9,9	Yes	NW_006881418.1.1219001A>G	XP_007628551.1.1613T>C	XP_007628551.1.Val538Ala
Anxa3	CHO_DXB11	SNV	1	Heterozygous	33	7,9,6,11	Yes	NW_006882255.1.1297339C>T	XP_007630340.1.143G>A	XP_007630340.1.Arg48Gln
Aoc2	CHO_DXB11	SNV	1	Homozygous	58	0,0,28,29	Yes	NW_006879203.1.91936A>G	XP_007618710.1.671A>G	XP_007618710.1.Tyr224Cys
Aoc2	CHO_DXB11	SNV	1	Homozygous	39	0,0,14,23	Yes	NW_006879203.1.92163A>G	XP_007618710.1.898A>G	XP_007618710.1.Ile300Val
Ap1b1	CHO_DXB11	SNV	1	Heterozygous	64	20,24,4,15	Yes	NW_006879406.1.519473C>T	XP_007620337.1.1411G>A	XP_007620337.1.Glu471Lys
Ap1b1	CHO_DXB11	SNV	1	Heterozygous	64	20,24,4,15	Yes	NW_006879406.1.519473C>T	XP_007620338.1.1411G>A	XP_007620338.1.Glu471Lys
Apc2	CHO_DXB11	SNV	1	Homozygous	10	0,0,1,9	Yes	NW_006874639.1.738183G>T	XP_007615010.1.5489C>A	XP_007615010.1.Ala1830Asp
Apeh	CHO_DXB11	SNV	1	Heterozygous	47	16,15,11,5	Yes	NW_006883677.1.1967757C>T	XP_007633006.1.1565C>T	XP_007633006.1.Pro522Leu
Aplp2	CHO_DXB11	SNV	1	Homozygous	29	0,0,21,8	Yes	NW_006883603.1.446509T>C	XP_007632819.1.1747A>G	XP_007632819.1.Thr583Ala
Apoa5	CHO_DXB11	SNV	1	Heterozygous	58	27,18,5,7	Yes	NW_006879222.1.1993031C>T	XP_007618964.1.62C>T	XP_007618964.1.Thr21Ile
Apoa5	CHO_DXB11	SNV	1	Heterozygous	68	19,13,11,19	Yes	NW_006879222.1.1994256G>A	XP_007618964.1.826G>A	XP_007618964.1.Ala276Thr
Apobr	CHO_DXB11	SNV	1	Heterozygous	39	13,11,8,6	Yes	NW_006874325.1.254333T>C	XP_007614415.1.2744A>G	XP_007614415.1.Glu915Gly
Apob	CHO_DXB11	SNV	1	Heterozygous	36	6,14,10,4	Yes	NW_006881478.1.247536C>T	XP_007628642.1.5768C>T	XP_007628642.1.Ala1923Val
Apob	CHO_DXB11	SNV	1	Heterozygous	32	7,10,8,7	Yes	NW_006881478.1.250383T>A	XP_007628642.1.8615T>A	XP_007628642.1.Leu2872*
Apob	CHO_DXB11	SNV	1	Heterozygous	41	13,12,9,6	Yes	NW_006881478.1.251778C>T	XP_007628642.1.10010C>T	XP_007628642.1.Pro3337Leu
Apoc2	CHO_DXB11	SNV	1	Homozygous	13	0,0,9,4	Yes	NW_006869076.1.888396G>A	XP_007607588.1.11G>A	XP_007607588.1.Arg4Gln
Apoc2	CHO_DXB11	SNV	1	Homozygous	14	0,0,8,4	Yes	NW_006869076.1.888410C>T	XP_007607588.1.25C>T	XP_007607588.1.Leu9Phe
Apoc2	CHO_DXB11	SNV	1	Homozygous	13	0,0,9,4	Yes	NW_006869076.1.888396G>A	XP_007607589.1.11G>A	XP_007607589.1.Arg4Gln
Apoc2	CHO_DXB11	SNV	1	Homozygous	14	0,0,8,4	Yes	NW_006869076.1.888410C>T	XP_007607589.1.25C>T	XP_007607589.1.Leu9Phe
Apoc4	CHO_DXB11	SNV	1	Homozygous	8	0,0,3,5	Yes	NW_006869076.1.877260C>T	XP_007607587.1.74C>T	XP_007607587.1.Ala25Val
Apoe	CHO_DXB11	SNV	1	Homozygous	12	0,0,9,2	Yes	NW_006869076.1.864384T>A	XP_007607625.1.717T>A	XP_007607625.1.His239Gln
Apof	CHO_DXB11	SNV	1	Homozygous	11	0,0,0,10	Yes	NW_006869147.1.73220T>G	XP_007607752.1.35T>G	XP_007607752.1.Leu12Arg
Apof	CHO_DXB11	SNV	1	Homozygous	10	0,0,10,0	Yes	NW_006869147.1.73327G>A	XP_007607752.1.142G>A	XP_007607752.1.Glu48Lys
Apopt1	CHO_DXB11	SNV	1	Homozygous	28	0,0,12,11	Yes	NW_006879470.1.191334G>A	XP_007620696.1.407G>A	XP_007620696.1.Arg136Gln
App	CHO_DXB11	SNV	1	Homozygous	18	0,0,5,12	Yes	NW_006887256.1.535720C>T	XP_007637998.1.2107-47C>T	.
App	CHO_DXB11	SNV	1	Homozygous	18	0,0,5,12	Yes	NW_006887256.1.535720C>T	XP_007637999.1.2053-47C>T	.
App	CHO_DXB11	SNV	1	Homozygous	18	0,0,5,12	Yes	NW_006887256.1.535720C>T	XP_007638000.1.2050-47C>T	.
App	CHO_DXB11	SNV	1	Homozygous	18	0,0,5,12	Yes	NW_006887256.1.535720C>T	XP_007638001.1.2128C>T	XP_007638001.1.His710Tyr
App	CHO_DXB11	SNV	1	Homozygous	18	0,0,5,12	Yes	NW_006887256.1.535720C>T	XP_007638002.1.1882-47C>T	.
App	CHO_DXB11	SNV	1	Homozygous	18	0,0,5,12	Yes	NW_006887256.1.535720C>T	XP_007638003.1.1996-47C>T	.
App	CHO_DXB11	SNV	1	Homozygous	18	0,0,5,12	Yes	NW_006887256.1.535720C>T	XP_007638004.1.1828-47C>T	.
Aqp1	CHO_DXB11	SNV	1	Heterozygous	48	11,5,13,18	Yes	NW_006885334.1.554446G>T	XP_007635611.1.341G>T	XP_007635611.1.Gly114Val
Arap1	CHO_DXB11	SNV	1	Homozygous	21	0,0,8,13	Yes	NW_006876540.1.1346089A>G	XP_007616986.1.937T>C	XP_007616986.1.Ser313Pro
Arap2	CHO_DXB11	SNV	1	Heterozygous	47	13,9,14,10	Yes	NW_006882056.1.863324C>T	XP_007629994.1.4238C>T	XP_007629994.1.Thr1413Ile
Arap2	CHO_DXB11	SNV	1	Heterozygous	47	13,9,14,10	Yes	NW_006882056.1.863324C>T	XP_007629995.1.4238C>T	XP_007629995.1.Thr1413Ile
Arfgap1	CHO_DXB11	SNV	1	Heterozygous	44	13,7,10,13	Yes	NW_006870187.1.622666C>T	XP_007608703.1.476C>T	XP_007608703.1.Ser159Phe
Arfgap1	CHO_DXB11	SNV	1	Heterozygous	44	13,7,10,13	Yes	NW_006870187.1.622666C>T	XP_007608705.1.476C>T	XP_007608705.1.Ser159Phe
Arhgap11a	CHO_DXB11	SNV	1	Heterozygous	40	11,6,14,7	Yes	NW_006875024.1.406143T>G	XP_007615418.1.2518T>G	XP_007615418.1.Ser840Ala
Arhgap11a	CHO_DXB11	SNV	1	Heterozygous	40	11,6,14,7	Yes	NW_006875024.1.406143T>G	XP_007615419.1.2461T>G	XP_007615419.1.Ser821Ala
Arhgap20	CHO_DXB11	SNV	1	Homozygous	39	0,0,17,21	Yes	NW_006875776.1.398609G>A	XP_007616233.1.389G>A	XP_007616233.1.Arg130Lys
Arhgap21	CHO_DXB11	SNV	1	Homozygous	32	0,0,16,14	Yes	NW_006870059.1.1421961G>T	XP_007608592.1.4429G>T	XP_007608592.1.Val1477Phe
Arhgap21	CHO_DXB11	SNV	1	Homozygous	21	0,0,7,12	Yes	NW_006870059.1.1422019C>T	XP_007608592.1.4487C>T	XP_007608592.1.Thr1496Met
Arhgap21	CHO_DXB11	SNV	1	Homozygous	32	0,0,16,14	Yes	NW_006870059.1.1421961G>T	XP_007608593.1.4426G>T	XP_007608593.1.Val1476Phe
Arhgap21	CHO_DXB11	SNV	1	Homozygous	21	0,0,7,12	Yes	NW_006870059.1.1422019C>T	XP_007608593.1.4484C>T	XP_007608593.1.Thr1495Met
Arhgap21	CHO_DXB11	SNV	1	Homozygous	32	0,0,16,14	Yes	NW_006870059.1.1421961G>T	XP_007608594.1.4396G>T	XP_007608594.1.Val1466Phe
Arhgap21	CHO_DXB11	SNV	1	Homozygous	21	0,0,7,12	Yes	NW_006870059.1.1422019C>T	XP_007608594.1.4454C>T	XP_007608594.1.Thr1485Met
Arhgap23	CHO_DXB11	SNV	1	Heterozygous	51	8,20,4,15	Yes	NW_006875122.1.490175G>A	XP_007615571.1.2329C>T	XP_007615571.1.Pro777Ser
Arhgap23	CHO_DXB11	SNV	1	Homozygous	67	0,0,32,35	Yes	NW_006875122.1.496954G>A	XP_007615571.1.2006C>T	XP_007615571.1.Ala669Val
Arhgap24	CHO_DXB11	SNV	1	Heterozygous	38	10,5,12,8	Yes	NW_006879547.1.692674C>T	XP_007621229.1.1091C>T	XP_007621229.1.Ser364Leu
Arhgap24	CHO_DXB11	SNV	1	Heterozygous	35	8,9,9,8	Yes	NW_006879547.1.693511A>G	XP_007621229.1.1928A>G	XP_007621229.1.Asn643Ser
Arhgap24	CHO_DXB11	SNV	1	Heterozygous	38	10,5,12,8	Yes	NW_006879547.1.692674C>T	XP_007621230.1.1070C>T	XP_007621230.1.Ser357Leu
Arhgap24	CHO_DXB11	SNV	1	Heterozygous	35	8,9,9,8	Yes	NW_006879547.1.693511A>G	XP_007621230.1.1907A>G	XP_007621230.1.Asn636Ser
Arhgap24	CHO_DXB11	SNV	1	Heterozygous	38	10,5,12,8	Yes	NW_006879547.1.692674C>T	XP_007621231.1.995C>T	XP_007621231.1.Ser332Leu
Arhgap24	CHO_DXB11	SNV	1	Heterozygous	35	8,9,9,8	Yes	NW_006879547.1.693511A>G	XP_007621231.1.1832A>G	XP_007621231.1.Asn611Ser
Arhgap24	CHO_DXB11	SNV	1	Heterozygous	38	10,5,12,8	Yes	NW_006879547.1.692674C>T	XP_007621232.1.995C>T	XP_007621232.1.Ser332Leu
Arhgap24	CHO_DXB11	SNV	1	Heterozygous	35	8,9,9,8	Yes	NW_006879547.1.693511A>G	XP_007621232.1.1832A>G	XP_007621232.1.Asn611Ser
Arhgap24	CHO_DXB11	SNV	1	Heterozygous	38	10,5,12,8	Yes	NW_006879547.1.692674C>T	XP_007621233.1.995C>T	XP_007621233.1.Ser332Leu
Arhgap24	CHO_DXB11	SNV	1	Heterozygous	35	8,9,9,8	Yes	NW_006879547.1.693511A>G	XP_007621233.1.1832A>G	XP_007621233.1.Asn611Ser
Arhgap24	CHO_DXB11	SNV	1	Heterozygous	38	10,5,12,8	Yes	NW_006879547.1.692674C>T	XP_007621234.1.995C>T	XP_007621234.1.Ser332Leu
Arhgap24	CHO_DXB11	SNV	1	Heterozygous	35	8,9,9,8	Yes	NW_006879547.1.693511A>G	XP_007621234.1.1832A>G	XP_007621234.1.Asn611Ser
Arhgap24	CHO_DXB11	SNV	1	Heterozygous	38	10,5,12,8	Yes	NW_006879547.1.692674C>T	XP_007621235.1.995C>T	XP_007621235.1.Ser332Leu
Arhgap24	CHO_DXB11	SNV	1	Heterozygous	35	8,9,9,8	Yes	NW_006879547.1.693511A>G	XP_007621235.1.1832A>G	XP_007621235.1.Asn611Ser
Arhgap24	CHO_DXB11	SNV	1	Heterozygous	38	10,5,12,8	Yes	NW_006879547.1.692674C>T	XP_007621236.1.1067C>T	XP_007621236.1.Ser356Leu
Arhgap24	CHO_DXB11	SNV	1	Heterozygous	35	8,9,9,8	Yes	NW_006879547.1.693511A>G	XP_007621236.1.1904A>G	XP_007621236.1.Asn635Ser
Arhgap24	CHO_DXB11	SNV	1	Heterozygous	38	10,5,12,8	Yes	NW_006879547.1.692674C>T	XP_007621237.1.824C>T	XP_007621237.1.Ser275Leu
Arhgap24	CHO_DXB11	SNV	1	Heterozygous	35	8,9,9,8	Yes	NW_006879547.1.693511A>G	XP_007621237.1.1661A>G	XP_007621237.1.Asn554Ser
Arhgap24	CHO_DXB11	SNV	1	Heterozygous	38	10,5,12,8	Yes	NW_006879547.1.692674C>T	XP_007621238.1.713C>T	XP_007621238.1.Ser238Leu
Arhgap24	CHO_DXB11	SNV	1	Heterozygous	35	8,9,9,8	Yes	NW_006879547.1.693511A>G	XP_007621238.1.1550A>G	XP_007621238.1.Asn517Ser
Arhgap24	CHO_DXB11	SNV	1	Heterozygous	38	10,5,12,8	Yes	NW_006879547.1.692674C>T	XP_007621239.1.713C>T	XP_007621239.1.Ser238Leu
Arhgap24	CHO_DXB11	SNV	1	Heterozygous	35	8,9,9,8	Yes	NW_006879547.1.693511A>G	XP_007621239.1.1550A>G	XP_007621239.1.Asn517Ser
Arhgap28	CHO_DXB11	SNV	1	Homozygous	37	0,0,16,16	Yes	NW_006870624.1.893541C>A	XP_007609517.1.657C>A	XP_007609517.1.Asp219Glu
Arhgap28	CHO_DXB11	SNV	1	Heterozygous	75	30,21,12,9	Yes	NW_006870624.1.906901C>T	XP_007609517.1.1376C>T	XP_007609517.1.Ala459Val
Arhgap29	CHO_DXB11	SNV	1	Heterozygous	33	11,8,4,8	Yes	NW_006880384.1.148131G>A	XP_007625918.1.2743C>T	XP_007625918.1.Pro915Ser
Arhgap29	CHO_DXB11	SNV	1	Heterozygous	29	10,8,3,7	Yes	NW_006880384.1.155644C>T	XP_007625918.1.1594G>A	XP_007625918.1.Val532Ile
Arhgap31	CHO_DXB11	SNV	1	Homozygous	33	0,0,12,20	Yes	NW_006881114.1.3184326T>A	XP_007627813.1.2071T>A	XP_007627813.1.Cys691Ser
Arhgap31	CHO_DXB11	SNV	1	Homozygous	38	0,0,17,17	Yes	NW_006881114.1.3184639A>G	XP_007627813.1.2384A>G	XP_007627813.1.Lys795Arg
Arhgap31	CHO_DXB11	SNV	1	Homozygous	39	0,0,17,20	Yes	NW_006881114.1.3184695G>A	XP_007627813.1.2440G>A	XP_007627813.1.Glu814Lys
Arhgap32	CHO_DXB11	SNV	1	Homozygous	36	0,0,11,22	Yes	NW_006879540.1.974967A>G	XP_007621157.1.3163T>C	XP_007621157.1.Tyr1055His
Arhgap33	CHO_DXB11	SNV	1	Homozygous	13	0,0,3,9	Yes	NW_006879749.1.526619G>C	XP_007622543.1.3117G>C	XP_007622543.1.Gln1039His
Arhgap33	CHO_DXB11	SNV	1	Homozygous	15	0,0,11,4	Yes	NW_006879749.1.526752T>C	XP_007622543.1.3250T>C	XP_007622543.1.Ser1084Pro
Arhgap40	CHO_DXB11	SNV	1	Homozygous	31	0,0,12,17	Yes	NW_006869199.1.471562T>C	XP_007607789.1.1871A>G	XP_007607789.1.Asn624Ser
Arhgap42	CHO_DXB11	SNV	1	Heterozygous	34	6,10,11,7	Yes	NW_006874259.1.114264G>A	XP_007614392.1.514C>T	XP_007614392.1.Gln172*
Arhgap5	CHO_DXB11	SNV	1	Heterozygous	34	10,8,8,7	Yes	NW_006879046.1.862518T>C	XP_007618574.1.2666T>C	XP_007618574.1.Ile889Thr
Arhgap9	CHO_DXB11	SNV	1	Homozygous	38	0,0,16,21	Yes	NW_006882712.1.241155C>G	XP_007631237.1.655C>G	XP_007631237.1.Gln219Glu
Arhgap9	CHO_DXB11	SNV	1	Homozygous	38	0,0,16,21	Yes	NW_006882712.1.241155C>G	XP_007631238.1.133C>G	XP_007631238.1.Gln45Glu
Arhgdib	CHO_DXB11	SNV	1	Homozygous	25	0,0,15,10	Yes	NW_006879941.1.240285T>C	XP_007623306.1.347A>G	XP_007623306.1.Lys116Arg
Arhgdib	CHO_DXB11	SNV	1	Homozygous	25	0,0,15,10	Yes	NW_006879941.1.240285T>C	XP_007623307.1.347A>G	XP_007623307.1.Lys116Arg
Arhgdig	CHO_DXB11	SNV	1	Homozygous	42	0,0,21,17	Yes	NW_006868509.1.2344292G>A	XP_007606780.1.302C>T	XP_007606780.1.Thr101Ile
Arhgef10	CHO_DXB11	SNV	1	Homozygous	45	0,0,16,27	Yes	NW_006882292.1.430917T>C	XP_007630422.1.58A>G	XP_007630422.1.Thr20Ala
Arhgef10	CHO_DXB11	SNV	1	Homozygous	45	0,0,16,27	Yes	NW_006882292.1.430917T>C	XP_007630423.1.58A>G	XP_007630423.1.Thr20Ala
Arhgef10	CHO_DXB11	SNV	1	Homozygous	45	0,0,16,27	Yes	NW_006882292.1.430917T>C	XP_007630424.1.58A>G	XP_007630424.1.Thr20Ala
Arhgef10	CHO_DXB11	SNV	1	Homozygous	45	0,0,16,27	Yes	NW_006882292.1.430917T>C	XP_007630425.1.58A>G	XP_007630425.1.Thr20Ala
Arhgef10	CHO_DXB11	SNV	1	Homozygous	45	0,0,16,27	Yes	NW_006882292.1.430917T>C	XP_007630426.1.58A>G	XP_007630426.1.Thr20Ala
Arhgef10	CHO_DXB11	SNV	1	Homozygous	45	0,0,16,27	Yes	NW_006882292.1.430917T>C	XP_007630427.1.58A>G	XP_007630427.1.Thr20Ala
Arhgef10	CHO_DXB11	SNV	1	Homozygous	45	0,0,16,27	Yes	NW_006882292.1.430917T>C	XP_007630428.1.58A>G	XP_007630428.1.Thr20Ala
Arhgef10	CHO_DXB11	SNV	1	Homozygous	45	0,0,16,27	Yes	NW_006882292.1.430917T>C	XP_007630429.1.38-1199A>G	.
Arhgef12	CHO_DXB11	SNV	1	Heterozygous	49	15,19,5,9	Yes	NW_006882726.1.1350924G>A	XP_007631323.1.880G>A	XP_007631323.1.Gly294Arg
Arhgef17	CHO_DXB11	SNV	1	Homozygous	24	0,0,2,22	Yes	NW_006876540.1.1897764C>G	XP_007616990.1.4001C>G	XP_007616990.1.Ala1334Gly
Arhgef5	CHO_DXB11	SNV	1	Homozygous	38	0,0,18,17	Yes	NW_006880217.1.260304C>A	XP_007624972.1.4249G>T	XP_007624972.1.Val1417Phe
Arhgef5	CHO_DXB11	SNV	1	Homozygous	42	0,0,22,17	Yes	NW_006880217.1.267121G>A	XP_007624972.1.3205C>T	XP_007624972.1.Arg1069*
Arhgef5	CHO_DXB11	SNV	1	Homozygous	33	0,0,16,15	Yes	NW_006880217.1.267160A>G	XP_007624972.1.3166T>C	XP_007624972.1.*1056Gln
Arhgef5	CHO_DXB11	SNV	1	Heterozygous	37	13,5,8,9	Yes	NW_006880217.1.269047C>A	XP_007624972.1.2482G>T	XP_007624972.1.Gly828*
Arhgef5	CHO_DXB11	SNV	1	Homozygous	17	0,0,5,9	Yes	NW_006880217.1.270021C>T	XP_007624972.1.1508G>A	XP_007624972.1.Ser503Asn
Arhgef5	CHO_DXB11	SNV	1	Homozygous	12	0,0,2,9	Yes	NW_006880217.1.270079A>C	XP_007624972.1.1450T>G	XP_007624972.1.Ser484Ala
Arhgef5	CHO_DXB11	SNV	1	Homozygous	28	0,0,14,12	Yes	NW_006880217.1.270553T>C	XP_007624972.1.976A>G	XP_007624972.1.Arg326Gly
Arhgef5	CHO_DXB11	SNV	1	Homozygous	28	0,0,17,10	Yes	NW_006880217.1.271108C>T	XP_007624972.1.421G>A	XP_007624972.1.Asp141Asn
Arid2	CHO_DXB11	SNV	1	Heterozygous	45	7,14,11,12	Yes	NW_006876324.1.151358C>T	XP_007616682.1.23G>A	XP_007616682.1.Arg8His
Arid4a	CHO_DXB11	SNV	1	Heterozygous	38	8,10,14,6	Yes	NW_006882045.1.773066G>A	XP_007629838.1.2393G>A	XP_007629838.1.Arg798Lys
Arl14	CHO_DXB11	SNV	1	Heterozygous	35	9,7,8,9	Yes	NW_006884513.1.1257246C>T	XP_007634442.1.184G>A	XP_007634442.1.Val62Met
Arl5c	CHO_DXB11	SNV	1	Homozygous	47	0,0,24,19	Yes	NW_006878947.1.12988G>C	XP_007618532.1.248C>G	XP_007618532.1.Thr83Ser
Arl5c	CHO_DXB11	SNV	1	Homozygous	68	0,0,38,26	Yes	NW_006878947.1.14666T>C	XP_007618532.1.68A>G	XP_007618532.1.Glu23Gly
Arl5c	CHO_DXB11	Insertion	3	Homozygous	37	0,0,21,12	Yes	NW_006878947.1.13116^13117->ACC	XP_007618532.1.119_120insGGT	XP_007618532.1.Glu40delinsGluVal
Arl6ip5	CHO_DXB11	SNV	1	Heterozygous	34	12,8,4,10	Yes	NW_006881944.1.5087159G>A	XP_007629698.1.89C>T	XP_007629698.1.Ser30Phe
Arl6ip6	CHO_DXB11	SNV	1	Heterozygous	24	8,7,5,4	Yes	NW_006881650.1.2163394A>G	XP_007629194.1.319T>C	XP_007629194.1.Ser107Pro
Armc2	CHO_DXB11	SNV	1	Heterozygous	27	5,9,5,7	Yes	NW_006875898.1.701008C>T	XP_007616486.1.304G>A	XP_007616486.1.Glu102Lys
Armc4	CHO_DXB11	SNV	1	Homozygous	20	0,0,7,12	Yes	NW_006884591.1.669995C>T	XP_007634580.1.3034C>T	XP_007634580.1.Arg1012Trp
Armc8	CHO_DXB11	SNV	1	Heterozygous	25	10,7,5,3	Yes	NW_006883256.1.1719543C>T	XP_007632225.1.1592C>T	XP_007632225.1.Thr531Ile
Armcx1	CHO_DXB11	SNV	1	Homozygous	26	0,0,13,10	Yes	NW_006871162.1.184752A>C	XP_007610380.1.548T>G	XP_007610380.1.Ile183Ser
Armcx2	CHO_DXB11	SNV	1	Homozygous	13	0,0,4,9	Yes	NW_006871162.1.108202A>T	XP_007610377.1.1907A>T	XP_007610377.1.His636Leu
Armcx4	CHO_DXB11	SNV	1	Homozygous	22	0,0,10,9	Yes	NW_006871162.1.209403A>C	XP_007610381.1.4271T>G	XP_007610381.1.Val1424Gly
Armcx4	CHO_DXB11	SNV	1	Homozygous	18	0,0,5,12	Yes	NW_006871162.1.209717G>C	XP_007610381.1.3957C>G	XP_007610381.1.Ser1319Arg
Armcx4	CHO_DXB11	SNV	1	Homozygous	15	0,0,8,6	Yes	NW_006871162.1.210032C>G	XP_007610381.1.3642G>C	XP_007610381.1.Trp1214Cys
Armcx4	CHO_DXB11	SNV	1	Homozygous	16	0,0,8,7	Yes	NW_006871162.1.210478G>A	XP_007610381.1.3196C>T	XP_007610381.1.Arg1066*
Armcx4	CHO_DXB11	SNV	1	Homozygous	17	0,0,9,7	Yes	NW_006871162.1.212173C>T	XP_007610381.1.1501G>A	XP_007610381.1.Ala501Thr
Armcx4	CHO_DXB11	SNV	1	Homozygous	20	0,0,7,13	Yes	NW_006871162.1.212607C>T	XP_007610381.1.1067G>A	XP_007610381.1.Cys356Tyr
Arnt2	CHO_DXB11	SNV	1	Homozygous	19	0,0,15,4	Yes	NW_006883837.1.509767G>A	XP_007633339.1.1358C>T	XP_007633339.1.Ala453Val
Arntl2	CHO_DXB11	SNV	1	Homozygous	42	0,0,20,21	Yes	NW_006881296.1.936041G>A	XP_007628200.1.109G>A	XP_007628200.1.Val37Ile
Arntl2	CHO_DXB11	SNV	1	Homozygous	32	0,0,11,21	Yes	NW_006881296.1.952599C>T	XP_007628200.1.590C>T	XP_007628200.1.Pro197Leu
Arntl2	CHO_DXB11	SNV	1	Homozygous	42	0,0,20,21	Yes	NW_006881296.1.936041G>A	XP_007628201.1.109G>A	XP_007628201.1.Val37Ile
Arntl2	CHO_DXB11	SNV	1	Homozygous	32	0,0,11,21	Yes	NW_006881296.1.952599C>T	XP_007628201.1.590C>T	XP_007628201.1.Pro197Leu
Arntl	CHO_DXB11	SNV	1	Heterozygous	41	12,11,5,11	Yes	NW_006879700.1.1556561G>T	XP_007622217.1.140+78G>T	.
Arntl	CHO_DXB11	SNV	1	Heterozygous	41	12,11,5,11	Yes	NW_006879700.1.1556561G>T	XP_007622218.1.140+78G>T	.
Arntl	CHO_DXB11	SNV	1	Heterozygous	41	12,11,5,11	Yes	NW_006879700.1.1556561G>T	XP_007622219.1.140+78G>T	.
Arntl	CHO_DXB11	SNV	1	Heterozygous	41	12,11,5,11	Yes	NW_006879700.1.1556561G>T	XP_007622220.1.140+78G>T	.
Arntl	CHO_DXB11	SNV	1	Heterozygous	41	12,11,5,11	Yes	NW_006879700.1.1556561G>T	XP_007622221.1.140+78G>T	.
Arntl	CHO_DXB11	SNV	1	Heterozygous	41	12,11,5,11	Yes	NW_006879700.1.1556561G>T	XP_007622222.1.43G>T	XP_007622222.1.Gly15*
Arr3	CHO_DXB11	SNV	1	Heterozygous	39	5,12,9,10	Yes	NW_006880471.1.391193G>A	XP_007626251.1.299G>A	XP_007626251.1.Gly100Asp
Arrb1	CHO_DXB11	SNV	1	Heterozygous	32	8,7,7,10	Yes	NW_006879550.1.1967365C>T	XP_007621302.1.8C>T	XP_007621302.1.Ser3Phe
Arrb1	CHO_DXB11	SNV	1	Heterozygous	32	8,7,7,10	Yes	NW_006879550.1.1967365C>T	XP_007621303.1.8C>T	XP_007621303.1.Ser3Phe
Arse	CHO_DXB11	SNV	1	Homozygous	28	0,0,17,9	Yes	NW_006884216.1.122607A>G	XP_007634013.1.1405T>C	XP_007634013.1.Tyr469His
Arsh	CHO_DXB11	SNV	1	Homozygous	31	0,0,15,16	Yes	NW_006884216.1.136616C>G	XP_007634014.1.1784C>G	XP_007634014.1.Ala595Gly
Arsj	CHO_DXB11	SNV	1	Heterozygous	48	15,10,7,12	Yes	NW_006879621.1.552283C>T	XP_007621734.1.508C>T	XP_007621734.1.His170Tyr
Arvcf	CHO_DXB11	SNV	1	Homozygous	44	0,0,21,21	Yes	NW_006875820.1.954714T>C	XP_007616298.1.644A>G	XP_007616298.1.His215Arg
Arvcf	CHO_DXB11	SNV	1	Homozygous	44	0,0,21,21	Yes	NW_006875820.1.954714T>C	XP_007616299.1.644A>G	XP_007616299.1.His215Arg
Arvcf	CHO_DXB11	SNV	1	Homozygous	44	0,0,21,21	Yes	NW_006875820.1.954714T>C	XP_007616300.1.644A>G	XP_007616300.1.His215Arg
Arvcf	CHO_DXB11	SNV	1	Homozygous	44	0,0,21,21	Yes	NW_006875820.1.954714T>C	XP_007616301.1.395A>G	XP_007616301.1.His132Arg
Ar	CHO_DXB11	SNV	1	Heterozygous	29	6,8,4,9	Yes	NW_006879622.1.2829164C>T	XP_007621766.1.172C>T	XP_007621766.1.Gln58*
Ar	CHO_DXB11	SNV	1	Heterozygous	26	6,9,2,9	Yes	NW_006879622.1.2830506G>A	XP_007621766.1.1514G>A	XP_007621766.1.Gly505Glu
Ar	CHO_DXB11	SNV	1	Heterozygous	34	12,9,9,4	Yes	NW_006879622.1.3001234C>T	XP_007621766.1.1894C>T	XP_007621766.1.His632Tyr
As3mt	CHO_DXB11	SNV	1	Heterozygous	29	6,6,7,9	Yes	NW_006887131.1.5514A>G	XP_007637898.1.986T>C	XP_007637898.1.Leu329Pro
As3mt	CHO_DXB11	SNV	1	Heterozygous	27	12,4,4,6	Yes	NW_006887131.1.5608C>T	XP_007637898.1.892G>A	XP_007637898.1.Glu298Lys
As3mt	CHO_DXB11	SNV	1	Heterozygous	31	6,10,8,7	Yes	NW_006887131.1.19169C>G	XP_007637898.1.103G>C	XP_007637898.1.Ala35Pro
Asah1	CHO_DXB11	SNV	1	Homozygous	24	0,0,10,13	Yes	NW_006879871.1.260265A>C	XP_007622928.1.82A>C	XP_007622928.1.Ser28Arg
Asb16	CHO_DXB11	SNV	1	Homozygous	42	0,0,20,17	Yes	NW_006885589.1.1263515A>G	XP_007635885.1.1183A>G	XP_007635885.1.Lys395Glu
Asb18	CHO_DXB11	SNV	1	Heterozygous	44	12,19,6,5	Yes	NW_006883877.1.68166T>A	XP_007633371.1.203T>A	XP_007633371.1.Leu68Gln
Asb18	CHO_DXB11	SNV	1	Heterozygous	49	17,19,10,3	Yes	NW_006883877.1.129124T>A	XP_007633371.1.749T>A	XP_007633371.1.Leu250Gln
Asb18	CHO_DXB11	SNV	1	Heterozygous	44	13,20,7,4	Yes	NW_006883877.1.129141G>T	XP_007633371.1.766G>T	XP_007633371.1.Val256Leu
Asb1	CHO_DXB11	SNV	1	Heterozygous	54	19,16,11,6	Yes	NW_006879546.1.1425832A>G	XP_007621223.1.61T>C	XP_007621223.1.Ser21Pro
Asb7	CHO_DXB11	SNV	1	Heterozygous	35	11,6,8,9	Yes	NW_006880325.1.605103G>A	XP_007625606.1.689C>T	XP_007625606.1.Ala230Val
Ascc3	CHO_DXB11	SNV	1	Heterozygous	35	9,12,10,4	Yes	NW_006877954.1.830730C>T	XP_007618060.1.799G>A	XP_007618060.1.Glu267Lys
Ash1l	CHO_DXB11	SNV	1	Heterozygous	39	9,7,10,12	Yes	NW_006881728.1.28920G>A	XP_007629337.1.4511C>T	XP_007629337.1.Ser1504Phe
Ash1l	CHO_DXB11	SNV	1	Heterozygous	36	14,11,6,4	Yes	NW_006881728.1.29248C>T	XP_007629337.1.4183G>A	XP_007629337.1.Gly1395Arg
Asic4	CHO_DXB11	SNV	1	Heterozygous	49	11,18,10,9	Yes	NW_006885631.1.167146C>T	XP_007635998.1.1060C>T	XP_007635998.1.His354Tyr
Aspg	CHO_DXB11	SNV	1	Homozygous	15	0,0,7,7	Yes	NW_006879470.1.528444T>C	XP_007620731.1.20T>C	XP_007620731.1.Leu7Pro
Aspg	CHO_DXB11	SNV	1	Homozygous	18	0,0,4,11	Yes	NW_006879470.1.532861C>T	XP_007620731.1.308C>T	XP_007620731.1.Ala103Val
Aspm	CHO_DXB11	SNV	1	Heterozygous	35	12,8,10,5	Yes	NW_006884194.1.6159671C>A	XP_007633990.1.5572C>A	XP_007633990.1.Leu1858Ile
Astl	CHO_DXB11	SNV	1	Heterozygous	25	4,6,9,5	Yes	NW_006887329.1.223037G>A	XP_007638035.1.366G>A	XP_007638035.1.Met122Ile
Astn2	CHO_DXB11	SNV	1	Heterozygous	25	5,6,12,1	Yes	NW_006881851.1.1991044G>A	XP_007629541.1.2464+22529C>T	.
Asxl1	CHO_DXB11	SNV	1	Homozygous	30	0,0,15,13	Yes	NW_006879210.1.743537C>T	XP_007618810.1.3010C>T	XP_007618810.1.Gln1004*
Atat1	CHO_DXB11	SNV	1	Heterozygous	45	18,9,5,9	Yes	NW_006874047.1.154148G>A	XP_007614156.1.329G>A	XP_007614156.1.Arg110His
Atat1	CHO_DXB11	SNV	1	Heterozygous	45	18,9,5,9	Yes	NW_006874047.1.154148G>A	XP_007614157.1.329G>A	XP_007614157.1.Arg110His
Atat1	CHO_DXB11	SNV	1	Heterozygous	45	18,9,5,9	Yes	NW_006874047.1.154148G>A	XP_007614159.1.329G>A	XP_007614159.1.Arg110His
Atat1	CHO_DXB11	SNV	1	Heterozygous	45	18,9,5,9	Yes	NW_006874047.1.154148G>A	XP_007614160.1.329G>A	XP_007614160.1.Arg110His
Atf1	CHO_DXB11	SNV	1	Heterozygous	37	11,10,6,10	Yes	NW_006877977.1.385824A>G	XP_007618081.1.38T>C	XP_007618081.1.Val13Ala
Atg16l2	CHO_DXB11	SNV	1	Homozygous	40	0,0,19,20	Yes	NW_006876540.1.1453364A>C	XP_007616987.1.679A>C	XP_007616987.1.Thr227Pro
Atg2a	CHO_DXB11	SNV	1	Heterozygous	40	11,9,9,9	Yes	NW_006870216.1.1123542C>T	XP_007608826.1.4743G>A	XP_007608826.1.Trp1581*
Atg2a	CHO_DXB11	SNV	1	Heterozygous	42	8,13,4,16	Yes	NW_006870216.1.1126949C>A	XP_007608826.1.3599G>T	XP_007608826.1.Ser1200Ile
Atg2a	CHO_DXB11	SNV	1	Heterozygous	31	6,10,5,6	Yes	NW_006870216.1.1129384A>C	XP_007608826.1.3064T>G	XP_007608826.1.Cys1022Gly
Atg2a	CHO_DXB11	SNV	1	Heterozygous	37	9,8,7,9	Yes	NW_006870216.1.1134997C>T	XP_007608826.1.974G>A	XP_007608826.1.Gly325Glu
Atg2b	CHO_DXB11	SNV	1	Homozygous	19	0,0,10,8	Yes	NW_006881639.1.598661G>A	XP_007629180.1.6010C>T	XP_007629180.1.Pro2004Ser
Atl3	CHO_DXB11	SNV	1	Heterozygous	37	4,13,3,15	Yes	NW_006885512.1.62707G>A	XP_007635799.1.199G>A	XP_007635799.1.Gly67Ser
Atm	CHO_DXB11	SNV	1	Homozygous	46	0,0,19,25	Yes	NW_006879356.1.425852C>T	XP_007619994.1.8489G>A	XP_007619994.1.Arg2830His
Atm	CHO_DXB11	SNV	1	Homozygous	46	0,0,19,25	Yes	NW_006879356.1.425852C>T	XP_007619995.1.8330G>A	XP_007619995.1.Arg2777His
Atn1	CHO_DXB11	SNV	1	Homozygous	11	0,0,4,7	Yes	NW_006871917.1.356602A>G	XP_007611673.1.478T>C	XP_007611673.1.Tyr160His
Atp10a	CHO_DXB11	SNV	1	Heterozygous	39	12,7,9,11	Yes	NW_006868594.1.438388G>A	XP_007606972.1.3794C>T	XP_007606972.1.Thr1265Ile
Atp10b	CHO_DXB11	SNV	1	Homozygous	17	0,0,8,7	Yes	NW_006872600.1.1732100G>T	XP_007612516.1.4102G>T	XP_007612516.1.Ala1368Ser
Atp10b	CHO_DXB11	SNV	1	Homozygous	20	0,0,9,9	Yes	NW_006872600.1.1732110C>A	XP_007612516.1.4112C>A	XP_007612516.1.Pro1371Gln
Atp1a3	CHO_DXB11	SNV	1	Homozygous	16	0,0,14,2	Yes	NW_006874586.1.657444G>C	XP_007614887.1.2773C>G	XP_007614887.1.Pro925Ala
Atp1a3	CHO_DXB11	SNV	1	Homozygous	14	0,0,6,8	Yes	NW_006874586.1.664570C>T	XP_007614887.1.2564G>A	XP_007614887.1.Arg855Lys
Atp4a	CHO_DXB11	SNV	1	Homozygous	16	0,0,7,9	Yes	NW_006879749.1.320090G>C	XP_007622535.1.120C>G	XP_007622535.1.Asp40Glu
Atp4a	CHO_DXB11	SNV	1	Homozygous	16	0,0,7,9	Yes	NW_006879749.1.320090G>C	XP_007622536.1.120C>G	XP_007622536.1.Asp40Glu
Atp5sl	CHO_DXB11	SNV	1	Homozygous	10	0,0,4,6	Yes	NW_006874586.1.433936C>T	XP_007614855.1.760G>A	XP_007614855.1.Val254Ile
Atp5sl	CHO_DXB11	SNV	1	Homozygous	9	0,0,3,6	Yes	NW_006874586.1.434989C>G	XP_007614855.1.336G>C	XP_007614855.1.Arg112Ser
Atp7a	CHO_DXB11	SNV	1	Homozygous	10	0,0,1,8	Yes	NW_006874520.1.471074G>A	XP_007614755.1.476C>T	XP_007614755.1.Ala159Val
Atp7a	CHO_DXB11	SNV	1	Homozygous	10	0,0,1,8	Yes	NW_006874520.1.471074G>A	XP_007614756.1.476C>T	XP_007614756.1.Ala159Val
Atp7b	CHO_DXB11	SNV	1	Homozygous	30	0,0,14,16	Yes	NW_006882340.1.73576T>C	XP_007630529.1.1396A>G	XP_007630529.1.Met466Val
Atp7b	CHO_DXB11	SNV	1	Homozygous	41	0,0,17,21	Yes	NW_006882340.1.79403C>T	XP_007630529.1.211G>A	XP_007630529.1.Val71Met
Atp7b	CHO_DXB11	SNV	1	Homozygous	30	0,0,14,16	Yes	NW_006882340.1.73576T>C	XP_007630531.1.1396A>G	XP_007630531.1.Met466Val
Atp7b	CHO_DXB11	SNV	1	Homozygous	41	0,0,17,21	Yes	NW_006882340.1.79403C>T	XP_007630531.1.211G>A	XP_007630531.1.Val71Met
Atp8a1	CHO_DXB11	SNV	1	Heterozygous	32	7,7,11,7	Yes	NW_006883326.1.665473A>G	XP_007632359.1.2423T>C	XP_007632359.1.Met808Thr
Atp8a1	CHO_DXB11	SNV	1	Heterozygous	27	5,6,10,6	Yes	NW_006883326.1.754738T>C	XP_007632359.1.1321A>G	XP_007632359.1.Met441Val
Atp8b4	CHO_DXB11	SNV	1	Heterozygous	42	13,8,10,10	Yes	NW_006873801.1.183640G>A	XP_007613873.1.797G>A	XP_007613873.1.Gly266Glu
Atrx	CHO_DXB11	SNV	1	Homozygous	15	0,0,5,10	Yes	NW_006874520.1.700700C>G	XP_007614760.1.2696C>G	XP_007614760.1.Thr899Ser
Atrx	CHO_DXB11	SNV	1	Homozygous	21	0,0,12,8	Yes	NW_006874520.1.701255G>A	XP_007614760.1.3251G>A	XP_007614760.1.Ser1084Asn
Atrx	CHO_DXB11	SNV	1	Homozygous	15	0,0,5,10	Yes	NW_006874520.1.700700C>G	XP_007614761.1.2696C>G	XP_007614761.1.Thr899Ser
Atrx	CHO_DXB11	SNV	1	Homozygous	21	0,0,12,8	Yes	NW_006874520.1.701255G>A	XP_007614761.1.3251G>A	XP_007614761.1.Ser1084Asn
Atrx	CHO_DXB11	SNV	1	Homozygous	15	0,0,5,10	Yes	NW_006874520.1.700700C>G	XP_007614762.1.2582C>G	XP_007614762.1.Thr861Ser
Atrx	CHO_DXB11	SNV	1	Homozygous	21	0,0,12,8	Yes	NW_006874520.1.701255G>A	XP_007614762.1.3137G>A	XP_007614762.1.Ser1046Asn
Atrx	CHO_DXB11	SNV	1	Homozygous	15	0,0,5,10	Yes	NW_006874520.1.700700C>G	XP_007614763.1.2579C>G	XP_007614763.1.Thr860Ser
Atrx	CHO_DXB11	SNV	1	Homozygous	21	0,0,12,8	Yes	NW_006874520.1.701255G>A	XP_007614763.1.3134G>A	XP_007614763.1.Ser1045Asn
Atrx	CHO_DXB11	SNV	1	Homozygous	15	0,0,5,10	Yes	NW_006874520.1.700700C>G	XP_007614764.1.2579C>G	XP_007614764.1.Thr860Ser
Atrx	CHO_DXB11	SNV	1	Homozygous	21	0,0,12,8	Yes	NW_006874520.1.701255G>A	XP_007614764.1.3134G>A	XP_007614764.1.Ser1045Asn
Atrx	CHO_DXB11	SNV	1	Homozygous	15	0,0,5,10	Yes	NW_006874520.1.700700C>G	XP_007614765.1.2531C>G	XP_007614765.1.Thr844Ser
Atrx	CHO_DXB11	SNV	1	Homozygous	21	0,0,12,8	Yes	NW_006874520.1.701255G>A	XP_007614765.1.3086G>A	XP_007614765.1.Ser1029Asn
Atrx	CHO_DXB11	SNV	1	Homozygous	15	0,0,5,10	Yes	NW_006874520.1.700700C>G	XP_007614766.1.2531C>G	XP_007614766.1.Thr844Ser
Atrx	CHO_DXB11	SNV	1	Homozygous	21	0,0,12,8	Yes	NW_006874520.1.701255G>A	XP_007614766.1.3086G>A	XP_007614766.1.Ser1029Asn
Atxn10	CHO_DXB11	SNV	1	Heterozygous	25	7,7,5,6	Yes	NW_006879239.1.778255C>G	XP_007619197.1.1410C>G	XP_007619197.1.Asn470Lys
Atxn2l	CHO_DXB11	SNV	1	Homozygous	31	0,0,12,17	Yes	NW_006880185.1.1332796A>G	XP_007624886.1.1592T>C	XP_007624886.1.Leu531Pro
Atxn7l3	CHO_DXB11	SNV	1	Homozygous	34	0,0,12,20	Yes	NW_006885589.1.1278760T>C	XP_007635888.1.133A>G	XP_007635888.1.Ile45Val
Atxn7l3	CHO_DXB11	SNV	1	Homozygous	34	0,0,12,20	Yes	NW_006885589.1.1278760T>C	XP_007635889.1.133A>G	XP_007635889.1.Ile45Val
Atxn7l3	CHO_DXB11	SNV	1	Homozygous	34	0,0,12,20	Yes	NW_006885589.1.1278760T>C	XP_007635890.1.133A>G	XP_007635890.1.Ile45Val
Atxn7l3	CHO_DXB11	SNV	1	Homozygous	34	0,0,12,20	Yes	NW_006885589.1.1278760T>C	XP_007635891.1.133A>G	XP_007635891.1.Ile45Val
Aunip	CHO_DXB11	SNV	1	Homozygous	24	0,0,13,11	Yes	NW_006879650.1.340315C>G	XP_007621892.1.7G>C	XP_007621892.1.Ala3Pro
Aunip	CHO_DXB11	SNV	1	Homozygous	24	0,0,13,11	Yes	NW_006879650.1.340315C>G	XP_007621893.1.7G>C	XP_007621893.1.Ala3Pro
Aven	CHO_DXB11	SNV	1	Heterozygous	39	10,6,9,13	Yes	NW_006875024.1.1493967C>T	XP_007615437.1.436G>A	XP_007615437.1.Gly146Arg
Avil	CHO_DXB11	SNV	1	Homozygous	41	0,0,25,16	Yes	NW_006880230.1.41601T>C	XP_007625068.1.1283A>G	XP_007625068.1.His428Arg
Avpr2	CHO_DXB11	SNV	1	Homozygous	19	0,0,10,8	Yes	NW_006880503.1.632044G>A	XP_007626306.1.993C>T	.
Avpr2	CHO_DXB11	SNV	1	Homozygous	19	0,0,10,8	Yes	NW_006880503.1.632044G>A	XP_007626307.1.905C>T	XP_007626307.1.Ala302Val
Awat1	CHO_DXB11	SNV	1	Heterozygous	44	12,9,8,12	Yes	NW_006880471.1.354362T>C	XP_007626247.1.706T>C	XP_007626247.1.Trp236Arg
Awat2	CHO_DXB11	SNV	1	Heterozygous	35	5,12,6,10	Yes	NW_006880471.1.159075T>C	XP_007626242.1.518A>G	XP_007626242.1.His173Arg
Axl	CHO_DXB11	SNV	1	Homozygous	10	0,0,2,7	Yes	NW_006874586.1.273325G>A	XP_007614847.1.316G>A	XP_007614847.1.Ala106Thr
Axl	CHO_DXB11	SNV	1	Homozygous	16	0,0,8,6	Yes	NW_006874586.1.298748G>A	XP_007614847.1.2366G>A	XP_007614847.1.Gly789Asp
B3galt5	CHO_DXB11	SNV	1	Heterozygous	45	14,8,11,9	Yes	NW_006884442.1.1036492C>T	XP_007634333.1.706G>A	XP_007634333.1.Asp236Asn
B3galt6	CHO_DXB11	SNV	1	Heterozygous	41	10,7,6,15	Yes	NW_006868531.1.2462492C>A	XP_007606875.1.490G>T	XP_007606875.1.Ala164Ser
B3gat1	CHO_DXB11	SNV	1	Homozygous	33	0,0,18,14	Yes	NW_006880018.1.153160G>A	XP_007623763.1.404G>A	XP_007623763.1.Arg135His
B3gnt9	CHO_DXB11	SNV	1	Homozygous	33	0,0,10,22	Yes	NW_006870947.1.262266C>T	XP_007610006.1.724G>A	XP_007610006.1.Gly242Arg
B3gnt9	CHO_DXB11	SNV	1	Homozygous	17	0,0,10,6	Yes	NW_006870947.1.262877A>G	XP_007610006.1.113T>C	XP_007610006.1.Val38Ala
B3gnt9	CHO_DXB11	Insertion	2	Homozygous	14	0,0,9,4	Yes	NW_006870947.1.262856^262857->GG	XP_007610006.1.133_134insCC	XP_007610006.1.Ser45fs
B4galnt3	CHO_DXB11	SNV	1	Homozygous	36	0,0,21,12	Yes	NW_006875253.1.1136732T>C	XP_007615729.1.2099A>G	XP_007615729.1.His700Arg
B4galnt3	CHO_DXB11	SNV	1	Homozygous	18	0,0,9,7	Yes	NW_006875253.1.1141743T>C	XP_007615729.1.1372A>G	XP_007615729.1.Arg458Gly
B4galnt3	CHO_DXB11	SNV	1	Homozygous	20	0,0,14,6	Yes	NW_006875253.1.1141775G>C	XP_007615729.1.1340C>G	XP_007615729.1.Thr447Ser
B4galnt3	CHO_DXB11	SNV	1	Heterozygous	38	4,14,9,8	Yes	NW_006875253.1.1149680G>A	XP_007615729.1.460C>T	XP_007615729.1.Leu154Phe
B4galt5	CHO_DXB11	SNV	1	Heterozygous	54	12,24,10,8	Yes	NW_006870027.1.785668C>T	NP_001233707.1.455C>T	NP_001233707.1.Ser152Leu
B4galt5	CHO_DXB11	SNV	1	Heterozygous	57	21,18,7,10	Yes	NW_006870027.1.786597C>T	NP_001233707.1.577C>T	NP_001233707.1.Pro193Ser
B4galt7	CHO_DXB11	SNV	1	Heterozygous	47	19,10,9,6	Yes	NW_006886556.1.395224C>T	XP_007637394.1.347C>T	XP_007637394.1.Ser116Phe
B4galt7	CHO_DXB11	SNV	1	Heterozygous	59	15,24,9,11	Yes	NW_006886556.1.399663G>C	XP_007637394.1.1152G>C	XP_007637394.1.Met384Ile
Bace1	CHO_DXB11	SNV	1	Heterozygous	49	20,11,10,6	Yes	NW_006879222.1.1559289C>T	XP_007618948.1.1388C>T	XP_007618948.1.Ala463Val
Bach1	CHO_DXB11	SNV	1	Homozygous	36	0,0,10,22	Yes	NW_006879243.1.1045783A>T	XP_007619319.1.1009A>T	XP_007619319.1.Met337Leu
Bai1	CHO_DXB11	SNV	1	Heterozygous	33	9,7,7,10	Yes	NW_006869116.1.1781286C>T	XP_007607702.1.1921C>T	XP_007607702.1.Arg641Cys
Bai1	CHO_DXB11	SNV	1	Heterozygous	27	10,7,5,4	Yes	NW_006869116.1.1823252C>T	XP_007607702.1.4727C>T	XP_007607702.1.Ala1576Val
Bai3	CHO_DXB11	SNV	1	Homozygous	32	0,0,12,18	Yes	NW_006884078.1.1538506A>T	XP_007633682.1.2262A>T	XP_007633682.1.Leu754Phe
Bai3	CHO_DXB11	SNV	1	Homozygous	29	0,0,14,11	Yes	NW_006884078.1.1841900A>G	XP_007633682.1.3913A>G	XP_007633682.1.Lys1305Glu
Baiap2	CHO_DXB11	SNV	1	Heterozygous	52	12,12,7,18	Yes	NW_006881282.1.183604C>T	XP_007628128.1.904C>T	XP_007628128.1.Pro302Ser
Baiap2	CHO_DXB11	SNV	1	Heterozygous	33	8,8,7,8	Yes	NW_006881282.1.184627G>A	XP_007628128.1.1361G>A	XP_007628128.1.Gly454Asp
Bambi	CHO_DXB11	SNV	1	Homozygous	44	0,0,21,21	Yes	NW_006874498.1.802641G>A	XP_007614748.1.158G>A	XP_007614748.1.Ser53Asn
Banp	CHO_DXB11	SNV	1	Heterozygous	58	18,20,11,8	Yes	NW_006879691.1.1021567G>T	XP_007622111.1.19C>A	XP_007622111.1.Leu7Met
Banp	CHO_DXB11	SNV	1	Heterozygous	58	18,20,11,8	Yes	NW_006879691.1.1021567G>T	XP_007622112.1.19C>A	XP_007622112.1.Leu7Met
Banp	CHO_DXB11	SNV	1	Heterozygous	58	18,20,11,8	Yes	NW_006879691.1.1021567G>T	XP_007622113.1.19C>A	XP_007622113.1.Leu7Met
Banp	CHO_DXB11	SNV	1	Heterozygous	58	18,20,11,8	Yes	NW_006879691.1.1021567G>T	XP_007622114.1.19C>A	XP_007622114.1.Leu7Met
Banp	CHO_DXB11	SNV	1	Heterozygous	58	18,20,11,8	Yes	NW_006879691.1.1021567G>T	XP_007622115.1.19C>A	XP_007622115.1.Leu7Met
Banp	CHO_DXB11	SNV	1	Heterozygous	58	18,20,11,8	Yes	NW_006879691.1.1021567G>T	XP_007622116.1.19C>A	XP_007622116.1.Leu7Met
Banp	CHO_DXB11	SNV	1	Heterozygous	58	18,20,11,8	Yes	NW_006879691.1.1021567G>T	XP_007622117.1.19C>A	XP_007622117.1.Leu7Met
Bard1	CHO_DXB11	SNV	1	Heterozygous	40	11,11,7,11	Yes	NW_006880538.1.1019879A>G	XP_007626453.1.1805A>G	XP_007626453.1.Glu602Gly
Baz2a	CHO_DXB11	SNV	1	Homozygous	42	0,0,18,22	Yes	NW_006881140.1.71659T>C	XP_007627868.1.415A>G	XP_007627868.1.Ile139Val
Baz2b	CHO_DXB11	SNV	1	Heterozygous	35	6,6,12,9	Yes	NW_006879664.1.1757800C>T	XP_007621974.1.2192C>T	XP_007621974.1.Ser731Phe
Baz2b	CHO_DXB11	SNV	1	Heterozygous	35	6,6,12,9	Yes	NW_006879664.1.1757800C>T	XP_007621975.1.2192C>T	XP_007621975.1.Ser731Phe
Baz2b	CHO_DXB11	SNV	1	Heterozygous	35	6,6,12,9	Yes	NW_006879664.1.1757800C>T	XP_007621976.1.2192C>T	XP_007621976.1.Ser731Phe
Baz2b	CHO_DXB11	SNV	1	Heterozygous	35	6,6,12,9	Yes	NW_006879664.1.1757800C>T	XP_007621977.1.2192C>T	XP_007621977.1.Ser731Phe
Baz2b	CHO_DXB11	SNV	1	Heterozygous	35	6,6,12,9	Yes	NW_006879664.1.1757800C>T	XP_007621978.1.2192C>T	XP_007621978.1.Ser731Phe
Baz2b	CHO_DXB11	SNV	1	Heterozygous	35	6,6,12,9	Yes	NW_006879664.1.1757800C>T	XP_007621979.1.2192C>T	XP_007621979.1.Ser731Phe
Baz2b	CHO_DXB11	SNV	1	Heterozygous	35	6,6,12,9	Yes	NW_006879664.1.1757800C>T	XP_007621980.1.2192C>T	XP_007621980.1.Ser731Phe
Baz2b	CHO_DXB11	SNV	1	Heterozygous	35	6,6,12,9	Yes	NW_006879664.1.1757800C>T	XP_007621981.1.2192C>T	XP_007621981.1.Ser731Phe
Baz2b	CHO_DXB11	SNV	1	Heterozygous	35	6,6,12,9	Yes	NW_006879664.1.1757800C>T	XP_007621982.1.2192C>T	XP_007621982.1.Ser731Phe
Baz2b	CHO_DXB11	SNV	1	Heterozygous	35	6,6,12,9	Yes	NW_006879664.1.1757800C>T	XP_007621983.1.2003C>T	XP_007621983.1.Ser668Phe
Baz2b	CHO_DXB11	SNV	1	Heterozygous	35	6,6,12,9	Yes	NW_006879664.1.1757800C>T	XP_007621984.1.1937-1161C>T	.
Bbs10	CHO_DXB11	SNV	1	Homozygous	36	0,0,14,19	Yes	NW_006881103.1.2327909T>G	XP_007627790.1.1613A>C	XP_007627790.1.Lys538Thr
Bbs10	CHO_DXB11	SNV	1	Homozygous	27	0,0,17,9	Yes	NW_006881103.1.2328141C>T	XP_007627790.1.1381G>A	XP_007627790.1.Val461Ile
Bbs10	CHO_DXB11	SNV	1	Homozygous	32	0,0,18,12	Yes	NW_006881103.1.2328510G>A	XP_007627790.1.1012C>T	XP_007627790.1.Arg338Trp
Bbs10	CHO_DXB11	SNV	1	Homozygous	30	0,0,13,14	Yes	NW_006881103.1.2329074C>T	XP_007627790.1.448G>A	XP_007627790.1.Val150Ile
Bbs10	CHO_DXB11	SNV	1	Homozygous	36	0,0,14,19	Yes	NW_006881103.1.2327909T>G	XP_007627791.1.1526A>C	XP_007627791.1.Lys509Thr
Bbs10	CHO_DXB11	SNV	1	Homozygous	27	0,0,17,9	Yes	NW_006881103.1.2328141C>T	XP_007627791.1.1294G>A	XP_007627791.1.Val432Ile
Bbs10	CHO_DXB11	SNV	1	Homozygous	32	0,0,18,12	Yes	NW_006881103.1.2328510G>A	XP_007627791.1.925C>T	XP_007627791.1.Arg309Trp
Bbs10	CHO_DXB11	SNV	1	Homozygous	30	0,0,13,14	Yes	NW_006881103.1.2329074C>T	XP_007627791.1.361G>A	XP_007627791.1.Val121Ile
Bbs2	CHO_DXB11	SNV	1	Heterozygous	33	10,10,8,5	Yes	NW_006871142.1.759616G>A	XP_007610315.1.1133C>T	XP_007610315.1.Pro378Leu
Bcam	CHO_DXB11	SNV	1	Homozygous	16	0,0,5,10	Yes	NW_006869076.1.786979A>G	XP_007607622.1.67A>G	XP_007607622.1.Thr23Ala
Bcar3	CHO_DXB11	SNV	1	Heterozygous	28	6,6,6,9	Yes	NW_006879544.1.485482A>C	XP_007621164.1.867T>G	XP_007621164.1.Phe289Leu
Bcat1	CHO_DXB11	SNV	1	Homozygous	34	0,0,10,20	Yes	NW_006879475.1.602557C>G	XP_007620755.1.607G>C	XP_007620755.1.Asp203His
Bcat1	CHO_DXB11	SNV	1	Homozygous	34	0,0,10,20	Yes	NW_006879475.1.602557C>G	XP_007620756.1.820G>C	XP_007620756.1.Asp274His
Bckdha	CHO_DXB11	SNV	1	Homozygous	19	0,0,12,7	Yes	NW_006874586.1.426830C>T	XP_007614853.1.1271C>T	XP_007614853.1.Ser424Phe
Bcl11a	CHO_DXB11	SNV	1	Heterozygous	36	7,9,10,9	Yes	NW_006875603.1.672883C>T	XP_007615950.1.2180G>A	XP_007615950.1.Gly727Asp
Bcl11a	CHO_DXB11	SNV	1	Heterozygous	34	11,11,5,5	Yes	NW_006875603.1.680008C>A	XP_007615950.1.461G>T	XP_007615950.1.Ser154Ile
Bcl11a	CHO_DXB11	SNV	1	Heterozygous	36	7,9,10,9	Yes	NW_006875603.1.672883C>T	XP_007615951.1.2285G>A	XP_007615951.1.Gly762Asp
Bcl11a	CHO_DXB11	SNV	1	Heterozygous	34	11,11,5,5	Yes	NW_006875603.1.680008C>A	XP_007615951.1.566G>T	XP_007615951.1.Ser189Ile
Bcl11a	CHO_DXB11	SNV	1	Heterozygous	36	7,9,10,9	Yes	NW_006875603.1.672883C>T	XP_007615952.1.630+1550G>A	.
Bcl11a	CHO_DXB11	SNV	1	Heterozygous	34	11,11,5,5	Yes	NW_006875603.1.680008C>A	XP_007615952.1.461G>T	XP_007615952.1.Ser154Ile
Bcl3	CHO_DXB11	SNV	1	Homozygous	10	0,0,2,7	Yes	NW_006869076.1.712913T>G	XP_007607621.1.2T>G	XP_007607621.1.Met1?
Bcl3	CHO_DXB11	SNV	1	Homozygous	10	0,0,3,7	Yes	NW_006869076.1.712940A>C	XP_007607621.1.29A>C	XP_007607621.1.Asp10Ala
Bcl3	CHO_DXB11	SNV	1	Homozygous	13	0,0,7,4	Yes	NW_006869076.1.714286C>G	XP_007607621.1.281C>G	XP_007607621.1.Ala94Gly
Bcl3	CHO_DXB11	SNV	1	Homozygous	22	0,0,14,8	Yes	NW_006869076.1.729438C>A	XP_007607621.1.2060C>A	XP_007607621.1.Thr687Asn
Bcl3	CHO_DXB11	SNV	1	Homozygous	14	0,0,4,9	Yes	NW_006869076.1.738562T>C	XP_007607621.1.2314T>C	XP_007607621.1.Phe772Leu
Bcl7c	CHO_DXB11	SNV	1	Homozygous	30	0,0,19,10	Yes	NW_006870521.1.246275T>C	XP_007609387.1.677A>G	XP_007609387.1.Asn226Ser
Bcl7c	CHO_DXB11	SNV	1	Heterozygous	24	2,8,4,10	Yes	NW_006870521.1.246398C>T	XP_007609387.1.554G>A	XP_007609387.1.Arg185Lys
Bcl9l	CHO_DXB11	SNV	1	Homozygous	9	0,0,5,3	Yes	NW_006879222.1.155235G>C	XP_007618912.1.90G>C	XP_007618912.1.Trp30Cys
Bcl9l	CHO_DXB11	SNV	1	Heterozygous	56	12,7,24,12	Yes	NW_006879222.1.163209G>A	XP_007618912.1.2158G>A	XP_007618912.1.Gly720Ser
Bcl9l	CHO_DXB11	SNV	1	Heterozygous	31	10,10,3,7	Yes	NW_006879222.1.164670C>T	XP_007618912.1.3259C>T	XP_007618912.1.Pro1087Ser
Bcl9l	CHO_DXB11	SNV	1	Heterozygous	33	8,8,12,3	Yes	NW_006879222.1.165577G>T	XP_007618912.1.3960G>T	XP_007618912.1.Arg1320Ser
Bcl9	CHO_DXB11	SNV	1	Heterozygous	34	10,11,6,6	Yes	NW_006870227.1.600481G>A	XP_007608992.1.2063C>T	XP_007608992.1.Ser688Phe
Bcl9	CHO_DXB11	SNV	1	Heterozygous	34	10,11,6,6	Yes	NW_006870227.1.600481G>A	XP_007608993.1.2063C>T	XP_007608993.1.Ser688Phe
Bclaf1	CHO_DXB11	SNV	1	Heterozygous	55	12,26,11,5	Yes	NW_006881872.1.5307286C>G	XP_007629580.1.220G>C	XP_007629580.1.Glu74Gln
Bcor	CHO_DXB11	SNV	1	Heterozygous	25	10,5,3,7	Yes	NW_006879539.1.1356664C>T	XP_007621151.1.3075G>A	XP_007621151.1.Met1025Ile
Bdkrb2	CHO_DXB11	SNV	1	Homozygous	24	0,0,9,13	Yes	NW_006881639.1.564506C>A	XP_007629155.1.695C>A	XP_007629155.1.Thr232Asn
Bdp1	CHO_DXB11	SNV	1	Heterozygous	28	9,6,7,5	Yes	NW_006879906.1.518857G>A	XP_007623089.1.676G>A	XP_007623089.1.Val226Met
Bdp1	CHO_DXB11	SNV	1	Homozygous	33	0,0,18,13	Yes	NW_006879906.1.559863C>T	XP_007623089.1.3473C>T	XP_007623089.1.Ser1158Phe
Bdp1	CHO_DXB11	SNV	1	Homozygous	33	0,0,20,11	Yes	NW_006879906.1.580004C>A	XP_007623089.1.5984C>A	XP_007623089.1.Pro1995Gln
Bdp1	CHO_DXB11	SNV	1	Homozygous	32	0,0,17,15	Yes	NW_006879906.1.595769C>T	XP_007623089.1.7064C>T	XP_007623089.1.Thr2355Ile
Bdp1	CHO_DXB11	SNV	1	Heterozygous	30	9,6,5,10	Yes	NW_006879906.1.595801C>T	XP_007623089.1.7096C>T	XP_007623089.1.Pro2366Ser
Bean1	CHO_DXB11	SNV	1	Homozygous	33	0,0,17,14	Yes	NW_006883432.1.473223C>T	XP_007632572.1.209G>A	XP_007632572.1.Arg70Gln
Bend3	CHO_DXB11	SNV	1	Heterozygous	40	16,6,5,12	Yes	NW_006883737.1.248911C>T	XP_007633175.1.1202C>T	XP_007633175.1.Ser401Phe
Bend5	CHO_DXB11	SNV	1	Heterozygous	26	3,11,6,4	Yes	NW_006882264.1.1761807A>G	XP_007630354.1.1024A>G	XP_007630354.1.Ser342Gly
Bend7	CHO_DXB11	SNV	1	Homozygous	39	0,0,12,24	Yes	NW_006881947.1.66472A>G	XP_007629711.1.146T>C	XP_007629711.1.Phe49Ser
Bend7	CHO_DXB11	SNV	1	Homozygous	39	0,0,12,24	Yes	NW_006881947.1.66472A>G	XP_007629712.1.146T>C	XP_007629712.1.Phe49Ser
Best3	CHO_DXB11	SNV	1	Heterozygous	39	13,8,8,8	Yes	NW_006886326.1.2217315G>T	XP_007636990.1.1974G>T	XP_007636990.1.Lys658Asn
Bet1l	CHO_DXB11	SNV	1	Heterozygous	25	8,8,4,4	Yes	NW_006869451.1.59261T>G	XP_007607897.1.109T>G	XP_007607897.1.Phe37Val
Bfar	CHO_DXB11	SNV	1	Heterozygous	34	6,9,7,11	Yes	NW_006883807.1.460702G>A	XP_007633264.1.556G>A	XP_007633264.1.Glu186Lys
Bfar	CHO_DXB11	SNV	1	Heterozygous	34	6,9,7,11	Yes	NW_006883807.1.460702G>A	XP_007633265.1.556G>A	XP_007633265.1.Glu186Lys
Bfar	CHO_DXB11	SNV	1	Heterozygous	34	6,9,7,11	Yes	NW_006883807.1.460702G>A	XP_007633266.1.556G>A	XP_007633266.1.Glu186Lys
Bfar	CHO_DXB11	SNV	1	Heterozygous	34	6,9,7,11	Yes	NW_006883807.1.460702G>A	XP_007633267.1.556G>A	XP_007633267.1.Glu186Lys
Bfar	CHO_DXB11	SNV	1	Heterozygous	34	6,9,7,11	Yes	NW_006883807.1.460702G>A	XP_007633268.1.556G>A	XP_007633268.1.Glu186Lys
Bfar	CHO_DXB11	SNV	1	Heterozygous	34	6,9,7,11	Yes	NW_006883807.1.460702G>A	XP_007633269.1.556G>A	XP_007633269.1.Glu186Lys
Bfar	CHO_DXB11	SNV	1	Heterozygous	34	6,9,7,11	Yes	NW_006883807.1.460702G>A	XP_007633270.1.264-3804G>A	.
Bfsp1	CHO_DXB11	SNV	1	Homozygous	38	0,0,21,16	Yes	NW_006874607.1.31239T>C	XP_007614893.1.430T>C	XP_007614893.1.Trp144Arg
Bhlhe40	CHO_DXB11	SNV	1	Homozygous	24	0,0,8,12	Yes	NW_006869544.1.403709A>G	XP_007608036.1.34A>G	XP_007608036.1.Thr12Ala
Bhlhe40	CHO_DXB11	SNV	1	Homozygous	21	0,0,13,7	Yes	NW_006869544.1.408205A>G	XP_007608036.1.964A>G	XP_007608036.1.Ile322Val
Bicd1	CHO_DXB11	SNV	1	Homozygous	18	0,0,11,7	Yes	NW_006879939.1.225610T>A	XP_007623299.1.143A>T	XP_007623299.1.Asp48Val
Birc6	CHO_DXB11	SNV	1	Homozygous	23	0,0,11,11	Yes	NW_006883688.1.340744G>A	XP_007633049.1.11275C>T	XP_007633049.1.Pro3759Ser
Blm	CHO_DXB11	SNV	1	Heterozygous	58	13,16,11,14	Yes	NW_006879362.1.764700A>G	XP_007620035.1.674A>G	XP_007620035.1.Tyr225Cys
Blm	CHO_DXB11	SNV	1	Heterozygous	58	13,16,11,14	Yes	NW_006879362.1.764700A>G	XP_007620036.1.674A>G	XP_007620036.1.Tyr225Cys
Blnk	CHO_DXB11	SNV	1	Homozygous	11	0,0,7,4	Yes	NW_006882126.1.927045G>A	XP_007630159.1.793C>T	XP_007630159.1.Arg265Cys
Bmp4	CHO_DXB11	SNV	1	Heterozygous	46	14,11,14,6	Yes	NW_006872178.1.830C>T	XP_007611992.1.140C>T	XP_007611992.1.Thr47Ile
Bmp6	CHO_DXB11	SNV	1	Heterozygous	40	8,10,7,12	Yes	NW_006883727.1.2618485G>A	XP_007633167.1.388C>T	XP_007633167.1.Arg130Cys
Bms1	CHO_DXB11	SNV	1	Homozygous	59	0,0,18,37	Yes	NW_006872549.1.758149C>T	XP_007612492.1.2588G>A	XP_007612492.1.Gly863Glu
Bms1	CHO_DXB11	SNV	1	Homozygous	59	0,0,18,37	Yes	NW_006872549.1.758149C>T	XP_007612493.1.2588G>A	XP_007612493.1.Gly863Glu
Bmx	CHO_DXB11	SNV	1	Heterozygous	36	15,10,5,6	Yes	NW_006870336.1.170693G>A	XP_007609092.1.1825C>T	XP_007609092.1.Arg609Trp
Bmx	CHO_DXB11	SNV	1	Homozygous	30	0,0,16,13	Yes	NW_006870336.1.205334A>G	XP_007609092.1.343T>C	XP_007609092.1.Tyr115His
Bnc1	CHO_DXB11	SNV	1	Heterozygous	38	11,7,11,7	Yes	NW_006871080.1.774261C>T	XP_007610218.1.339G>A	XP_007610218.1.Trp113*
Bod1l1	CHO_DXB11	SNV	1	Heterozygous	47	13,16,13,4	Yes	NW_006871310.1.1912349G>T	XP_007610671.1.6581C>A	XP_007610671.1.Ser2194Tyr
Bod1l1	CHO_DXB11	SNV	1	Heterozygous	30	9,6,8,5	Yes	NW_006871310.1.1915185C>T	XP_007610671.1.3745G>A	XP_007610671.1.Asp1249Asn
Bora	CHO_DXB11	SNV	1	Homozygous	39	0,0,16,22	Yes	NW_006870552.1.24995A>G	XP_007609439.1.1531T>C	XP_007609439.1.Tyr511His
Bphl	CHO_DXB11	SNV	1	Heterozygous	40	13,13,8,6	Yes	NW_006886430.1.997282G>A	XP_007637127.1.92C>T	XP_007637127.1.Pro31Leu
Bpifa1	CHO_DXB11	SNV	1	Homozygous	27	0,0,7,18	Yes	NW_006879210.1.1871713C>A	XP_007618797.1.70C>A	XP_007618797.1.Leu24Met
Bpifb1	CHO_DXB11	SNV	1	Homozygous	41	0,0,19,20	Yes	NW_006879210.1.1916699G>T	XP_007618798.1.840G>T	XP_007618798.1.Arg280Ser
Bpifb2	CHO_DXB11	SNV	1	Homozygous	31	0,0,15,13	Yes	NW_006879210.1.1233418C>T	XP_007618794.1.293C>T	XP_007618794.1.Thr98Met
Bpifb2	CHO_DXB11	SNV	1	Homozygous	34	0,0,13,20	Yes	NW_006879210.1.1241606T>A	XP_007618794.1.1327T>A	XP_007618794.1.Ser443Thr
Bpifb2	CHO_DXB11	SNV	1	Homozygous	31	0,0,16,14	Yes	NW_006879210.1.1243711C>T	XP_007618794.1.1355C>T	XP_007618794.1.Ser452Phe
Bpifb3	CHO_DXB11	SNV	1	Homozygous	36	0,0,17,14	Yes	NW_006879210.1.1284898T>C	XP_007618795.1.1121T>C	XP_007618795.1.Val374Ala
Bpifb4	CHO_DXB11	SNV	1	Heterozygous	31	5,9,6,9	Yes	NW_006879210.1.1315200A>G	XP_007618815.1.1711A>G	XP_007618815.1.Ser571Gly
Bpifb6	CHO_DXB11	SNV	1	Homozygous	28	0,0,16,9	Yes	NW_006879210.1.1252856A>G	XP_007618814.1.247A>G	XP_007618814.1.Ile83Val
Bpifb6	CHO_DXB11	SNV	1	Homozygous	47	0,0,15,25	Yes	NW_006879210.1.1254847C>T	XP_007618814.1.574C>T	XP_007618814.1.Pro192Ser
Bpifb6	CHO_DXB11	SNV	1	Homozygous	58	0,0,29,25	Yes	NW_006879210.1.1255708G>A	XP_007618814.1.793G>A	XP_007618814.1.Ala265Thr
Bpifb6	CHO_DXB11	SNV	1	Homozygous	29	0,0,12,15	Yes	NW_006879210.1.1257571G>A	XP_007618814.1.1027G>A	XP_007618814.1.Gly343Ser
Bpifb6	CHO_DXB11	SNV	1	Homozygous	32	0,0,15,16	Yes	NW_006879210.1.1260897G>A	XP_007618814.1.1312G>A	XP_007618814.1.Val438Ile
Bptf	CHO_DXB11	SNV	1	Heterozygous	30	11,6,5,5	Yes	NW_006881654.1.400496C>G	XP_007629225.1.225C>G	XP_007629225.1.His75Gln
Brca2	CHO_DXB11	SNV	1	Heterozygous	68	27,14,14,12	Yes	NW_006870937.1.971159G>A	XP_007609961.1.7046C>T	XP_007609961.1.Ser2349Phe
Brca2	CHO_DXB11	SNV	1	Heterozygous	68	27,14,14,12	Yes	NW_006870937.1.971159G>A	XP_007609962.1.6986C>T	XP_007609962.1.Ser2329Phe
Brca2	CHO_DXB11	SNV	1	Heterozygous	68	27,14,14,12	Yes	NW_006870937.1.971159G>A	XP_007609963.1.6986C>T	XP_007609963.1.Ser2329Phe
Brca2	CHO_DXB11	SNV	1	Heterozygous	68	27,14,14,12	Yes	NW_006870937.1.971159G>A	XP_007609964.1.6986C>T	XP_007609964.1.Ser2329Phe
Brca2	CHO_DXB11	SNV	1	Heterozygous	68	27,14,14,12	Yes	NW_006870937.1.971159G>A	XP_007609965.1.6734C>T	XP_007609965.1.Ser2245Phe
Brca2	CHO_DXB11	SNV	1	Heterozygous	68	27,14,14,12	Yes	NW_006870937.1.971159G>A	XP_007609966.1.6437C>T	XP_007609966.1.Ser2146Phe
Brdt	CHO_DXB11	SNV	1	Homozygous	16	0,0,9,6	Yes	NW_006871769.1.1071179T>C	XP_007611555.1.1969T>C	XP_007611555.1.Phe657Leu
Brk1	CHO_DXB11	SNV	1	Homozygous	14	0,0,6,8	Yes	NW_006882841.1.107701A>G	XP_007631517.1.223A>G	XP_007631517.1.Thr75Ala
Brsk1	CHO_DXB11	Deletion	4	Homozygous	11	0,0,5,6	Yes	NW_006885491.1.288173..288176GCAT>-	XP_007635733.1.1_4delATGC	XP_007635733.1.Met1?
Brwd1	CHO_DXB11	SNV	1	Heterozygous	29	11,4,7,7	Yes	NW_006884442.1.1320798G>A	XP_007634335.1.3988G>A	XP_007634335.1.Ala1330Thr
Brwd3	CHO_DXB11	SNV	1	Heterozygous	41	6,12,15,6	Yes	NW_006883498.1.253228C>T	XP_007632711.1.3418G>A	XP_007632711.1.Glu1140Lys
Bsn	CHO_DXB11	SNV	1	Heterozygous	63	28,16,7,11	Yes	NW_006883677.1.1927348A>C	XP_007633034.1.922A>C	XP_007633034.1.Lys308Gln
Bsn	CHO_DXB11	SNV	1	Homozygous	18	0,0,8,8	Yes	NW_006883677.1.1937095A>G	XP_007633034.1.2854A>G	XP_007633034.1.Lys952Glu
Bsn	CHO_DXB11	SNV	1	Heterozygous	60	16,20,14,10	Yes	NW_006883677.1.1937869C>T	XP_007633034.1.3628C>T	XP_007633034.1.His1210Tyr
Bsn	CHO_DXB11	SNV	1	Homozygous	14	0,0,8,3	Yes	NW_006883677.1.1942242G>T	XP_007633034.1.7954G>T	XP_007633034.1.Gly2652Cys
Bsn	CHO_DXB11	SNV	1	Heterozygous	48	17,20,5,5	Yes	NW_006883677.1.1945080G>T	XP_007633034.1.8693G>T	XP_007633034.1.Arg2898Ile
Btaf1	CHO_DXB11	SNV	1	Heterozygous	33	6,12,4,11	Yes	NW_006870060.1.5071A>G	XP_007608627.1.2042T>C	XP_007608627.1.Leu681Pro
Btaf1	CHO_DXB11	SNV	1	Heterozygous	34	10,4,15,4	Yes	NW_006870060.1.15652G>A	XP_007608627.1.1679C>T	XP_007608627.1.Ser560Leu
Btbd11	CHO_DXB11	SNV	1	Homozygous	19	0,0,8,10	Yes	NW_006873994.1.880546A>G	XP_007614129.1.736A>G	XP_007614129.1.Lys246Glu
Btbd11	CHO_DXB11	SNV	1	Homozygous	39	0,0,23,15	Yes	NW_006873994.1.1126156G>A	XP_007614129.1.1975G>A	XP_007614129.1.Gly659Ser
Btbd1	CHO_DXB11	SNV	1	Heterozygous	29	9,6,7,5	Yes	NW_006871080.1.595846T>G	XP_007610203.1.539A>C	XP_007610203.1.Glu180Ala
Btbd9	CHO_DXB11	SNV	1	Heterozygous	39	10,6,13,8	Yes	NW_006881374.1.2048722G>T	XP_007628424.1.921G>T	XP_007628424.1.Met307Ile
Btc	CHO_DXB11	SNV	1	Heterozygous	27	8,8,8,3	Yes	NW_006881527.1.961008T>A	XP_007628832.1.25A>T	XP_007628832.1.Thr9Ser
Btg3	CHO_DXB11	SNV	1	Homozygous	30	0,0,11,19	Yes	NW_006879113.1.257284A>G	XP_007618676.1.667T>C	XP_007618676.1.Tyr223His
Btla	CHO_DXB11	SNV	1	Homozygous	30	0,0,10,19	Yes	NW_006879298.1.574690G>A	XP_007619526.1.242G>A	XP_007619526.1.Arg81His
Bub1b	CHO_DXB11	SNV	1	Heterozygous	35	7,8,10,8	Yes	NW_006880756.1.577071C>T	XP_007627130.1.367C>T	XP_007627130.1.Leu123Phe
Bub1b	CHO_DXB11	SNV	1	Heterozygous	35	7,8,10,8	Yes	NW_006880756.1.577071C>T	XP_007627131.1.367C>T	XP_007627131.1.Leu123Phe
Bud13	CHO_DXB11	SNV	1	Heterozygous	47	5,8,20,14	Yes	NW_006879222.1.2008222G>A	XP_007618967.1.61G>A	XP_007618967.1.Asp21Asn
Bud13	CHO_DXB11	SNV	1	Heterozygous	61	25,21,6,7	Yes	NW_006879222.1.2015511C>G	XP_007618967.1.949C>G	XP_007618967.1.Pro317Ala
Bud13	CHO_DXB11	Deletion	3	Heterozygous	34	12,12,4,1	Yes	NW_006879222.1.2015228..2015230TCC>-	XP_007618967.1.666_668delTCC	XP_007618967.1.Pro222_Pro223delinsPro
C1ql1	CHO_DXB11	SNV	1	Homozygous	46	0,0,22,21	Yes	NW_006885589.1.1909356A>G	XP_007635954.1.298T>C	XP_007635954.1.Cys100Arg
C1ql1	CHO_DXB11	SNV	1	Homozygous	50	0,0,22,25	Yes	NW_006885589.1.1909365G>A	XP_007635954.1.289C>T	XP_007635954.1.Arg97Cys
C1ql1	CHO_DXB11	SNV	1	Homozygous	39	0,0,22,14	Yes	NW_006885589.1.1909418T>G	XP_007635954.1.236A>C	XP_007635954.1.His79Pro
C1s	CHO_DXB11	SNV	1	Heterozygous	31	11,6,10,4	Yes	NW_006871917.1.252322G>A	XP_007611667.1.13C>T	XP_007611667.1.Pro5Ser
C2cd2l	CHO_DXB11	SNV	1	Heterozygous	55	8,17,12,18	Yes	NW_006882726.1.24875G>A	XP_007631316.1.43G>A	XP_007631316.1.Val15Ile
C2cd5	CHO_DXB11	SNV	1	Homozygous	21	0,0,20,0	Yes	NW_006879863.1.609075A>G	XP_007622879.1.199T>C	XP_007622879.1.Tyr67His
C3	CHO_DXB11	SNV	1	Heterozygous	31	9,7,6,7	Yes	NW_006874443.1.80692C>G	XP_007614575.1.1468G>C	XP_007614575.1.Gly490Arg
C6	CHO_DXB11	SNV	1	Homozygous	40	0,0,18,22	Yes	NW_006870289.1.87791T>C	XP_007609048.1.38T>C	XP_007609048.1.Ile13Thr
C6	CHO_DXB11	SNV	1	Homozygous	37	0,0,9,25	Yes	NW_006870289.1.89171A>C	XP_007609048.1.258A>C	XP_007609048.1.Glu86Asp
C6	CHO_DXB11	SNV	1	Homozygous	32	0,0,15,16	Yes	NW_006870289.1.105968A>C	XP_007609048.1.701A>C	XP_007609048.1.Asp234Ala
C6	CHO_DXB11	SNV	1	Homozygous	42	0,0,22,19	Yes	NW_006870289.1.130887T>C	XP_007609048.1.1351T>C	XP_007609048.1.Tyr451His
C6	CHO_DXB11	SNV	1	Homozygous	35	0,0,18,17	Yes	NW_006870289.1.150676G>A	XP_007609048.1.2428G>A	XP_007609048.1.Gly810Arg
C6	CHO_DXB11	SNV	1	Homozygous	29	0,0,10,17	Yes	NW_006870289.1.150827C>A	XP_007609048.1.2579C>A	XP_007609048.1.Thr860Lys
Ca12	CHO_DXB11	SNV	1	Homozygous	31	0,0,16,14	Yes	NW_006869577.1.4316125T>G	XP_007608100.1.13A>C	XP_007608100.1.Ser5Arg
Ca12	CHO_DXB11	SNV	1	Homozygous	31	0,0,16,14	Yes	NW_006869577.1.4316125T>G	XP_007608101.1.13A>C	XP_007608101.1.Ser5Arg
Ca12	CHO_DXB11	SNV	1	Homozygous	31	0,0,16,14	Yes	NW_006869577.1.4316125T>G	XP_007608102.1.13A>C	XP_007608102.1.Ser5Arg
Ca5b	CHO_DXB11	SNV	1	Homozygous	28	0,0,12,14	Yes	NW_006880961.1.107482C>T	XP_007627578.1.329C>T	XP_007627578.1.Ala110Val
Ca5b	CHO_DXB11	SNV	1	Homozygous	28	0,0,12,14	Yes	NW_006880961.1.107482C>T	XP_007627580.1.269C>T	XP_007627580.1.Ala90Val
Ca5b	CHO_DXB11	SNV	1	Homozygous	28	0,0,12,14	Yes	NW_006880961.1.107482C>T	XP_007627581.1.140C>T	XP_007627581.1.Ala47Val
Ca5b	CHO_DXB11	SNV	1	Homozygous	28	0,0,12,14	Yes	NW_006880961.1.107482C>T	XP_007627582.1.140C>T	XP_007627582.1.Ala47Val
Ca5b	CHO_DXB11	SNV	1	Homozygous	28	0,0,12,14	Yes	NW_006880961.1.107482C>T	XP_007627583.1.140C>T	XP_007627583.1.Ala47Val
Ca7	CHO_DXB11	SNV	1	Homozygous	24	0,0,9,11	Yes	NW_006883432.1.30375G>A	XP_007632563.1.791C>T	XP_007632563.1.Ala264Val
Ca7	CHO_DXB11	SNV	1	Homozygous	36	0,0,16,19	Yes	NW_006883432.1.35868C>T	XP_007632563.1.233G>A	XP_007632563.1.Arg78Lys
Cabin1	CHO_DXB11	SNV	1	Heterozygous	44	5,16,9,14	Yes	NW_006879353.1.782093C>T	XP_007619961.1.1291G>A	XP_007619961.1.Asp431Asn
Cabin1	CHO_DXB11	SNV	1	Heterozygous	44	5,16,9,14	Yes	NW_006879353.1.782093C>T	XP_007619962.1.1141G>A	XP_007619962.1.Asp381Asn
Cabp4	CHO_DXB11	SNV	1	Heterozygous	62	25,19,9,9	Yes	NW_006873812.1.345473T>A	XP_007613900.1.238T>A	XP_007613900.1.Ser80Thr
Cabp4	CHO_DXB11	SNV	1	Heterozygous	62	25,19,9,9	Yes	NW_006873812.1.345473T>A	XP_007613901.1.238T>A	XP_007613901.1.Ser80Thr
Cacfd1	CHO_DXB11	SNV	1	Heterozygous	41	9,5,9,16	Yes	NW_006879057.1.1569968C>A	XP_007618622.1.573G>T	XP_007618622.1.Glu191Asp
Cacna1a	CHO_DXB11	SNV	1	Heterozygous	34	8,10,11,4	Yes	NW_006879744.1.921137C>T	XP_007622506.1.1102G>A	XP_007622506.1.Glu368Lys
Cacna1b	CHO_DXB11	SNV	1	Heterozygous	36	10,5,8,10	Yes	NW_006886450.1.456450C>A	XP_007637250.1.3868G>T	XP_007637250.1.Ala1290Ser
Cacna1f	CHO_DXB11	SNV	1	Heterozygous	27	4,3,8,10	Yes	NW_006881506.1.95772G>A	XP_007628679.1.5471C>T	XP_007628679.1.Ala1824Val
Cacna1h	CHO_DXB11	SNV	1	Homozygous	28	0,0,10,18	Yes	NW_006868509.1.1504789G>T	XP_007606768.1.5720C>A	XP_007606768.1.Pro1907Gln
Cacna1h	CHO_DXB11	SNV	1	Heterozygous	32	4,11,7,10	Yes	NW_006868509.1.1515800G>A	XP_007606768.1.2645C>T	XP_007606768.1.Ser882Phe
Cacna1i	CHO_DXB11	SNV	1	Heterozygous	31	8,8,8,7	Yes	NW_006879350.1.1470656G>A	XP_007619902.1.5773C>T	XP_007619902.1.Pro1925Ser
Cacna1i	CHO_DXB11	SNV	1	Heterozygous	43	15,11,9,6	Yes	NW_006879350.1.1499496C>T	XP_007619902.1.1873G>A	XP_007619902.1.Glu625Lys
Cacna1i	CHO_DXB11	SNV	1	Homozygous	23	0,0,6,17	Yes	NW_006879350.1.1546123C>A	XP_007619902.1.263G>T	XP_007619902.1.Arg88Leu
Cacna2d3	CHO_DXB11	SNV	1	Heterozygous	34	6,9,5,14	Yes	NW_006871289.1.2640957C>T	XP_007610639.1.2234G>A	XP_007610639.1.Gly745Glu
Cacna2d4	CHO_DXB11	SNV	1	Homozygous	38	0,0,19,16	Yes	NW_006875253.1.131038T>C	XP_007615714.1.10T>C	XP_007615714.1.Cys4Arg
Cacna2d4	CHO_DXB11	SNV	1	Homozygous	32	0,0,16,15	Yes	NW_006875253.1.131119G>A	XP_007615714.1.91G>A	XP_007615714.1.Val31Ile
Cacna2d4	CHO_DXB11	SNV	1	Heterozygous	44	13,9,10,11	Yes	NW_006875253.1.180744A>G	XP_007615714.1.2015A>G	XP_007615714.1.Asp672Gly
Cactin	CHO_DXB11	SNV	1	Heterozygous	28	7,5,6,10	Yes	NW_006880401.1.216634G>A	XP_007625984.1.475C>T	XP_007625984.1.Arg159Cys
Cadm1	CHO_DXB11	SNV	1	Heterozygous	66	14,30,9,13	Yes	NW_006881735.1.1294890T>C	XP_007629398.1.49A>G	XP_007629398.1.Asn17Asp
Cadm1	CHO_DXB11	SNV	1	Heterozygous	58	18,15,15,10	Yes	NW_006881735.1.1453808C>A	XP_007629398.1.23G>T	XP_007629398.1.Gly8Val
Cadm1	CHO_DXB11	SNV	1	Heterozygous	60	20,17,14,9	Yes	NW_006881735.1.1453815C>T	XP_007629398.1.16G>A	XP_007629398.1.Gly6Arg
Cadm1	CHO_DXB11	SNV	1	Heterozygous	66	14,30,9,13	Yes	NW_006881735.1.1294890T>C	XP_007629399.1.28A>G	XP_007629399.1.Asn10Asp
Cadm1	CHO_DXB11	SNV	1	Heterozygous	66	14,30,9,13	Yes	NW_006881735.1.1294890T>C	XP_007629400.1.25A>G	XP_007629400.1.Asn9Asp
Cadm1	CHO_DXB11	SNV	1	Heterozygous	66	14,30,9,13	Yes	NW_006881735.1.1294890T>C	XP_007629401.1.49A>G	XP_007629401.1.Asn17Asp
Cadm1	CHO_DXB11	SNV	1	Heterozygous	58	18,15,15,10	Yes	NW_006881735.1.1453808C>A	XP_007629401.1.23G>T	XP_007629401.1.Gly8Val
Cadm1	CHO_DXB11	SNV	1	Heterozygous	60	20,17,14,9	Yes	NW_006881735.1.1453815C>T	XP_007629401.1.16G>A	XP_007629401.1.Gly6Arg
Cadps2	CHO_DXB11	SNV	1	Heterozygous	44	9,12,11,9	Yes	NW_006886115.1.740173C>T	XP_007636695.1.2551G>A	XP_007636695.1.Glu851Lys
Cadps2	CHO_DXB11	SNV	1	Heterozygous	32	9,7,6,8	Yes	NW_006886115.1.1023147C>A	XP_007636695.1.121-23538G>T	.
Cad	CHO_DXB11	SNV	1	Heterozygous	36	8,8,10,8	Yes	NW_006873628.1.832995C>A	XP_007613682.1.5705C>A	XP_007613682.1.Pro1902Gln
Calcoco1	CHO_DXB11	SNV	1	Heterozygous	36	5,11,5,15	Yes	NW_006871113.1.123094C>T	XP_007610271.1.514G>A	XP_007610271.1.Asp172Asn
Calhm3	CHO_DXB11	SNV	1	Heterozygous	38	12,5,5,15	Yes	NW_006881544.1.352090C>G	XP_007628902.1.7C>G	XP_007628902.1.Gln3Glu
Calhm3	CHO_DXB11	SNV	1	Heterozygous	33	8,11,8,5	Yes	NW_006881544.1.353473T>C	XP_007628902.1.211T>C	XP_007628902.1.Ser71Pro
Calhm3	CHO_DXB11	SNV	1	Heterozygous	38	12,5,5,15	Yes	NW_006881544.1.352090C>G	XP_007628903.1.7C>G	XP_007628903.1.Gln3Glu
Calhm3	CHO_DXB11	SNV	1	Heterozygous	33	8,11,8,5	Yes	NW_006881544.1.353473T>C	XP_007628903.1.211T>C	XP_007628903.1.Ser71Pro
Calhm3	CHO_DXB11	SNV	1	Heterozygous	38	12,5,5,15	Yes	NW_006881544.1.352090C>G	XP_007628904.1.7C>G	XP_007628904.1.Gln3Glu
Calhm3	CHO_DXB11	SNV	1	Heterozygous	33	8,11,8,5	Yes	NW_006881544.1.353473T>C	XP_007628904.1.211T>C	XP_007628904.1.Ser71Pro
Calhm3	CHO_DXB11	SNV	1	Heterozygous	38	12,5,5,15	Yes	NW_006881544.1.352090C>G	XP_007628906.1.7C>G	XP_007628906.1.Gln3Glu
Calhm3	CHO_DXB11	SNV	1	Heterozygous	33	8,11,8,5	Yes	NW_006881544.1.353473T>C	XP_007628906.1.211T>C	XP_007628906.1.Ser71Pro
Calhm3	CHO_DXB11	SNV	1	Heterozygous	33	8,11,8,5	Yes	NW_006881544.1.353473T>C	XP_007628907.1.178T>C	XP_007628907.1.Ser60Pro
Calhm3	CHO_DXB11	SNV	1	Heterozygous	33	8,11,8,5	Yes	NW_006881544.1.353473T>C	XP_007628908.1.178T>C	XP_007628908.1.Ser60Pro
Calhm3	CHO_DXB11	SNV	1	Heterozygous	33	8,11,8,5	Yes	NW_006881544.1.353473T>C	XP_007628909.1.178T>C	XP_007628909.1.Ser60Pro
Calmodulin	CHO_DXB11	SNV	1	Homozygous	19	0,0,10,6	Yes	NW_006879268.1.420124T>C	XP_007619443.1.88T>C	XP_007619443.1.Trp30Arg
Calmodulin	CHO_DXB11	SNV	1	Homozygous	21	0,0,6,15	Yes	NW_006879268.1.420197A>G	XP_007619443.1.161A>G	XP_007619443.1.Asp54Gly
Calmodulin	CHO_DXB11	SNV	1	Homozygous	19	0,0,12,7	Yes	NW_006879268.1.420304A>G	XP_007619443.1.268A>G	XP_007619443.1.Asn90Asp
Calmodulin	CHO_DXB11	SNV	1	Homozygous	21	0,0,13,7	Yes	NW_006879268.1.420320T>C	XP_007619443.1.284T>C	XP_007619443.1.Val95Ala
Calmodulin	CHO_DXB11	SNV	1	Homozygous	12	0,0,5,7	Yes	NW_006879268.1.420337G>A	XP_007619443.1.301G>A	XP_007619443.1.Val101Ile
Calmodulin	CHO_DXB11	SNV	1	Homozygous	11	0,0,2,9	Yes	NW_006879268.1.420383G>A	XP_007619443.1.347G>A	XP_007619443.1.Gly116Glu
Calmodulin	CHO_DXB11	SNV	1	Homozygous	16	0,0,5,11	Yes	NW_006879268.1.420422T>G	XP_007619443.1.386T>G	XP_007619443.1.Val129Gly
Calmodulin	CHO_DXB11	SNV	1	Homozygous	20	0,0,8,11	Yes	NW_006879268.1.420457A>G	XP_007619443.1.421A>G	XP_007619443.1.Lys141Glu
Camk2b	CHO_DXB11	SNV	1	Homozygous	39	0,0,17,18	Yes	NW_006880267.1.414602G>C	XP_007625356.1.1129C>G	XP_007625356.1.Pro377Ala
Camk2b	CHO_DXB11	SNV	1	Homozygous	39	0,0,17,18	Yes	NW_006880267.1.414602G>C	XP_007625357.1.1015C>G	XP_007625357.1.Pro339Ala
Camk2b	CHO_DXB11	SNV	1	Homozygous	39	0,0,17,18	Yes	NW_006880267.1.414602G>C	XP_007625358.1.931+1880C>G	.
Camk2b	CHO_DXB11	SNV	1	Homozygous	39	0,0,17,18	Yes	NW_006880267.1.414602G>C	XP_007625359.1.1249C>G	XP_007625359.1.Pro417Ala
Camkmt	CHO_DXB11	SNV	1	Homozygous	22	0,0,13,6	Yes	NW_006879208.1.1797340G>A	XP_007618750.1.578C>T	XP_007618750.1.Thr193Ile
Camkmt	CHO_DXB11	SNV	1	Homozygous	8	0,0,8,0	Yes	NW_006879208.1.1802194G>A	XP_007618750.1.371C>T	XP_007618750.1.Pro124Leu
Camsap1	CHO_DXB11	SNV	1	Heterozygous	48	14,16,10,7	Yes	NW_006886450.1.1785477C>T	XP_007637272.1.2516G>A	XP_007637272.1.Cys839Tyr
Camsap1	CHO_DXB11	SNV	1	Heterozygous	36	7,9,4,11	Yes	NW_006886450.1.1785907C>G	XP_007637272.1.2086G>C	XP_007637272.1.Glu696Gln
Cand1	CHO_DXB11	SNV	1	Homozygous	40	0,0,14,20	Yes	NW_006884764.1.1687117A>T	XP_007634988.1.2469A>T	XP_007634988.1.Gln823His
Cand2	CHO_DXB11	SNV	1	Homozygous	26	0,0,12,13	Yes	NW_006879511.1.6630G>A	XP_007621068.1.3575C>T	XP_007621068.1.Thr1192Ile
Cand2	CHO_DXB11	SNV	1	Heterozygous	41	9,2,12,13	Yes	NW_006879511.1.22802C>T	XP_007621068.1.724G>A	XP_007621068.1.Glu242Lys
Capn12	CHO_DXB11	SNV	1	Homozygous	10	0,0,4,4	Yes	NW_006880256.1.668567A>G	XP_007625325.1.1603T>C	XP_007625325.1.Ser535Pro
Capn12	CHO_DXB11	SNV	1	Homozygous	13	0,0,3,9	Yes	NW_006880256.1.671587T>G	XP_007625325.1.799A>C	XP_007625325.1.Asn267His
Capn13	CHO_DXB11	SNV	1	Homozygous	19	0,0,18,1	Yes	NW_006879214.1.1069275T>A	XP_007618826.1.1956A>T	XP_007618826.1.Lys652Asn
Capn9	CHO_DXB11	SNV	1	Homozygous	31	0,0,14,15	Yes	NW_006871707.1.373240C>T	XP_007611383.1.653G>A	XP_007611383.1.Gly218Asp
Caprin1	CHO_DXB11	SNV	1	Homozygous	38	0,0,15,19	Yes	NW_006877380.1.1266062T>C	XP_007617727.1.1630A>G	XP_007617727.1.Thr544Ala
Caprin1	CHO_DXB11	Insertion	1	Homozygous	24	0,0,13,11	Yes	NW_006877380.1.1295956^1295957->T	XP_007617727.1.21_22insA	XP_007617727.1.Lys8fs
Caps2	CHO_DXB11	SNV	1	Heterozygous	30	15,10,1,4	Yes	NW_006881103.1.1586687G>A	XP_007627776.1.1417C>T	XP_007627776.1.Gln473*
Caps2	CHO_DXB11	SNV	1	Homozygous	37	0,0,15,20	Yes	NW_006881103.1.1616421T>G	XP_007627776.1.51A>C	XP_007627776.1.Leu17Phe
Caps2	CHO_DXB11	SNV	1	Heterozygous	30	15,10,1,4	Yes	NW_006881103.1.1586687G>A	XP_007627777.1.1417C>T	XP_007627777.1.Gln473*
Caps2	CHO_DXB11	SNV	1	Homozygous	37	0,0,15,20	Yes	NW_006881103.1.1616421T>G	XP_007627777.1.51A>C	XP_007627777.1.Leu17Phe
Caps2	CHO_DXB11	SNV	1	Heterozygous	30	15,10,1,4	Yes	NW_006881103.1.1586687G>A	XP_007627778.1.1417C>T	XP_007627778.1.Gln473*
Caps2	CHO_DXB11	SNV	1	Homozygous	37	0,0,15,20	Yes	NW_006881103.1.1616421T>G	XP_007627778.1.51A>C	XP_007627778.1.Leu17Phe
Caps2	CHO_DXB11	SNV	1	Heterozygous	30	15,10,1,4	Yes	NW_006881103.1.1586687G>A	XP_007627779.1.1417C>T	XP_007627779.1.Gln473*
Caps2	CHO_DXB11	SNV	1	Homozygous	37	0,0,15,20	Yes	NW_006881103.1.1616421T>G	XP_007627779.1.51A>C	XP_007627779.1.Leu17Phe
Caps2	CHO_DXB11	SNV	1	Heterozygous	30	15,10,1,4	Yes	NW_006881103.1.1586687G>A	XP_007627780.1.1417C>T	XP_007627780.1.Gln473*
Caps2	CHO_DXB11	SNV	1	Homozygous	37	0,0,15,20	Yes	NW_006881103.1.1616421T>G	XP_007627780.1.51A>C	XP_007627780.1.Leu17Phe
Caps2	CHO_DXB11	SNV	1	Heterozygous	30	15,10,1,4	Yes	NW_006881103.1.1586687G>A	XP_007627781.1.1417C>T	XP_007627781.1.Gln473*
Caps2	CHO_DXB11	SNV	1	Homozygous	37	0,0,15,20	Yes	NW_006881103.1.1616421T>G	XP_007627781.1.51A>C	XP_007627781.1.Leu17Phe
Caps2	CHO_DXB11	SNV	1	Heterozygous	30	15,10,1,4	Yes	NW_006881103.1.1586687G>A	XP_007627782.1.1417C>T	XP_007627782.1.Gln473*
Caps2	CHO_DXB11	SNV	1	Homozygous	37	0,0,15,20	Yes	NW_006881103.1.1616421T>G	XP_007627782.1.51A>C	XP_007627782.1.Leu17Phe
Caps2	CHO_DXB11	SNV	1	Heterozygous	30	15,10,1,4	Yes	NW_006881103.1.1586687G>A	XP_007627783.1.1414C>T	XP_007627783.1.Gln472*
Caps2	CHO_DXB11	SNV	1	Homozygous	37	0,0,15,20	Yes	NW_006881103.1.1616421T>G	XP_007627783.1.51A>C	XP_007627783.1.Leu17Phe
Caps2	CHO_DXB11	SNV	1	Heterozygous	30	15,10,1,4	Yes	NW_006881103.1.1586687G>A	XP_007627784.1.1177C>T	XP_007627784.1.Gln393*
Card10	CHO_DXB11	SNV	1	Heterozygous	31	9,12,6,4	Yes	NW_006879862.1.1025489T>G	XP_007622856.1.1663A>C	XP_007622856.1.Ile555Leu
Card6	CHO_DXB11	SNV	1	Homozygous	38	0,0,18,16	Yes	NW_006870289.1.383166A>G	XP_007609050.1.565T>C	XP_007609050.1.Tyr189His
Card6	CHO_DXB11	SNV	1	Homozygous	42	0,0,18,19	Yes	NW_006870289.1.383267T>A	XP_007609050.1.464A>T	XP_007609050.1.Asp155Val
Card6	CHO_DXB11	SNV	1	Homozygous	32	0,0,10,18	Yes	NW_006870289.1.383432G>A	XP_007609050.1.299C>T	XP_007609050.1.Ala100Val
Card9	CHO_DXB11	SNV	1	Heterozygous	40	14,6,9,7	Yes	NW_006886450.1.2215150C>T	XP_007637236.1.844G>A	XP_007637236.1.Val282Met
Card9	CHO_DXB11	SNV	1	Heterozygous	40	14,6,9,7	Yes	NW_006886450.1.2215150C>T	XP_007637237.1.844G>A	XP_007637237.1.Val282Met
Carkd	CHO_DXB11	SNV	1	Homozygous	35	0,0,19,11	Yes	NW_006874660.1.1080490C>T	XP_007615036.1.266G>A	XP_007615036.1.Ser89Asn
Casc1	CHO_DXB11	SNV	1	Homozygous	65	0,0,29,33	Yes	NW_006879475.1.779906C>T	XP_007620763.1.782G>A	XP_007620763.1.Arg261Gln
Caskin1	CHO_DXB11	SNV	1	Homozygous	15	0,0,5,10	Yes	NW_006868509.1.622149C>T	XP_007606748.1.2284C>T	XP_007606748.1.Pro762Ser
Caskin1	CHO_DXB11	SNV	1	Homozygous	23	0,0,16,6	Yes	NW_006868509.1.624498C>T	XP_007606748.1.3596C>T	XP_007606748.1.Pro1199Leu
Casp14	CHO_DXB11	SNV	1	Heterozygous	41	10,10,11,9	Yes	NW_006879603.1.243200C>A	XP_007621635.1.322C>A	XP_007621635.1.Leu108Ile
Casp6	CHO_DXB11	SNV	1	Heterozygous	37	9,16,8,2	Yes	NW_006872159.1.1293666T>C	XP_007611987.1.824-2246T>C	.
Casp6	CHO_DXB11	SNV	1	Heterozygous	39	6,13,8,11	Yes	NW_006872159.1.1294712C>T	XP_007611987.1.824-1200C>T	.
Casp7	CHO_DXB11	SNV	1	Heterozygous	29	5,10,3,10	Yes	NW_006875426.1.762823A>G	XP_007615798.1.142A>G	XP_007615798.1.Ile48Val
Casp7	CHO_DXB11	SNV	1	Heterozygous	29	5,10,3,10	Yes	NW_006875426.1.762823A>G	XP_007615799.1.211A>G	XP_007615799.1.Ile71Val
Catsper1	CHO_DXB11	SNV	1	Heterozygous	50	8,6,15,17	Yes	NW_006870216.1.2029246A>G	XP_007608964.1.599T>C	XP_007608964.1.Val200Ala
Catsper1	CHO_DXB11	SNV	1	Heterozygous	28	6,7,8,7	Yes	NW_006870216.1.2037790A>C	XP_007608964.1.64T>G	XP_007608964.1.Tyr22Asp
Catsperg	CHO_DXB11	SNV	1	Homozygous	10	0,0,4,6	Yes	NW_006880256.1.341205A>C	XP_007625287.1.682A>C	XP_007625287.1.Met228Leu
Catsperg	CHO_DXB11	SNV	1	Homozygous	12	0,0,6,6	Yes	NW_006880256.1.362304A>C	XP_007625287.1.2964A>C	XP_007625287.1.Gln988His
Catsperg	CHO_DXB11	SNV	1	Homozygous	10	0,0,4,6	Yes	NW_006880256.1.341205A>C	XP_007625288.1.682A>C	XP_007625288.1.Met228Leu
Catsperg	CHO_DXB11	SNV	1	Homozygous	12	0,0,6,6	Yes	NW_006880256.1.362304A>C	XP_007625288.1.2943A>C	XP_007625288.1.Gln981His
Catsperg	CHO_DXB11	SNV	1	Homozygous	10	0,0,4,6	Yes	NW_006880256.1.341205A>C	XP_007625289.1.682A>C	XP_007625289.1.Met228Leu
Catsperg	CHO_DXB11	SNV	1	Homozygous	12	0,0,6,6	Yes	NW_006880256.1.362304A>C	XP_007625289.1.2925A>C	XP_007625289.1.Gln975His
Catsperg	CHO_DXB11	SNV	1	Homozygous	10	0,0,4,6	Yes	NW_006880256.1.341205A>C	XP_007625290.1.682A>C	XP_007625290.1.Met228Leu
Catsperg	CHO_DXB11	SNV	1	Homozygous	12	0,0,6,6	Yes	NW_006880256.1.362304A>C	XP_007625290.1.2904A>C	XP_007625290.1.Gln968His
Catsperg	CHO_DXB11	SNV	1	Homozygous	10	0,0,4,6	Yes	NW_006880256.1.341205A>C	XP_007625291.1.682A>C	XP_007625291.1.Met228Leu
Catsperg	CHO_DXB11	SNV	1	Homozygous	12	0,0,6,6	Yes	NW_006880256.1.362304A>C	XP_007625291.1.2847A>C	XP_007625291.1.Gln949His
Catsperg	CHO_DXB11	SNV	1	Homozygous	10	0,0,4,6	Yes	NW_006880256.1.341205A>C	XP_007625292.1.682A>C	XP_007625292.1.Met228Leu
Catsperg	CHO_DXB11	SNV	1	Homozygous	12	0,0,6,6	Yes	NW_006880256.1.362304A>C	XP_007625292.1.2792-8A>C	.
Catsperg	CHO_DXB11	SNV	1	Homozygous	10	0,0,4,6	Yes	NW_006880256.1.341205A>C	XP_007625293.1.682A>C	XP_007625293.1.Met228Leu
Catsperg	CHO_DXB11	SNV	1	Homozygous	12	0,0,6,6	Yes	NW_006880256.1.362304A>C	XP_007625293.1.2771-8A>C	.
Cat	CHO_DXB11	SNV	1	Homozygous	27	0,0,8,16	Yes	NW_006877380.1.956249T>C	XP_007617718.1.1567A>G	XP_007617718.1.Thr523Ala
Cat	CHO_DXB11	SNV	1	Heterozygous	42	13,10,13,6	Yes	NW_006877380.1.972261G>A	XP_007617718.1.653C>T	XP_007617718.1.Pro218Leu
Cat	CHO_DXB11	SNV	1	Homozygous	27	0,0,8,16	Yes	NW_006877380.1.956249T>C	XP_007617719.1.1360A>G	XP_007617719.1.Thr454Ala
Cat	CHO_DXB11	SNV	1	Heterozygous	42	13,10,13,6	Yes	NW_006877380.1.972261G>A	XP_007617719.1.446C>T	XP_007617719.1.Pro149Leu
Cblc	CHO_DXB11	SNV	1	Homozygous	9	0,0,5,4	Yes	NW_006869076.1.767062G>A	XP_007607585.1.1060G>A	XP_007607585.1.Ala354Thr
Cblc	CHO_DXB11	SNV	1	Homozygous	9	0,0,5,4	Yes	NW_006869076.1.767062G>A	XP_007607586.1.1003-603G>A	.
Cbln2	CHO_DXB11	SNV	1	Heterozygous	31	12,7,7,4	Yes	NW_006876324.1.1801711G>C	XP_007616681.1.46C>G	XP_007616681.1.Pro16Ala
Cbl	CHO_DXB11	SNV	1	Heterozygous	63	11,25,12,14	Yes	NW_006882726.1.164269C>T	XP_007631318.1.736C>T	XP_007631318.1.Arg246*
Cbl	CHO_DXB11	SNV	1	Homozygous	33	0,0,11,22	Yes	NW_006882726.1.179025T>C	XP_007631318.1.2455T>C	XP_007631318.1.*819Arg
Cbx1	CHO_DXB11	SNV	1	Heterozygous	55	17,12,13,10	Yes	NW_006875122.1.1149188C>T	NP_001233716.1.316G>A	NP_001233716.1.Glu106Lys
Cbx7	CHO_DXB11	SNV	1	Heterozygous	31	9,4,10,7	Yes	NW_006880365.1.135732G>A	XP_007625763.1.682C>T	XP_007625763.1.Arg228Cys
Cc2d1b	CHO_DXB11	SNV	1	Heterozygous	37	2,11,11,11	Yes	NW_006871486.1.922112G>A	XP_007611051.1.2119C>T	XP_007611051.1.Pro707Ser
Cc2d1b	CHO_DXB11	SNV	1	Heterozygous	37	2,11,11,11	Yes	NW_006871486.1.922112G>A	XP_007611052.1.2119C>T	XP_007611052.1.Pro707Ser
Cc2d2a	CHO_DXB11	SNV	1	Heterozygous	26	9,5,5,7	Yes	NW_006884358.1.805500G>C	XP_007634180.1.396G>C	XP_007634180.1.Gln132His
Cc2d2a	CHO_DXB11	SNV	1	Heterozygous	38	11,10,6,11	Yes	NW_006884358.1.809222A>G	XP_007634180.1.652A>G	XP_007634180.1.Lys218Glu
Cc2d2a	CHO_DXB11	SNV	1	Heterozygous	35	15,7,8,5	Yes	NW_006884358.1.831572C>T	XP_007634180.1.1814C>T	XP_007634180.1.Ala605Val
Cc2d2a	CHO_DXB11	SNV	1	Heterozygous	26	9,4,6,6	Yes	NW_006884358.1.847431G>A	XP_007634180.1.3217G>A	XP_007634180.1.Ala1073Thr
Cc2d2a	CHO_DXB11	SNV	1	Heterozygous	27	6,7,7,6	Yes	NW_006884358.1.856172A>C	XP_007634180.1.3815A>C	XP_007634180.1.Glu1272Ala
Ccar2	CHO_DXB11	SNV	1	Heterozygous	41	12,10,14,3	Yes	NW_006868850.1.3227635G>A	XP_007607258.1.1574C>T	XP_007607258.1.Thr525Met
Ccar2	CHO_DXB11	SNV	1	Heterozygous	41	12,10,14,3	Yes	NW_006868850.1.3227635G>A	XP_007607259.1.1574C>T	XP_007607259.1.Thr525Met
Ccar2	CHO_DXB11	SNV	1	Heterozygous	41	12,10,14,3	Yes	NW_006868850.1.3227635G>A	XP_007607260.1.1442C>T	XP_007607260.1.Thr481Met
Ccbl2	CHO_DXB11	SNV	1	Heterozygous	24	3,5,10,6	Yes	NW_006881261.1.392418C>G	XP_007628080.1.1226G>C	XP_007628080.1.Gly409Ala
Ccbl2	CHO_DXB11	SNV	1	Heterozygous	28	7,6,8,7	Yes	NW_006881261.1.420086A>T	XP_007628080.1.115T>A	XP_007628080.1.Phe39Ile
Ccbl2	CHO_DXB11	SNV	1	Heterozygous	24	3,5,10,6	Yes	NW_006881261.1.392418C>G	XP_007628081.1.1226G>C	XP_007628081.1.Gly409Ala
Ccbl2	CHO_DXB11	SNV	1	Heterozygous	28	7,6,8,7	Yes	NW_006881261.1.420086A>T	XP_007628081.1.115T>A	XP_007628081.1.Phe39Ile
Ccbl2	CHO_DXB11	SNV	1	Heterozygous	24	3,5,10,6	Yes	NW_006881261.1.392418C>G	XP_007628082.1.1124G>C	XP_007628082.1.Gly375Ala
Ccbl2	CHO_DXB11	SNV	1	Heterozygous	28	7,6,8,7	Yes	NW_006881261.1.420086A>T	XP_007628082.1.13T>A	XP_007628082.1.Phe5Ile
Ccdc103	CHO_DXB11	SNV	1	Heterozygous	44	19,10,8,6	Yes	NW_006885589.1.1845789G>A	XP_007635909.1.344G>A	XP_007635909.1.Ser115Asn
Ccdc103	CHO_DXB11	SNV	1	Heterozygous	44	19,10,8,6	Yes	NW_006885589.1.1845789G>A	XP_007635910.1.344G>A	XP_007635910.1.Ser115Asn
Ccdc108	CHO_DXB11	SNV	1	Heterozygous	28	7,6,9,4	Yes	NW_006874113.1.295377C>A	XP_007614305.1.1775C>A	XP_007614305.1.Pro592His
Ccdc108	CHO_DXB11	SNV	1	Heterozygous	26	11,3,8,4	Yes	NW_006874113.1.326060C>T	XP_007614305.1.5951C>T	XP_007614305.1.Pro1984Leu
Ccdc109b	CHO_DXB11	SNV	1	Heterozygous	37	9,16,8,2	Yes	NW_006872159.1.1293666T>C	XP_007611986.1.928A>G	XP_007611986.1.Thr310Ala
Ccdc109b	CHO_DXB11	SNV	1	Heterozygous	39	6,13,8,11	Yes	NW_006872159.1.1294712C>T	XP_007611986.1.784G>A	XP_007611986.1.Val262Ile
Ccdc112	CHO_DXB11	SNV	1	Homozygous	18	0,0,8,9	Yes	NW_006881831.1.592891G>A	XP_007629491.1.787G>A	XP_007629491.1.Glu263Lys
Ccdc112	CHO_DXB11	SNV	1	Homozygous	18	0,0,8,9	Yes	NW_006881831.1.592891G>A	XP_007629493.1.697G>A	XP_007629493.1.Glu233Lys
Ccdc112	CHO_DXB11	SNV	1	Homozygous	18	0,0,8,9	Yes	NW_006881831.1.592891G>A	XP_007629494.1.787G>A	XP_007629494.1.Glu263Lys
Ccdc116	CHO_DXB11	SNV	1	Heterozygous	27	8,7,9,3	Yes	NW_006879887.1.431879G>C	XP_007623034.1.708C>G	XP_007623034.1.Ser236Arg
Ccdc120	CHO_DXB11	SNV	1	Homozygous	29	0,0,16,12	Yes	NW_006881506.1.2014T>C	XP_007628677.1.425T>C	XP_007628677.1.Leu142Pro
Ccdc120	CHO_DXB11	SNV	1	Homozygous	36	0,0,16,17	Yes	NW_006881506.1.2329A>G	XP_007628677.1.740A>G	XP_007628677.1.Tyr247Cys
Ccdc129	CHO_DXB11	SNV	1	Heterozygous	39	8,4,11,15	Yes	NW_006885334.1.1241361C>T	XP_007635619.1.1561C>T	XP_007635619.1.Pro521Ser
Ccdc141	CHO_DXB11	SNV	1	Homozygous	37	0,0,15,21	Yes	NW_006873448.1.1886549C>A	XP_007613470.1.3672G>T	XP_007613470.1.Met1224Ile
Ccdc141	CHO_DXB11	SNV	1	Heterozygous	33	7,5,14,5	Yes	NW_006873448.1.1911893G>T	XP_007613470.1.2537C>A	XP_007613470.1.Ser846Tyr
Ccdc141	CHO_DXB11	SNV	1	Homozygous	29	0,0,15,13	Yes	NW_006873448.1.1916747G>A	XP_007613470.1.2011C>T	XP_007613470.1.His671Tyr
Ccdc141	CHO_DXB11	SNV	1	Heterozygous	36	14,9,5,7	Yes	NW_006873448.1.1926205G>T	XP_007613470.1.1556C>A	XP_007613470.1.Ala519Glu
Ccdc14	CHO_DXB11	SNV	1	Homozygous	32	0,0,10,17	Yes	NW_006877412.1.1706924A>T	XP_007617777.1.857T>A	XP_007617777.1.Leu286His
Ccdc153	CHO_DXB11	SNV	1	Heterozygous	55	12,9,22,11	Yes	NW_006882726.1.103365C>T	XP_007631280.1.578G>A	XP_007631280.1.Arg193His
Ccdc153	CHO_DXB11	SNV	1	Heterozygous	55	12,9,22,11	Yes	NW_006882726.1.103365C>T	XP_007631281.1.518G>A	XP_007631281.1.Arg173His
Ccdc153	CHO_DXB11	SNV	1	Heterozygous	55	12,9,22,11	Yes	NW_006882726.1.103365C>T	XP_007631282.1.482G>A	XP_007631282.1.Arg161His
Ccdc154	CHO_DXB11	SNV	1	Homozygous	41	0,0,23,13	Yes	NW_006868509.1.1314089G>A	XP_007606763.1.1474G>A	XP_007606763.1.Val492Ile
Ccdc157	CHO_DXB11	SNV	1	Homozygous	43	0,0,14,25	Yes	NW_006879406.1.1394518G>A	XP_007620358.1.1394G>A	XP_007620358.1.Arg465Gln
Ccdc157	CHO_DXB11	SNV	1	Homozygous	43	0,0,14,25	Yes	NW_006879406.1.1394518G>A	XP_007620359.1.1394G>A	XP_007620359.1.Arg465Gln
Ccdc157	CHO_DXB11	SNV	1	Homozygous	43	0,0,14,25	Yes	NW_006879406.1.1394518G>A	XP_007620360.1.977G>A	XP_007620360.1.Arg326Gln
Ccdc157	CHO_DXB11	SNV	1	Homozygous	43	0,0,14,25	Yes	NW_006879406.1.1394518G>A	XP_007620361.1.770G>A	XP_007620361.1.Arg257Gln
Ccdc157	CHO_DXB11	SNV	1	Homozygous	43	0,0,14,25	Yes	NW_006879406.1.1394518G>A	XP_007620362.1.977G>A	XP_007620362.1.Arg326Gln
Ccdc15	CHO_DXB11	SNV	1	Heterozygous	38	11,12,4,11	Yes	NW_006880165.1.643139G>A	XP_007624727.1.1757C>T	XP_007624727.1.Pro586Leu
Ccdc15	CHO_DXB11	SNV	1	Heterozygous	33	8,9,10,5	Yes	NW_006880165.1.644872T>C	XP_007624727.1.1352A>G	XP_007624727.1.His451Arg
Ccdc15	CHO_DXB11	SNV	1	Heterozygous	43	11,14,11,7	Yes	NW_006880165.1.660853A>G	XP_007624727.1.445T>C	XP_007624727.1.Ser149Pro
Ccdc15	CHO_DXB11	SNV	1	Heterozygous	38	11,12,4,11	Yes	NW_006880165.1.643139G>A	XP_007624728.1.1631C>T	XP_007624728.1.Pro544Leu
Ccdc15	CHO_DXB11	SNV	1	Heterozygous	33	8,9,10,5	Yes	NW_006880165.1.644872T>C	XP_007624728.1.1226A>G	XP_007624728.1.His409Arg
Ccdc15	CHO_DXB11	SNV	1	Heterozygous	43	11,14,11,7	Yes	NW_006880165.1.660853A>G	XP_007624728.1.331-12T>C	.
Ccdc15	CHO_DXB11	SNV	1	Heterozygous	38	11,12,4,11	Yes	NW_006880165.1.643139G>A	XP_007624730.1.1223C>T	XP_007624730.1.Pro408Leu
Ccdc15	CHO_DXB11	SNV	1	Heterozygous	33	8,9,10,5	Yes	NW_006880165.1.644872T>C	XP_007624730.1.818A>G	XP_007624730.1.His273Arg
Ccdc168	CHO_DXB11	SNV	1	Heterozygous	32	6,11,6,7	Yes	NW_006880736.1.400429C>G	XP_007627084.1.177C>G	XP_007627084.1.Asn59Lys
Ccdc168	CHO_DXB11	SNV	1	Heterozygous	37	12,10,8,6	Yes	NW_006880736.1.415073G>A	XP_007627084.1.3220G>A	XP_007627084.1.Ala1074Thr
Ccdc168	CHO_DXB11	SNV	1	Heterozygous	32	10,5,5,12	Yes	NW_006880736.1.416139A>C	XP_007627084.1.3707A>C	XP_007627084.1.Gln1236Pro
Ccdc168	CHO_DXB11	SNV	1	Heterozygous	24	8,4,5,7	Yes	NW_006880736.1.417432G>A	XP_007627084.1.4216G>A	XP_007627084.1.Gly1406Ser
Ccdc168	CHO_DXB11	SNV	1	Heterozygous	29	8,6,7,8	Yes	NW_006880736.1.419423T>G	XP_007627084.1.4514T>G	XP_007627084.1.Ile1505Arg
Ccdc168	CHO_DXB11	SNV	1	Heterozygous	35	8,9,8,8	Yes	NW_006880736.1.419443T>C	XP_007627084.1.4534T>C	XP_007627084.1.Ser1512Pro
Ccdc168	CHO_DXB11	SNV	1	Heterozygous	36	8,10,6,10	Yes	NW_006880736.1.419783A>C	XP_007627084.1.4799A>C	XP_007627084.1.Asn1600Thr
Ccdc168	CHO_DXB11	SNV	1	Heterozygous	27	10,7,6,4	Yes	NW_006880736.1.420095A>G	XP_007627084.1.5057A>G	XP_007627084.1.Lys1686Arg
Ccdc168	CHO_DXB11	SNV	1	Heterozygous	34	13,9,4,8	Yes	NW_006880736.1.420925T>A	XP_007627084.1.5436T>A	XP_007627084.1.Ser1812Arg
Ccdc168	CHO_DXB11	SNV	1	Heterozygous	26	7,8,2,9	Yes	NW_006880736.1.422052A>C	XP_007627084.1.6319A>C	XP_007627084.1.Lys2107Gln
Ccdc168	CHO_DXB11	SNV	1	Heterozygous	44	8,9,15,10	Yes	NW_006880736.1.425033G>A	XP_007627084.1.6505G>A	XP_007627084.1.Glu2169Lys
Ccdc168	CHO_DXB11	SNV	1	Heterozygous	40	12,6,10,10	Yes	NW_006880736.1.425075T>C	XP_007627084.1.6547T>C	XP_007627084.1.*2183Gln
Ccdc168	CHO_DXB11	SNV	1	Heterozygous	45	11,10,10,14	Yes	NW_006880736.1.425127A>T	XP_007627084.1.6599A>T	XP_007627084.1.Asn2200Ile
Ccdc168	CHO_DXB11	Deletion	1	Heterozygous	24	8,4,2,10	Yes	NW_006880736.1.407819C>-	XP_007627084.1.1127delC	XP_007627084.1.Pro376fs
Ccdc172	CHO_DXB11	SNV	1	Homozygous	13	0,0,7,6	Yes	NW_006885828.1.84635T>G	XP_007636325.1.424A>C	XP_007636325.1.Lys142Gln
Ccdc175	CHO_DXB11	SNV	1	Heterozygous	34	7,9,4,13	Yes	NW_006882045.1.1785966C>T	XP_007629850.1.1009G>A	XP_007629850.1.Glu337Lys
Ccdc18	CHO_DXB11	SNV	1	Homozygous	10	0,0,4,5	Yes	NW_006871769.1.1783360A>C	XP_007611471.1.10A>C	XP_007611471.1.Thr4Pro
Ccdc18	CHO_DXB11	SNV	1	Homozygous	10	0,0,6,4	Yes	NW_006871769.1.1851980G>C	XP_007611471.1.3360G>C	XP_007611471.1.Met1120Ile
Ccdc18	CHO_DXB11	SNV	1	Homozygous	10	0,0,4,5	Yes	NW_006871769.1.1783360A>C	XP_007611472.1.10A>C	XP_007611472.1.Thr4Pro
Ccdc18	CHO_DXB11	SNV	1	Homozygous	10	0,0,6,4	Yes	NW_006871769.1.1851980G>C	XP_007611472.1.2925G>C	XP_007611472.1.Met975Ile
Ccdc18	CHO_DXB11	SNV	1	Homozygous	10	0,0,4,5	Yes	NW_006871769.1.1783360A>C	XP_007611473.1.10A>C	XP_007611473.1.Thr4Pro
Ccdc18	CHO_DXB11	SNV	1	Homozygous	10	0,0,6,4	Yes	NW_006871769.1.1851980G>C	XP_007611473.1.2781G>C	XP_007611473.1.Met927Ile
Ccdc18	CHO_DXB11	SNV	1	Homozygous	10	0,0,6,4	Yes	NW_006871769.1.1851980G>C	XP_007611474.1.2658G>C	XP_007611474.1.Met886Ile
Ccdc22	CHO_DXB11	SNV	1	Homozygous	35	0,0,13,18	Yes	NW_006881506.1.132817G>A	XP_007628673.1.1048G>A	XP_007628673.1.Val350Met
Ccdc25	CHO_DXB11	SNV	1	Heterozygous	43	14,8,9,8	Yes	NW_006874358.1.741344C>T	XP_007614445.1.289G>A	XP_007614445.1.Glu97Lys
Ccdc33	CHO_DXB11	SNV	1	Homozygous	18	0,0,12,6	Yes	NW_006873405.1.1598877A>G	XP_007613423.1.173A>G	XP_007613423.1.Glu58Gly
Ccdc33	CHO_DXB11	SNV	1	Homozygous	22	0,0,10,9	Yes	NW_006873405.1.1598922T>C	XP_007613423.1.218T>C	XP_007613423.1.Val73Ala
Ccdc33	CHO_DXB11	SNV	1	Homozygous	41	0,0,22,18	Yes	NW_006873405.1.1600178T>C	XP_007613423.1.592T>C	XP_007613423.1.Ser198Pro
Ccdc33	CHO_DXB11	SNV	1	Homozygous	23	0,0,12,11	Yes	NW_006873405.1.1600426C>A	XP_007613423.1.707C>A	XP_007613423.1.Ala236Glu
Ccdc33	CHO_DXB11	SNV	1	Homozygous	33	0,0,20,9	Yes	NW_006873405.1.1636901T>C	XP_007613423.1.1102T>C	XP_007613423.1.Ser368Pro
Ccdc33	CHO_DXB11	SNV	1	Homozygous	30	0,0,16,11	Yes	NW_006873405.1.1648799G>A	XP_007613423.1.1426G>A	XP_007613423.1.Val476Ile
Ccdc33	CHO_DXB11	SNV	1	Homozygous	35	0,0,18,17	Yes	NW_006873405.1.1648812C>T	XP_007613423.1.1439C>T	XP_007613423.1.Thr480Met
Ccdc50	CHO_DXB11	SNV	1	Heterozygous	37	11,12,9,3	Yes	NW_006882283.1.276670A>T	XP_007630416.1.1241A>T	XP_007630416.1.His414Leu
Ccdc62	CHO_DXB11	SNV	1	Heterozygous	39	10,14,9,4	Yes	NW_006879923.1.3058605A>C	XP_007623174.1.1180T>G	XP_007623174.1.Phe394Val
Ccdc64b	CHO_DXB11	SNV	1	Heterozygous	29	6,9,8,5	Yes	NW_006882461.1.212215C>T	XP_007630755.1.949G>A	XP_007630755.1.Glu317Lys
Ccdc70	CHO_DXB11	SNV	1	Heterozygous	42	14,9,12,5	Yes	NW_006882340.1.29450G>A	XP_007630528.1.424G>A	XP_007630528.1.Asp142Asn
Ccdc74b	CHO_DXB11	SNV	1	Heterozygous	32	13,3,10,6	Yes	NW_006875820.1.1774672C>T	XP_007616360.1.1021G>A	XP_007616360.1.Asp341Asn
Ccdc78	CHO_DXB11	SNV	1	Homozygous	26	0,0,8,17	Yes	NW_006868509.1.1925583G>C	XP_007606700.1.412G>C	XP_007606700.1.Ala138Pro
Ccdc78	CHO_DXB11	SNV	1	Homozygous	38	0,0,24,10	Yes	NW_006868509.1.1927863G>A	XP_007606700.1.1270G>A	XP_007606700.1.Val424Met
Ccdc79	CHO_DXB11	SNV	1	Homozygous	22	0,0,8,13	Yes	NW_006883432.1.130123G>A	XP_007632565.1.2296G>A	XP_007632565.1.Ala766Thr
Ccdc80	CHO_DXB11	SNV	1	Homozygous	31	0,0,14,16	Yes	NW_006879298.1.431425G>A	XP_007619505.1.328G>A	XP_007619505.1.Ala110Thr
Ccdc80	CHO_DXB11	SNV	1	Homozygous	34	0,0,17,15	Yes	NW_006879298.1.432110T>C	XP_007619505.1.1013T>C	XP_007619505.1.Ile338Thr
Ccdc80	CHO_DXB11	SNV	1	Homozygous	38	0,0,18,16	Yes	NW_006879298.1.432173C>G	XP_007619505.1.1076C>G	XP_007619505.1.Pro359Arg
Ccdc80	CHO_DXB11	SNV	1	Homozygous	30	0,0,14,14	Yes	NW_006879298.1.454575G>A	XP_007619505.1.2261G>A	XP_007619505.1.Gly754Glu
Ccdc80	CHO_DXB11	SNV	1	Homozygous	42	0,0,20,19	Yes	NW_006879298.1.462072A>G	XP_007619505.1.2533A>G	XP_007619505.1.Thr845Ala
Ccdc80	CHO_DXB11	SNV	1	Homozygous	31	0,0,14,16	Yes	NW_006879298.1.431425G>A	XP_007619506.1.328G>A	XP_007619506.1.Ala110Thr
Ccdc80	CHO_DXB11	SNV	1	Homozygous	34	0,0,17,15	Yes	NW_006879298.1.432110T>C	XP_007619506.1.1013T>C	XP_007619506.1.Ile338Thr
Ccdc80	CHO_DXB11	SNV	1	Homozygous	38	0,0,18,16	Yes	NW_006879298.1.432173C>G	XP_007619506.1.1076C>G	XP_007619506.1.Pro359Arg
Ccdc80	CHO_DXB11	SNV	1	Homozygous	30	0,0,14,14	Yes	NW_006879298.1.454575G>A	XP_007619506.1.2261G>A	XP_007619506.1.Gly754Glu
Ccdc80	CHO_DXB11	SNV	1	Homozygous	42	0,0,20,19	Yes	NW_006879298.1.462072A>G	XP_007619506.1.2533A>G	XP_007619506.1.Thr845Ala
Ccdc80	CHO_DXB11	SNV	1	Homozygous	31	0,0,14,16	Yes	NW_006879298.1.431425G>A	XP_007619507.1.328G>A	XP_007619507.1.Ala110Thr
Ccdc80	CHO_DXB11	SNV	1	Homozygous	34	0,0,17,15	Yes	NW_006879298.1.432110T>C	XP_007619507.1.1013T>C	XP_007619507.1.Ile338Thr
Ccdc80	CHO_DXB11	SNV	1	Homozygous	38	0,0,18,16	Yes	NW_006879298.1.432173C>G	XP_007619507.1.1076C>G	XP_007619507.1.Pro359Arg
Ccdc80	CHO_DXB11	SNV	1	Homozygous	30	0,0,14,14	Yes	NW_006879298.1.454575G>A	XP_007619507.1.2261G>A	XP_007619507.1.Gly754Glu
Ccdc80	CHO_DXB11	SNV	1	Homozygous	42	0,0,20,19	Yes	NW_006879298.1.462072A>G	XP_007619507.1.2533A>G	XP_007619507.1.Thr845Ala
Ccdc88a	CHO_DXB11	SNV	1	Homozygous	38	0,0,21,15	Yes	NW_006886256.1.118459T>A	XP_007636809.1.5284A>T	XP_007636809.1.Thr1762Ser
Ccdc88a	CHO_DXB11	SNV	1	Homozygous	38	0,0,21,15	Yes	NW_006886256.1.118459T>A	XP_007636810.1.5284A>T	XP_007636810.1.Thr1762Ser
Ccdc88b	CHO_DXB11	SNV	1	Heterozygous	50	11,13,12,11	Yes	NW_006870216.1.606359A>T	XP_007608820.1.1506A>T	XP_007608820.1.Glu502Asp
Ccdc88b	CHO_DXB11	SNV	1	Heterozygous	29	4,10,8,5	Yes	NW_006870216.1.614263C>T	XP_007608820.1.3829C>T	XP_007608820.1.Arg1277*
Ccdc9	CHO_DXB11	SNV	1	Homozygous	8	0,0,5,3	Yes	NW_006879215.1.207932C>A	XP_007618828.1.77C>A	XP_007618828.1.Thr26Asn
Cckar	CHO_DXB11	SNV	1	Heterozygous	37	8,9,13,7	Yes	NW_006879794.1.704500T>C	XP_007622655.1.928A>G	XP_007622655.1.Thr310Ala
Cckar	CHO_DXB11	SNV	1	Heterozygous	37	3,10,13,6	Yes	NW_006879794.1.704628C>A	XP_007622655.1.800G>T	XP_007622655.1.Ser267Ile
Cckbr	CHO_DXB11	SNV	1	Homozygous	32	0,0,15,16	Yes	NW_006872508.1.388697T>C	XP_007612361.1.1244A>G	XP_007612361.1.His415Arg
Ccnb3	CHO_DXB11	SNV	1	Heterozygous	47	9,18,10,9	Yes	NW_006877738.1.725399T>G	XP_007617941.1.963A>C	XP_007617941.1.Lys321Asn
Ccnh	CHO_DXB11	SNV	1	Homozygous	10	0,0,3,6	Yes	NW_006883876.1.970426G>A	XP_007633353.1.577G>A	XP_007633353.1.Asp193Asn
Ccnjl	CHO_DXB11	SNV	1	Homozygous	25	0,0,11,13	Yes	NW_006872600.1.2017141A>G	XP_007612522.1.896A>G	XP_007612522.1.Asn299Ser
Ccnj	CHO_DXB11	SNV	1	Heterozygous	36	10,9,7,10	Yes	NW_006882126.1.827909G>A	XP_007630163.1.1132G>A	XP_007630163.1.Ala378Thr
Ccnk	CHO_DXB11	SNV	1	Homozygous	23	0,0,11,8	Yes	NW_006881639.1.3104088C>T	XP_007629166.1.1027C>T	XP_007629166.1.Pro343Ser
Ccno	CHO_DXB11	SNV	1	Homozygous	35	0,0,12,23	Yes	NW_006874248.1.346321C>T	XP_007614385.1.1106C>T	XP_007614385.1.Thr369Met
Ccny	CHO_DXB11	SNV	1	Heterozygous	117	54,15,24,23	Yes	NW_006880396.1.925707C>T	XP_007625965.1.157G>A	XP_007625965.1.Asp53Asn
Ccp110	CHO_DXB11	SNV	1	Heterozygous	45	9,10,11,15	Yes	NW_006883620.1.1448398T>C	XP_007632828.1.1259T>C	XP_007632828.1.Phe420Ser
Ccp110	CHO_DXB11	SNV	1	Heterozygous	45	9,10,11,15	Yes	NW_006883620.1.1448398T>C	XP_007632829.1.1259T>C	XP_007632829.1.Phe420Ser
Ccp110	CHO_DXB11	SNV	1	Heterozygous	45	9,10,11,15	Yes	NW_006883620.1.1448398T>C	XP_007632830.1.1259T>C	XP_007632830.1.Phe420Ser
Ccr10	CHO_DXB11	SNV	1	Homozygous	44	0,0,19,22	Yes	NW_006876658.1.13332T>C	XP_007617019.1.274A>G	XP_007617019.1.Thr92Ala
Ccr9	CHO_DXB11	SNV	1	Heterozygous	52	8,13,11,16	Yes	NW_006874433.1.103780T>A	XP_007614526.1.480A>T	XP_007614526.1.Lys160Asn
Ccr9	CHO_DXB11	SNV	1	Heterozygous	52	8,13,11,16	Yes	NW_006874433.1.103780T>A	XP_007614527.1.480A>T	XP_007614527.1.Lys160Asn
Ccrn4l	CHO_DXB11	SNV	1	Homozygous	35	0,0,19,14	Yes	NW_006880780.1.192163G>T	XP_007627175.1.20G>T	XP_007627175.1.Gly7Val
Ccrn4l	CHO_DXB11	SNV	1	Homozygous	43	0,0,25,13	Yes	NW_006880780.1.194533A>T	XP_007627175.1.721A>T	XP_007627175.1.Thr241Ser
Ccsap	CHO_DXB11	SNV	1	Homozygous	30	0,0,9,18	Yes	NW_006871707.1.1166993T>C	XP_007611399.1.400T>C	XP_007611399.1.Trp134Arg
Cct8	CHO_DXB11	SNV	1	Heterozygous	47	7,8,16,14	Yes	NW_006879243.1.850713T>A	XP_007619252.1.562A>T	XP_007619252.1.Ile188Leu
Cd22	CHO_DXB11	SNV	1	Homozygous	17	0,0,8,9	Yes	NW_006879749.1.132090T>G	XP_007622563.1.123T>G	XP_007622563.1.Cys41Trp
Cd22	CHO_DXB11	SNV	1	Homozygous	10	0,0,3,6	Yes	NW_006879749.1.132326G>A	XP_007622563.1.175G>A	XP_007622563.1.Asp59Asn
Cd22	CHO_DXB11	SNV	1	Homozygous	17	0,0,9,8	Yes	NW_006879749.1.132397G>A	XP_007622563.1.246G>A	XP_007622563.1.Met82Ile
Cd22	CHO_DXB11	SNV	1	Homozygous	13	0,0,8,3	Yes	NW_006879749.1.132446G>T	XP_007622563.1.295G>T	XP_007622563.1.Asp99Tyr
Cd22	CHO_DXB11	SNV	1	Homozygous	14	0,0,10,3	Yes	NW_006879749.1.132633A>G	XP_007622563.1.482A>G	XP_007622563.1.Asn161Ser
Cd22	CHO_DXB11	SNV	1	Homozygous	19	0,0,7,12	Yes	NW_006879749.1.134297A>G	XP_007622563.1.673A>G	XP_007622563.1.Ile225Val
Cd22	CHO_DXB11	SNV	1	Homozygous	21	0,0,8,12	Yes	NW_006879749.1.137692A>G	XP_007622563.1.910A>G	XP_007622563.1.Asn304Asp
Cd22	CHO_DXB11	SNV	1	Homozygous	18	0,0,7,8	Yes	NW_006879749.1.137749G>C	XP_007622563.1.967G>C	XP_007622563.1.Val323Leu
Cd22	CHO_DXB11	SNV	1	Homozygous	10	0,0,6,3	Yes	NW_006879749.1.137818T>G	XP_007622563.1.1036T>G	XP_007622563.1.Leu346Val
Cd22	CHO_DXB11	SNV	1	Homozygous	20	0,0,5,14	Yes	NW_006879749.1.140446G>A	XP_007622563.1.1760G>A	XP_007622563.1.Gly587Asp
Cd22	CHO_DXB11	SNV	1	Homozygous	24	0,0,9,15	Yes	NW_006879749.1.140475G>A	XP_007622563.1.1789G>A	XP_007622563.1.Asp597Asn
Cd22	CHO_DXB11	SNV	1	Homozygous	18	0,0,7,9	Yes	NW_006879749.1.140502A>G	XP_007622563.1.1816A>G	XP_007622563.1.Arg606Gly
Cd22	CHO_DXB11	SNV	1	Homozygous	18	0,0,8,10	Yes	NW_006879749.1.140750T>G	XP_007622563.1.1978T>G	XP_007622563.1.Ser660Ala
Cd22	CHO_DXB11	SNV	1	Homozygous	17	0,0,7,8	Yes	NW_006879749.1.143379T>C	XP_007622563.1.2452T>C	XP_007622563.1.Ser818Pro
Cd27	CHO_DXB11	SNV	1	Homozygous	38	0,0,31,6	Yes	NW_006880578.1.603071G>A	XP_007626710.1.742G>A	XP_007626710.1.Ala248Thr
Cd2ap	CHO_DXB11	SNV	1	Homozygous	39	0,0,20,13	Yes	NW_006880200.1.882498C>T	XP_007624924.1.1298C>T	XP_007624924.1.Pro433Leu
Cd2bp2	CHO_DXB11	SNV	1	Homozygous	34	0,0,21,13	Yes	NW_006872529.1.225986T>C	XP_007612402.1.682T>C	XP_007612402.1.Cys228Arg
Cd2bp2	CHO_DXB11	SNV	1	Homozygous	34	0,0,21,13	Yes	NW_006872529.1.225986T>C	XP_007612403.1.682T>C	XP_007612403.1.Cys228Arg
Cd2bp2	CHO_DXB11	SNV	1	Homozygous	34	0,0,21,13	Yes	NW_006872529.1.225986T>C	XP_007612404.1.682T>C	XP_007612404.1.Cys228Arg
Cd300lb	CHO_DXB11	SNV	1	Heterozygous	37	12,7,8,8	Yes	NW_006879969.1.114410C>G	XP_007623619.1.219G>C	XP_007623619.1.Glu73Asp
Cd300lg	CHO_DXB11	SNV	1	Homozygous	65	0,0,25,22	Yes	NW_006885589.1.1031317C>G	XP_007635873.1.535C>G	XP_007635873.1.Pro179Ala
Cd300lg	CHO_DXB11	SNV	1	Homozygous	68	0,0,34,30	Yes	NW_006885589.1.1031326T>A	XP_007635873.1.544T>A	XP_007635873.1.Ser182Thr
Cd300lg	CHO_DXB11	SNV	1	Homozygous	12	0,0,8,2	Yes	NW_006885589.1.1038642C>A	XP_007635873.1.941C>A	XP_007635873.1.Thr314Lys
Cd38	CHO_DXB11	SNV	1	Heterozygous	27	10,5,3,7	Yes	NW_006884358.1.998547C>A	XP_007634211.1.226C>A	XP_007634211.1.Leu76Ile
Cd3g	CHO_DXB11	SNV	1	Homozygous	47	0,0,19,25	Yes	NW_006879222.1.627703T>C	XP_007618928.1.502A>G	XP_007618928.1.Asn168Asp
Cd44	CHO_DXB11	SNV	1	Homozygous	37	0,0,23,13	Yes	NW_006877380.1.312295T>C	XP_007617696.1.1421A>G	XP_007617696.1.Gln474Arg
Cd44	CHO_DXB11	SNV	1	Homozygous	39	0,0,14,21	Yes	NW_006877380.1.333227G>T	XP_007617696.1.426C>A	XP_007617696.1.Asp142Glu
Cd44	CHO_DXB11	SNV	1	Homozygous	37	0,0,23,13	Yes	NW_006877380.1.312295T>C	XP_007617698.1.1292A>G	XP_007617698.1.Gln431Arg
Cd44	CHO_DXB11	SNV	1	Homozygous	39	0,0,14,21	Yes	NW_006877380.1.333227G>T	XP_007617698.1.426C>A	XP_007617698.1.Asp142Glu
Cd44	CHO_DXB11	SNV	1	Homozygous	37	0,0,23,13	Yes	NW_006877380.1.312295T>C	XP_007617699.1.1178A>G	XP_007617699.1.Gln393Arg
Cd44	CHO_DXB11	SNV	1	Homozygous	39	0,0,14,21	Yes	NW_006877380.1.333227G>T	XP_007617699.1.426C>A	XP_007617699.1.Asp142Glu
Cd44	CHO_DXB11	SNV	1	Homozygous	37	0,0,23,13	Yes	NW_006877380.1.312295T>C	XP_007617700.1.938A>G	XP_007617700.1.Gln313Arg
Cd44	CHO_DXB11	SNV	1	Homozygous	39	0,0,14,21	Yes	NW_006877380.1.333227G>T	XP_007617700.1.426C>A	XP_007617700.1.Asp142Glu
Cd44	CHO_DXB11	SNV	1	Homozygous	37	0,0,23,13	Yes	NW_006877380.1.312295T>C	XP_007617701.1.818A>G	XP_007617701.1.Gln273Arg
Cd44	CHO_DXB11	SNV	1	Homozygous	39	0,0,14,21	Yes	NW_006877380.1.333227G>T	XP_007617701.1.426C>A	XP_007617701.1.Asp142Glu
Cd44	CHO_DXB11	SNV	1	Homozygous	37	0,0,23,13	Yes	NW_006877380.1.312295T>C	XP_007617702.1.695A>G	XP_007617702.1.Gln232Arg
Cd44	CHO_DXB11	SNV	1	Homozygous	39	0,0,14,21	Yes	NW_006877380.1.333227G>T	XP_007617702.1.426C>A	XP_007617702.1.Asp142Glu
Cd44	CHO_DXB11	SNV	1	Homozygous	37	0,0,23,13	Yes	NW_006877380.1.312295T>C	XP_007617703.1.665-1760A>G	.
Cd44	CHO_DXB11	SNV	1	Homozygous	39	0,0,14,21	Yes	NW_006877380.1.333227G>T	XP_007617703.1.426C>A	XP_007617703.1.Asp142Glu
Cd44	CHO_DXB11	SNV	1	Homozygous	37	0,0,23,13	Yes	NW_006877380.1.312295T>C	XP_007617704.1.665-5252A>G	.
Cd44	CHO_DXB11	SNV	1	Homozygous	39	0,0,14,21	Yes	NW_006877380.1.333227G>T	XP_007617704.1.426C>A	XP_007617704.1.Asp142Glu
Cd4	CHO_DXB11	SNV	1	Homozygous	27	0,0,17,10	Yes	NW_006883783.1.5514A>G	XP_007633210.1.905A>G	XP_007633210.1.Gln302Arg
Cd59	CHO_DXB11	SNV	1	Homozygous	34	0,0,20,13	Yes	NW_006877380.1.1566212G>A	XP_007617723.1.46G>A	XP_007617723.1.Ala16Thr
Cd59	CHO_DXB11	SNV	1	Homozygous	34	0,0,20,13	Yes	NW_006877380.1.1566212G>A	XP_007617724.1.46G>A	XP_007617724.1.Ala16Thr
Cd59	CHO_DXB11	SNV	1	Homozygous	34	0,0,20,13	Yes	NW_006877380.1.1566212G>A	XP_007617725.1.46G>A	XP_007617725.1.Ala16Thr
Cd5	CHO_DXB11	SNV	1	Heterozygous	27	6,9,4,6	Yes	NW_006881695.1.244231C>A	XP_007629280.1.982G>T	XP_007629280.1.Ala328Ser
Cd5	CHO_DXB11	SNV	1	Heterozygous	33	8,10,11,4	Yes	NW_006881695.1.244303C>G	XP_007629280.1.910G>C	XP_007629280.1.Gly304Arg
Cd5	CHO_DXB11	SNV	1	Heterozygous	35	8,6,16,4	Yes	NW_006881695.1.244503G>A	XP_007629280.1.710C>T	XP_007629280.1.Thr237Met
Cd5	CHO_DXB11	SNV	1	Heterozygous	39	12,8,9,8	Yes	NW_006881695.1.251768C>T	XP_007629280.1.163G>A	XP_007629280.1.Ala55Thr
Cd63	CHO_DXB11	SNV	1	Homozygous	32	0,0,18,13	Yes	NW_006879224.1.263303T>A	XP_007619043.1.671A>T	XP_007619043.1.*224Leu
Cd6	CHO_DXB11	SNV	1	Heterozygous	27	9,4,6,8	Yes	NW_006881695.1.315705A>G	XP_007629281.1.2072T>C	XP_007629281.1.Leu691Pro
Cd6	CHO_DXB11	SNV	1	Heterozygous	28	11,9,3,5	Yes	NW_006881695.1.316161T>C	XP_007629281.1.1963A>G	XP_007629281.1.Ser655Gly
Cd6	CHO_DXB11	SNV	1	Heterozygous	39	9,11,9,7	Yes	NW_006881695.1.320110C>T	XP_007629281.1.1378G>A	XP_007629281.1.Val460Ile
Cd6	CHO_DXB11	SNV	1	Heterozygous	31	7,13,5,4	Yes	NW_006881695.1.324922T>C	XP_007629281.1.488A>G	XP_007629281.1.Gln163Arg
Cd6	CHO_DXB11	Insertion	1	Heterozygous	36	9,6,18,1	Yes	NW_006881695.1.329825^329826->C	XP_007629281.1.157_158insG	XP_007629281.1.Arg53fs
Cd80	CHO_DXB11	SNV	1	Homozygous	26	0,0,12,12	Yes	NW_006879381.1.1035332A>G	XP_007620205.1.286A>G	XP_007620205.1.Lys96Glu
Cd80	CHO_DXB11	SNV	1	Homozygous	23	0,0,11,12	Yes	NW_006879381.1.1035338G>A	XP_007620205.1.292G>A	XP_007620205.1.Glu98Lys
Cd80	CHO_DXB11	SNV	1	Homozygous	31	0,0,13,16	Yes	NW_006879381.1.1035350C>A	XP_007620205.1.304C>A	XP_007620205.1.Gln102Lys
Cd80	CHO_DXB11	SNV	1	Homozygous	32	0,0,13,15	Yes	NW_006879381.1.1035378T>C	XP_007620205.1.332T>C	XP_007620205.1.Ile111Thr
Cd80	CHO_DXB11	SNV	1	Homozygous	31	0,0,16,14	Yes	NW_006879381.1.1035432C>A	XP_007620205.1.386C>A	XP_007620205.1.Thr129Lys
Cd80	CHO_DXB11	SNV	1	Homozygous	40	0,0,16,20	Yes	NW_006879381.1.1038452T>G	XP_007620205.1.508T>G	XP_007620205.1.Ser170Ala
Cd82	CHO_DXB11	SNV	1	Homozygous	26	0,0,12,14	Yes	NW_006879715.1.524669A>G	XP_007622273.1.544A>G	XP_007622273.1.Lys182Glu
Cd86	CHO_DXB11	SNV	1	Homozygous	29	0,0,15,11	Yes	NW_006877412.1.169089A>G	XP_007617780.1.610A>G	XP_007617780.1.Met204Val
Cd86	CHO_DXB11	SNV	1	Homozygous	50	0,0,19,21	Yes	NW_006877412.1.180917A>G	XP_007617780.1.794A>G	XP_007617780.1.Glu265Gly
Cd93	CHO_DXB11	SNV	1	Heterozygous	38	12,6,13,7	Yes	NW_006880168.1.2575905C>T	XP_007624813.1.1468C>T	XP_007624813.1.Pro490Ser
Cd96	CHO_DXB11	SNV	1	Homozygous	34	0,0,17,15	Yes	NW_006879298.1.1347626T>G	XP_007619531.1.1205A>C	XP_007619531.1.Tyr402Ser
Cd96	CHO_DXB11	SNV	1	Heterozygous	35	2,6,10,15	Yes	NW_006879298.1.1362282C>T	XP_007619531.1.877G>A	XP_007619531.1.Asp293Asn
Cd96	CHO_DXB11	SNV	1	Homozygous	35	0,0,17,15	Yes	NW_006879298.1.1377242G>A	XP_007619531.1.746C>T	XP_007619531.1.Thr249Ile
Cd96	CHO_DXB11	SNV	1	Homozygous	33	0,0,16,16	Yes	NW_006879298.1.1399468C>T	XP_007619531.1.77G>A	XP_007619531.1.Gly26Asp
Cd96	CHO_DXB11	SNV	1	Homozygous	31	0,0,16,13	Yes	NW_006879298.1.1399487T>C	XP_007619531.1.58A>G	XP_007619531.1.Thr20Ala
Cd96	CHO_DXB11	SNV	1	Homozygous	32	0,0,17,12	Yes	NW_006879298.1.1399505C>T	XP_007619531.1.40G>A	XP_007619531.1.Gly14Arg
Cd96	CHO_DXB11	SNV	1	Homozygous	36	0,0,20,13	Yes	NW_006879298.1.1399528G>A	XP_007619531.1.17C>T	XP_007619531.1.Pro6Leu
Cd99l2	CHO_DXB11	SNV	1	Homozygous	13	0,0,6,7	Yes	NW_006882013.1.719790G>A	XP_007629800.1.34C>T	XP_007629800.1.Leu12Phe
Cda	CHO_DXB11	SNV	1	Heterozygous	26	11,8,5,1	Yes	NW_006880404.1.2099127A>C	XP_007626025.1.71A>C	XP_007626025.1.Glu24Ala
Cdc14a	CHO_DXB11	SNV	1	Heterozygous	31	5,5,7,13	Yes	NW_006870750.1.695179G>A	XP_007609605.1.1778C>T	XP_007609605.1.Ser593Leu
Cdc14a	CHO_DXB11	SNV	1	Heterozygous	31	5,5,7,13	Yes	NW_006870750.1.695179G>A	XP_007609606.1.1770+8C>T	.
Cdc14b	CHO_DXB11	SNV	1	Heterozygous	48	11,5,15,15	Yes	NW_006872105.1.423500G>A	XP_007611922.1.1045C>T	XP_007611922.1.Leu349Phe
Cdc14b	CHO_DXB11	SNV	1	Heterozygous	48	11,5,15,15	Yes	NW_006872105.1.423500G>A	XP_007611923.1.1045C>T	XP_007611923.1.Leu349Phe
Cdc14b	CHO_DXB11	SNV	1	Heterozygous	48	11,5,15,15	Yes	NW_006872105.1.423500G>A	XP_007611924.1.1045C>T	XP_007611924.1.Leu349Phe
Cdc14b	CHO_DXB11	SNV	1	Heterozygous	48	11,5,15,15	Yes	NW_006872105.1.423500G>A	XP_007611925.1.1045C>T	XP_007611925.1.Leu349Phe
Cdc14b	CHO_DXB11	SNV	1	Heterozygous	48	11,5,15,15	Yes	NW_006872105.1.423500G>A	XP_007611927.1.1045C>T	XP_007611927.1.Leu349Phe
Cdc14b	CHO_DXB11	SNV	1	Heterozygous	48	11,5,15,15	Yes	NW_006872105.1.423500G>A	XP_007611928.1.1045C>T	XP_007611928.1.Leu349Phe
Cdc14b	CHO_DXB11	SNV	1	Heterozygous	48	11,5,15,15	Yes	NW_006872105.1.423500G>A	XP_007611929.1.1045C>T	XP_007611929.1.Leu349Phe
Cdc20b	CHO_DXB11	SNV	1	Homozygous	28	0,0,11,17	Yes	NW_006874248.1.401997C>G	XP_007614386.1.194C>G	XP_007614386.1.Thr65Arg
Cdc20b	CHO_DXB11	SNV	1	Homozygous	36	0,0,17,19	Yes	NW_006874248.1.422007C>T	XP_007614386.1.689C>T	XP_007614386.1.Thr230Met
Cdc20b	CHO_DXB11	SNV	1	Homozygous	32	0,0,16,16	Yes	NW_006874248.1.422081A>G	XP_007614386.1.763A>G	XP_007614386.1.Lys255Glu
Cdc20b	CHO_DXB11	SNV	1	Homozygous	14	0,0,7,7	Yes	NW_006874248.1.424837A>C	XP_007614386.1.897A>C	XP_007614386.1.*299Tyr
Cdc20b	CHO_DXB11	SNV	1	Homozygous	12	0,0,1,11	Yes	NW_006874248.1.425842A>T	XP_007614386.1.1052A>T	XP_007614386.1.Tyr351Phe
Cdc25b	CHO_DXB11	SNV	1	Homozygous	36	0,0,23,8	Yes	NW_006879632.1.79368G>A	XP_007621845.1.548C>T	XP_007621845.1.Pro183Leu
Cdc42bpb	CHO_DXB11	SNV	1	Homozygous	16	0,0,8,7	Yes	NW_006880146.1.817029T>C	XP_007624672.1.3358A>G	XP_007624672.1.Thr1120Ala
Cdc42bpg	CHO_DXB11	SNV	1	Heterozygous	31	6,8,7,6	Yes	NW_006870216.1.1063177C>T	XP_007608950.1.2818G>A	XP_007608950.1.Gly940Ser
Cdc42ep1	CHO_DXB11	SNV	1	Heterozygous	24	7,4,7,6	Yes	NW_006879862.1.1090925T>C	XP_007622826.1.787T>C	XP_007622826.1.Cys263Arg
Cdc42se2	CHO_DXB11	SNV	1	Heterozygous	24	8,6,1,9	Yes	NW_006882116.1.146382A>T	XP_007630095.1.23A>T	XP_007630095.1.Tyr8Phe
Cdc42se2	CHO_DXB11	SNV	1	Heterozygous	35	9,9,8,7	Yes	NW_006882116.1.146492G>C	XP_007630095.1.133G>C	XP_007630095.1.Asp45His
Cdc42	CHO_DXB11	SNV	1	Heterozygous	29	5,11,4,7	Yes	NW_006876789.1.2089936C>T	XP_007617238.1.35G>A	XP_007617238.1.Gly12Asp
Cdh10	CHO_DXB11	SNV	1	Heterozygous	29	9,6,6,8	Yes	NW_006884570.1.442978G>A	XP_007634538.1.226G>A	XP_007634538.1.Gly76Ser
Cdh11	CHO_DXB11	SNV	1	Homozygous	37	0,0,18,17	Yes	NW_006883432.1.1976345G>A	XP_007632575.1.1048G>A	XP_007632575.1.Ala350Thr
Cdh11	CHO_DXB11	SNV	1	Homozygous	37	0,0,18,17	Yes	NW_006883432.1.1976345G>A	XP_007632576.1.1048G>A	XP_007632576.1.Ala350Thr
Cdh15	CHO_DXB11	SNV	1	Homozygous	33	0,0,13,13	Yes	NW_006879691.1.87492C>T	XP_007622087.1.1664G>A	XP_007622087.1.Arg555His
Cdh15	CHO_DXB11	SNV	1	Homozygous	41	0,0,19,20	Yes	NW_006879691.1.96605A>C	XP_007622087.1.54T>G	XP_007622087.1.Phe18Leu
Cdh16	CHO_DXB11	SNV	1	Homozygous	37	0,0,11,22	Yes	NW_006880506.1.188101T>A	XP_007626382.1.5T>A	XP_007626382.1.Ile2Asn
Cdh16	CHO_DXB11	SNV	1	Homozygous	40	0,0,18,19	Yes	NW_006880506.1.188413A>G	XP_007626382.1.58A>G	XP_007626382.1.Lys20Glu
Cdh16	CHO_DXB11	SNV	1	Homozygous	28	0,0,16,9	Yes	NW_006880506.1.195463C>T	XP_007626382.1.1438C>T	XP_007626382.1.Leu480Phe
Cdh16	CHO_DXB11	SNV	1	Homozygous	43	0,0,14,23	Yes	NW_006880506.1.197351G>A	XP_007626382.1.1945G>A	XP_007626382.1.Ala649Thr
Cdh18	CHO_DXB11	SNV	1	Homozygous	33	0,0,21,11	Yes	NW_006882663.1.303939C>T	XP_007631161.1.2167G>A	XP_007631161.1.Ala723Thr
Cdh18	CHO_DXB11	SNV	1	Homozygous	33	0,0,19,11	Yes	NW_006882663.1.324890G>A	XP_007631161.1.1598C>T	XP_007631161.1.Thr533Met
Cdh18	CHO_DXB11	SNV	1	Heterozygous	35	5,12,8,8	Yes	NW_006882663.1.330335C>T	XP_007631161.1.1492G>A	XP_007631161.1.Glu498Lys
Cdh19	CHO_DXB11	SNV	1	Homozygous	33	0,0,18,12	Yes	NW_006880735.1.191106C>T	XP_007627071.1.41C>T	XP_007627071.1.Ala14Val
Cdh19	CHO_DXB11	SNV	1	Homozygous	34	0,0,17,15	Yes	NW_006880735.1.191123T>C	XP_007627071.1.58T>C	XP_007627071.1.Phe20Leu
Cdh19	CHO_DXB11	SNV	1	Homozygous	26	0,0,9,15	Yes	NW_006880735.1.240663A>G	XP_007627071.1.1438A>G	XP_007627071.1.Thr480Ala
Cdh19	CHO_DXB11	SNV	1	Homozygous	31	0,0,9,17	Yes	NW_006880735.1.269960G>C	XP_007627071.1.1535G>C	XP_007627071.1.Arg512Thr
Cdh19	CHO_DXB11	SNV	1	Homozygous	41	0,0,19,19	Yes	NW_006880735.1.287575C>T	XP_007627071.1.2129C>T	XP_007627071.1.Ala710Val
Cdh1	CHO_DXB11	SNV	1	Homozygous	34	0,0,15,17	Yes	NW_006870947.1.1724812A>G	XP_007610097.1.2275A>G	XP_007610097.1.Lys759Glu
Cdh20	CHO_DXB11	SNV	1	Homozygous	37	0,0,23,12	Yes	NW_006871706.1.3138623C>T	XP_007611363.1.1409-1139G>A	.
Cdh20	CHO_DXB11	SNV	1	Homozygous	36	0,0,17,17	Yes	NW_006871706.1.3139082G>T	XP_007611363.1.1409-1598C>A	.
Cdh20	CHO_DXB11	SNV	1	Heterozygous	27	9,5,6,5	Yes	NW_006871706.1.3171772T>G	XP_007611363.1.378A>C	XP_007611363.1.Glu126Asp
Cdh22	CHO_DXB11	SNV	1	Heterozygous	53	17,21,7,6	Yes	NW_006870027.1.2931345G>A	XP_007608566.1.400G>A	XP_007608566.1.Glu134Lys
Cdh22	CHO_DXB11	SNV	1	Homozygous	45	0,0,23,18	Yes	NW_006870027.1.2990563A>G	XP_007608566.1.2105A>G	XP_007608566.1.Gln702Arg
Cdh22	CHO_DXB11	SNV	1	Homozygous	39	0,0,20,18	Yes	NW_006870027.1.2990652G>A	XP_007608566.1.2194G>A	XP_007608566.1.Val732Met
Cdh23	CHO_DXB11	SNV	1	Heterozygous	34	5,11,8,10	Yes	NW_006872010.1.433684C>T	XP_007611760.1.8131G>A	XP_007611760.1.Glu2711Lys
Cdh23	CHO_DXB11	SNV	1	Heterozygous	26	5,8,6,6	Yes	NW_006872010.1.444779G>A	XP_007611760.1.6370C>T	XP_007611760.1.His2124Tyr
Cdh23	CHO_DXB11	SNV	1	Heterozygous	32	6,8,10,5	Yes	NW_006872010.1.487241G>A	XP_007611760.1.4839+8174C>T	.
Cdh23	CHO_DXB11	SNV	1	Heterozygous	34	5,11,8,10	Yes	NW_006872010.1.433684C>T	XP_007611761.1.8137G>A	XP_007611761.1.Glu2713Lys
Cdh23	CHO_DXB11	SNV	1	Heterozygous	26	5,8,6,6	Yes	NW_006872010.1.444779G>A	XP_007611761.1.6376C>T	XP_007611761.1.His2126Tyr
Cdh23	CHO_DXB11	SNV	1	Heterozygous	32	6,8,10,5	Yes	NW_006872010.1.487241G>A	XP_007611761.1.4845+8174C>T	.
Cdh23	CHO_DXB11	SNV	1	Heterozygous	34	5,11,8,10	Yes	NW_006872010.1.433684C>T	XP_007611762.1.8137G>A	XP_007611762.1.Glu2713Lys
Cdh23	CHO_DXB11	SNV	1	Heterozygous	26	5,8,6,6	Yes	NW_006872010.1.444779G>A	XP_007611762.1.6376C>T	XP_007611762.1.His2126Tyr
Cdh23	CHO_DXB11	SNV	1	Heterozygous	32	6,8,10,5	Yes	NW_006872010.1.487241G>A	XP_007611762.1.4845+8174C>T	.
Cdh23	CHO_DXB11	SNV	1	Heterozygous	34	5,11,8,10	Yes	NW_006872010.1.433684C>T	XP_007611763.1.8131G>A	XP_007611763.1.Glu2711Lys
Cdh23	CHO_DXB11	SNV	1	Heterozygous	26	5,8,6,6	Yes	NW_006872010.1.444779G>A	XP_007611763.1.6370C>T	XP_007611763.1.His2124Tyr
Cdh23	CHO_DXB11	SNV	1	Heterozygous	32	6,8,10,5	Yes	NW_006872010.1.487241G>A	XP_007611763.1.4839+8174C>T	.
Cdh23	CHO_DXB11	SNV	1	Heterozygous	34	5,11,8,10	Yes	NW_006872010.1.433684C>T	XP_007611764.1.8137G>A	XP_007611764.1.Glu2713Lys
Cdh23	CHO_DXB11	SNV	1	Heterozygous	26	5,8,6,6	Yes	NW_006872010.1.444779G>A	XP_007611764.1.6376C>T	XP_007611764.1.His2126Tyr
Cdh23	CHO_DXB11	SNV	1	Heterozygous	32	6,8,10,5	Yes	NW_006872010.1.487241G>A	XP_007611764.1.4845+8174C>T	.
Cdh26	CHO_DXB11	SNV	1	Heterozygous	35	8,10,6,10	Yes	NW_006875327.1.866569T>A	XP_007615772.1.1345A>T	XP_007615772.1.Ile449Phe
Cdh3	CHO_DXB11	SNV	1	Homozygous	19	0,0,8,9	Yes	NW_006870947.1.1573335A>C	XP_007610078.1.34A>C	XP_007610078.1.Ile12Leu
Cdh3	CHO_DXB11	SNV	1	Homozygous	19	0,0,8,9	Yes	NW_006870947.1.1573335A>C	XP_007610079.1.34A>C	XP_007610079.1.Ile12Leu
Cdh5	CHO_DXB11	SNV	1	Homozygous	25	0,0,12,11	Yes	NW_006883432.1.557940A>G	XP_007632574.1.620T>C	XP_007632574.1.Leu207Ser
Cdh8	CHO_DXB11	SNV	1	Heterozygous	37	6,11,14,6	Yes	NW_006886215.1.1232907A>C	XP_007636796.1.574A>C	XP_007636796.1.Thr192Pro
Cdhr5	CHO_DXB11	SNV	1	Heterozygous	35	10,11,5,7	Yes	NW_006870874.1.360531G>C	XP_007609755.1.1042C>G	XP_007609755.1.Arg348Gly
Cdhr5	CHO_DXB11	SNV	1	Heterozygous	31	13,1,10,7	Yes	NW_006870874.1.361670C>T	XP_007609755.1.640G>A	XP_007609755.1.Glu214Lys
Cdhr5	CHO_DXB11	Insertion	3	Heterozygous	38	4,7,8,9	Yes	NW_006870874.1.356590^356591->GGC	XP_007609755.1.2129_2130insGCC	XP_007609755.1.Lys710delinsLysPro
Cdk5rap1	CHO_DXB11	SNV	1	Homozygous	24	0,0,9,15	Yes	NW_006879210.1.2073098C>T	XP_007618800.1.1510G>A	XP_007618800.1.Val504Ile
Cdk5rap1	CHO_DXB11	SNV	1	Homozygous	24	0,0,9,15	Yes	NW_006879210.1.2073098C>T	XP_007618801.1.1477G>A	XP_007618801.1.Val493Ile
Cdk5rap2	CHO_DXB11	SNV	1	Homozygous	17	0,0,5,11	Yes	NW_006880340.1.1179399G>T	XP_007625637.1.4402G>T	XP_007625637.1.Ala1468Ser
Cdon	CHO_DXB11	SNV	1	Homozygous	32	0,0,14,16	Yes	NW_006874874.1.128729T>C	XP_007615240.1.1082A>G	XP_007615240.1.Glu361Gly
Cdon	CHO_DXB11	SNV	1	Homozygous	34	0,0,14,19	Yes	NW_006874874.1.128808G>A	XP_007615240.1.1003C>T	XP_007615240.1.Arg335Cys
Cdr2l	CHO_DXB11	SNV	1	Heterozygous	71	23,13,18,15	Yes	NW_006883796.1.45053G>A	XP_007633216.1.281G>A	XP_007633216.1.Arg94Lys
Cdr2l	CHO_DXB11	SNV	1	Heterozygous	71	23,13,18,15	Yes	NW_006883796.1.45053G>A	XP_007633217.1.281G>A	XP_007633217.1.Arg94Lys
Cdr2	CHO_DXB11	SNV	1	Heterozygous	37	11,9,8,6	Yes	NW_006871643.1.191684G>A	XP_007611300.1.484G>A	XP_007611300.1.Glu162Lys
Cds2	CHO_DXB11	SNV	1	Homozygous	33	0,0,28,4	Yes	NW_006870346.1.998184A>T	XP_007609116.1.63A>T	XP_007609116.1.Glu21Asp
Ceacam16	CHO_DXB11	SNV	1	Homozygous	9	0,0,3,6	Yes	NW_006869076.1.692364T>C	XP_007607620.1.718T>C	XP_007607620.1.Trp240Arg
Ceacam19	CHO_DXB11	SNV	1	Homozygous	20	0,0,3,16	Yes	NW_006869076.1.660641C>T	XP_007607584.1.13C>T	XP_007607584.1.Pro5Ser
Ceacam19	CHO_DXB11	SNV	1	Homozygous	17	0,0,10,7	Yes	NW_006869076.1.661806A>C	XP_007607584.1.341A>C	XP_007607584.1.Asp114Ala
Cecr2	CHO_DXB11	SNV	1	Homozygous	32	0,0,19,13	Yes	NW_006868882.1.81096T>C	XP_007607322.1.1358A>G	XP_007607322.1.Gln453Arg
Cecr2	CHO_DXB11	SNV	1	Homozygous	27	0,0,11,15	Yes	NW_006868882.1.95434T>C	XP_007607322.1.382A>G	XP_007607322.1.Arg128Gly
Celf1	CHO_DXB11	SNV	1	Heterozygous	25	5,7,10,2	Yes	NW_006871435.1.722577C>T	XP_007610998.1.503G>A	XP_007610998.1.Cys168Tyr
Celf1	CHO_DXB11	SNV	1	Heterozygous	25	5,7,10,2	Yes	NW_006871435.1.722577C>T	XP_007610999.1.503G>A	XP_007610999.1.Cys168Tyr
Celf1	CHO_DXB11	SNV	1	Heterozygous	25	5,7,10,2	Yes	NW_006871435.1.722577C>T	XP_007611000.1.503G>A	XP_007611000.1.Cys168Tyr
Celf1	CHO_DXB11	SNV	1	Heterozygous	25	5,7,10,2	Yes	NW_006871435.1.722577C>T	XP_007611001.1.391+852G>A	.
Celf1	CHO_DXB11	SNV	1	Heterozygous	25	5,7,10,2	Yes	NW_006871435.1.722577C>T	XP_007611002.1.391+852G>A	.
Celf1	CHO_DXB11	SNV	1	Heterozygous	25	5,7,10,2	Yes	NW_006871435.1.722577C>T	XP_007611003.1.503G>A	XP_007611003.1.Cys168Tyr
Celf1	CHO_DXB11	SNV	1	Heterozygous	25	5,7,10,2	Yes	NW_006871435.1.722577C>T	XP_007611004.1.391+852G>A	.
Celsr1	CHO_DXB11	SNV	1	Heterozygous	34	7,9,9,8	Yes	NW_006879239.1.1206457C>T	XP_007619213.1.6575G>A	XP_007619213.1.Trp2192*
Celsr1	CHO_DXB11	SNV	1	Heterozygous	36	5,10,11,8	Yes	NW_006879239.1.1222206T>C	XP_007619213.1.4561A>G	XP_007619213.1.Ser1521Gly
Celsr1	CHO_DXB11	SNV	1	Heterozygous	30	10,4,12,4	Yes	NW_006879239.1.1268648C>T	XP_007619213.1.3121G>A	XP_007619213.1.Ala1041Thr
Celsr2	CHO_DXB11	SNV	1	Heterozygous	39	6,9,11,12	Yes	NW_006880128.1.176820G>A	XP_007624641.1.5716C>T	XP_007624641.1.Pro1906Ser
Cel	CHO_DXB11	SNV	1	Heterozygous	40	9,15,4,11	Yes	NW_006879057.1.14554G>A	XP_007618617.1.961G>A	XP_007618617.1.Val321Ile
Cemip	CHO_DXB11	SNV	1	Heterozygous	47	7,8,13,16	Yes	NW_006883837.1.237353C>T	XP_007633335.1.1391G>A	XP_007633335.1.Ser464Asn
Cemip	CHO_DXB11	SNV	1	Heterozygous	42	8,11,8,15	Yes	NW_006883837.1.240521C>T	XP_007633335.1.1265G>A	XP_007633335.1.Ser422Asn
Cemip	CHO_DXB11	SNV	1	Heterozygous	47	7,8,13,16	Yes	NW_006883837.1.237353C>T	XP_007633336.1.1391G>A	XP_007633336.1.Ser464Asn
Cemip	CHO_DXB11	SNV	1	Heterozygous	42	8,11,8,15	Yes	NW_006883837.1.240521C>T	XP_007633336.1.1265G>A	XP_007633336.1.Ser422Asn
Cemip	CHO_DXB11	SNV	1	Heterozygous	47	7,8,13,16	Yes	NW_006883837.1.237353C>T	XP_007633337.1.1184G>A	XP_007633337.1.Ser395Asn
Cemip	CHO_DXB11	SNV	1	Heterozygous	42	8,11,8,15	Yes	NW_006883837.1.240521C>T	XP_007633337.1.1058G>A	XP_007633337.1.Ser353Asn
Cemip	CHO_DXB11	SNV	1	Heterozygous	47	7,8,13,16	Yes	NW_006883837.1.237353C>T	XP_007633338.1.1391G>A	XP_007633338.1.Ser464Asn
Cemip	CHO_DXB11	SNV	1	Heterozygous	42	8,11,8,15	Yes	NW_006883837.1.240521C>T	XP_007633338.1.1265G>A	XP_007633338.1.Ser422Asn
Cenpe	CHO_DXB11	SNV	1	Heterozygous	38	8,13,9,6	Yes	NW_006872221.1.1567845C>G	XP_007611999.1.228C>G	XP_007611999.1.Tyr76*
Cenph	CHO_DXB11	SNV	1	Homozygous	41	0,0,17,23	Yes	NW_006879906.1.78454G>A	XP_007623069.1.460G>A	XP_007623069.1.Val154Ile
Cenpi	CHO_DXB11	SNV	1	Homozygous	21	0,0,10,10	Yes	NW_006874797.1.185647A>C	XP_007615175.1.1582T>G	XP_007615175.1.Phe528Val
Cenpi	CHO_DXB11	SNV	1	Homozygous	21	0,0,10,10	Yes	NW_006874797.1.185647A>C	XP_007615176.1.1582T>G	XP_007615176.1.Phe528Val
Cenpk	CHO_DXB11	SNV	1	Heterozygous	39	5,14,12,7	Yes	NW_006873563.1.1203566C>T	XP_007613566.1.38G>A	XP_007613566.1.Ser13Asn
Cenpk	CHO_DXB11	SNV	1	Heterozygous	39	5,14,12,7	Yes	NW_006873563.1.1203566C>T	XP_007613567.1.171+967G>A	.
Cenpu	CHO_DXB11	SNV	1	Homozygous	33	0,0,15,17	Yes	NW_006881125.1.1194752T>C	XP_007627847.1.1156A>G	XP_007627847.1.Lys386Glu
Cep162	CHO_DXB11	SNV	1	Homozygous	23	0,0,10,12	Yes	NW_006883936.1.2074055C>A	XP_007633445.1.1299C>A	XP_007633445.1.Asp433Glu
Cep162	CHO_DXB11	Deletion	1	Homozygous	15	0,0,4,11	Yes	NW_006883936.1.2074044A>-	XP_007633445.1.1288delA	XP_007633445.1.Thr430fs
Cep164	CHO_DXB11	SNV	1	Heterozygous	49	14,15,8,10	Yes	NW_006879222.1.1468175C>T	XP_007618946.1.2518G>A	XP_007618946.1.Glu840Lys
Cep164	CHO_DXB11	SNV	1	Heterozygous	53	23,12,12,6	Yes	NW_006879222.1.1476738C>T	XP_007618946.1.1507G>A	XP_007618946.1.Val503Ile
Cep164	CHO_DXB11	SNV	1	Heterozygous	56	7,13,12,21	Yes	NW_006879222.1.1476836C>T	XP_007618946.1.1409G>A	XP_007618946.1.Gly470Asp
Cep164	CHO_DXB11	SNV	1	Homozygous	59	0,0,28,27	Yes	NW_006879222.1.1478583C>T	XP_007618946.1.1376G>A	XP_007618946.1.Arg459His
Cep164	CHO_DXB11	SNV	1	Heterozygous	59	6,13,14,24	Yes	NW_006879222.1.1486339A>C	XP_007618946.1.1002T>G	XP_007618946.1.Asp334Glu
Cep164	CHO_DXB11	SNV	1	Heterozygous	49	14,15,8,10	Yes	NW_006879222.1.1468175C>T	XP_007618947.1.2518G>A	XP_007618947.1.Glu840Lys
Cep164	CHO_DXB11	SNV	1	Heterozygous	53	23,12,12,6	Yes	NW_006879222.1.1476738C>T	XP_007618947.1.1507G>A	XP_007618947.1.Val503Ile
Cep164	CHO_DXB11	SNV	1	Heterozygous	56	7,13,12,21	Yes	NW_006879222.1.1476836C>T	XP_007618947.1.1409G>A	XP_007618947.1.Gly470Asp
Cep164	CHO_DXB11	SNV	1	Homozygous	59	0,0,28,27	Yes	NW_006879222.1.1478583C>T	XP_007618947.1.1376G>A	XP_007618947.1.Arg459His
Cep164	CHO_DXB11	SNV	1	Heterozygous	59	6,13,14,24	Yes	NW_006879222.1.1486339A>C	XP_007618947.1.1002T>G	XP_007618947.1.Asp334Glu
Cep170b	CHO_DXB11	SNV	1	Homozygous	12	0,0,3,7	Yes	NW_006879470.1.1169571A>G	XP_007620738.1.25A>G	XP_007620738.1.Asn9Asp
Cep170b	CHO_DXB11	SNV	1	Homozygous	16	0,0,7,8	Yes	NW_006879470.1.1169623A>G	XP_007620738.1.77A>G	XP_007620738.1.Asp26Gly
Cep170	CHO_DXB11	SNV	1	Heterozygous	32	4,9,7,10	Yes	NW_006887035.1.832611G>A	XP_007637765.1.1534G>A	XP_007637765.1.Glu512Lys
Cep170	CHO_DXB11	SNV	1	Heterozygous	32	4,9,7,10	Yes	NW_006887035.1.832611G>A	XP_007637766.1.1534G>A	XP_007637766.1.Glu512Lys
Cep170	CHO_DXB11	SNV	1	Heterozygous	32	4,9,7,10	Yes	NW_006887035.1.832611G>A	XP_007637767.1.1534G>A	XP_007637767.1.Glu512Lys
Cep170	CHO_DXB11	SNV	1	Heterozygous	32	4,9,7,10	Yes	NW_006887035.1.832611G>A	XP_007637768.1.1534G>A	XP_007637768.1.Glu512Lys
Cep170	CHO_DXB11	SNV	1	Heterozygous	32	4,9,7,10	Yes	NW_006887035.1.832611G>A	XP_007637769.1.1263+457G>A	.
Cep170	CHO_DXB11	SNV	1	Heterozygous	32	4,9,7,10	Yes	NW_006887035.1.832611G>A	XP_007637770.1.1263+457G>A	.
Cep170	CHO_DXB11	SNV	1	Heterozygous	32	4,9,7,10	Yes	NW_006887035.1.832611G>A	XP_007637771.1.1263+457G>A	.
Cep290	CHO_DXB11	SNV	1	Heterozygous	31	7,8,5,11	Yes	NW_006868553.1.692974C>T	XP_007606926.1.2426C>T	XP_007606926.1.Ala809Val
Cep290	CHO_DXB11	SNV	1	Heterozygous	31	7,8,5,11	Yes	NW_006868553.1.692974C>T	XP_007606927.1.2426C>T	XP_007606927.1.Ala809Val
Cep290	CHO_DXB11	SNV	1	Heterozygous	31	7,8,5,11	Yes	NW_006868553.1.692974C>T	XP_007606928.1.2426C>T	XP_007606928.1.Ala809Val
Cep290	CHO_DXB11	SNV	1	Heterozygous	31	7,8,5,11	Yes	NW_006868553.1.692974C>T	XP_007606929.1.2288C>T	XP_007606929.1.Ala763Val
Cep290	CHO_DXB11	SNV	1	Heterozygous	31	7,8,5,11	Yes	NW_006868553.1.692974C>T	XP_007606930.1.1807-315C>T	.
Cep290	CHO_DXB11	SNV	1	Heterozygous	31	7,8,5,11	Yes	NW_006868553.1.692974C>T	XP_007606931.1.1807-676C>T	.
Cep44	CHO_DXB11	SNV	1	Heterozygous	38	7,12,9,9	Yes	NW_006887162.1.1632596C>G	XP_007637912.1.850C>G	XP_007637912.1.Leu284Val
Cep44	CHO_DXB11	SNV	1	Heterozygous	38	7,12,9,9	Yes	NW_006887162.1.1632596C>G	XP_007637913.1.850C>G	XP_007637913.1.Leu284Val
Cep44	CHO_DXB11	SNV	1	Heterozygous	38	7,12,9,9	Yes	NW_006887162.1.1632596C>G	XP_007637914.1.850C>G	XP_007637914.1.Leu284Val
Cep44	CHO_DXB11	SNV	1	Heterozygous	38	7,12,9,9	Yes	NW_006887162.1.1632596C>G	XP_007637915.1.850C>G	XP_007637915.1.Leu284Val
Cep44	CHO_DXB11	SNV	1	Heterozygous	38	7,12,9,9	Yes	NW_006887162.1.1632596C>G	XP_007637916.1.850C>G	XP_007637916.1.Leu284Val
Cep44	CHO_DXB11	SNV	1	Heterozygous	38	7,12,9,9	Yes	NW_006887162.1.1632596C>G	XP_007637917.1.850C>G	XP_007637917.1.Leu284Val
Cep68	CHO_DXB11	SNV	1	Homozygous	64	0,0,29,32	Yes	NW_006883214.1.394825A>G	XP_007632128.1.688T>C	XP_007632128.1.Ser230Pro
Cep68	CHO_DXB11	SNV	1	Homozygous	55	0,0,26,27	Yes	NW_006883214.1.395004G>A	XP_007632128.1.509C>T	XP_007632128.1.Thr170Met
Cep68	CHO_DXB11	SNV	1	Homozygous	50	0,0,23,24	Yes	NW_006883214.1.396890A>G	XP_007632128.1.247T>C	XP_007632128.1.Ser83Pro
Cep76	CHO_DXB11	SNV	1	Homozygous	17	0,0,8,8	Yes	NW_006883717.1.2181641C>T	XP_007633103.1.472G>A	XP_007633103.1.Asp158Asn
Cep76	CHO_DXB11	SNV	1	Homozygous	17	0,0,8,8	Yes	NW_006883717.1.2181641C>T	XP_007633104.1.472G>A	XP_007633104.1.Asp158Asn
Cep78	CHO_DXB11	SNV	1	Heterozygous	41	14,10,9,8	Yes	NW_006881518.1.3223566A>G	XP_007628778.1.1142T>C	XP_007628778.1.Ile381Thr
Cep97	CHO_DXB11	SNV	1	Homozygous	43	0,0,20,21	Yes	NW_006883313.1.65502T>A	XP_007632316.1.2198T>A	XP_007632316.1.Met733Lys
Cep97	CHO_DXB11	SNV	1	Homozygous	31	0,0,8,20	Yes	NW_006883313.1.65712A>G	XP_007632316.1.2408A>G	XP_007632316.1.Glu803Gly
Cep97	CHO_DXB11	SNV	1	Homozygous	43	0,0,20,21	Yes	NW_006883313.1.65502T>A	XP_007632317.1.1982T>A	XP_007632317.1.Met661Lys
Cep97	CHO_DXB11	SNV	1	Homozygous	31	0,0,8,20	Yes	NW_006883313.1.65712A>G	XP_007632317.1.2192A>G	XP_007632317.1.Glu731Gly
Cerkl	CHO_DXB11	SNV	1	Homozygous	36	0,0,16,16	Yes	NW_006883442.1.333020C>A	XP_007632595.1.562C>A	XP_007632595.1.Pro188Thr
Cerkl	CHO_DXB11	SNV	1	Homozygous	40	0,0,17,19	Yes	NW_006883442.1.361016A>T	XP_007632595.1.895A>T	XP_007632595.1.Ile299Phe
Cerkl	CHO_DXB11	SNV	1	Homozygous	26	0,0,12,14	Yes	NW_006883442.1.361799G>A	XP_007632595.1.949G>A	XP_007632595.1.Val317Ile
Cerkl	CHO_DXB11	SNV	1	Homozygous	29	0,0,12,17	Yes	NW_006883442.1.363052G>A	XP_007632595.1.1300G>A	XP_007632595.1.Val434Ile
Cers6	CHO_DXB11	SNV	1	Homozygous	39	0,0,21,14	Yes	NW_006881508.1.43560G>A	XP_007628700.1.122G>A	XP_007628700.1.Arg41Gln
Ces1	CHO_DXB11	SNV	1	Heterozygous	38	8,14,6,9	Yes	NW_006871142.1.153122C>T	XP_007610367.1.1657G>A	XP_007610367.1.Glu553Lys
Ces3	CHO_DXB11	SNV	1	Heterozygous	31	7,7,11,5	Yes	NW_006870947.1.120201G>A	XP_007609996.1.447G>A	XP_007609996.1.Trp149*
Ces3	CHO_DXB11	SNV	1	Heterozygous	31	7,7,11,5	Yes	NW_006870947.1.120201G>A	XP_007609997.1.447G>A	XP_007609997.1.Trp149*
Ces3	CHO_DXB11	SNV	1	Heterozygous	31	7,7,11,5	Yes	NW_006870947.1.120201G>A	XP_007609998.1.447G>A	XP_007609998.1.Trp149*
Ces4a	CHO_DXB11	SNV	1	Homozygous	33	0,0,16,16	Yes	NW_006870947.1.140242A>G	XP_007609999.1.14A>G	XP_007609999.1.Asn5Ser
Cetp	CHO_DXB11	SNV	1	Heterozygous	43	15,13,9,5	Yes	NW_006871142.1.1170704C>T	XP_007610321.1.1384C>T	XP_007610321.1.Pro462Ser
Cetp	CHO_DXB11	SNV	1	Heterozygous	43	15,13,9,5	Yes	NW_006871142.1.1170704C>T	XP_007610322.1.1204C>T	XP_007610322.1.Pro402Ser
Cfi	CHO_DXB11	SNV	1	Heterozygous	27	9,8,3,6	Yes	NW_006872159.1.1236994C>G	XP_007611983.1.921C>G	XP_007611983.1.Asn307Lys
Cfi	CHO_DXB11	SNV	1	Heterozygous	32	9,9,10,4	Yes	NW_006872159.1.1237036A>C	XP_007611983.1.963A>C	XP_007611983.1.Glu321Asp
Cfi	CHO_DXB11	SNV	1	Heterozygous	27	9,8,3,6	Yes	NW_006872159.1.1236994C>G	XP_007611984.1.921C>G	XP_007611984.1.Asn307Lys
Cfi	CHO_DXB11	SNV	1	Heterozygous	32	9,9,10,4	Yes	NW_006872159.1.1237036A>C	XP_007611984.1.963A>C	XP_007611984.1.Glu321Asp
Cfl2	CHO_DXB11	SNV	1	Heterozygous	49	14,12,14,8	Yes	NW_006883182.1.56297G>C	XP_007632093.1.236C>G	XP_007632093.1.Ala79Gly
Champ1	CHO_DXB11	SNV	1	Homozygous	34	0,0,18,14	Yes	NW_006882292.1.1432313T>C	XP_007630441.1.1610A>G	XP_007630441.1.Tyr537Cys
Chcr1	CHO_DXB11	SNV	1	Homozygous	19	0,0,8,10	Yes	NW_006884643.1.48493T>C	NP_001230934.1.347T>C	NP_001230934.1.Leu116Pro
Chcr2	CHO_DXB11	SNV	1	Heterozygous	38	14,15,7,0	Yes	NW_006884643.1.41073T>C	NP_001230935.1.398T>C	NP_001230935.1.Val133Ala
Chd1	CHO_DXB11	SNV	1	Homozygous	8	0,0,0,8	Yes	NW_006870644.1.31283G>A	XP_007609531.1.3335G>A	XP_007609531.1.Arg1112Gln
Chd2	CHO_DXB11	SNV	1	Heterozygous	30	13,8,5,4	Yes	NW_006881872.1.3054255C>T	XP_007629555.1.1696C>T	XP_007629555.1.His566Tyr
Chd4	CHO_DXB11	SNV	1	Heterozygous	39	8,9,11,10	Yes	NW_006883001.1.225748C>T	XP_007631860.1.517C>T	XP_007631860.1.Arg173Cys
Chd4	CHO_DXB11	SNV	1	Heterozygous	39	8,9,11,10	Yes	NW_006883001.1.225748C>T	XP_007631861.1.517C>T	XP_007631861.1.Arg173Cys
Chd4	CHO_DXB11	SNV	1	Heterozygous	39	8,9,11,10	Yes	NW_006883001.1.225748C>T	XP_007631862.1.517C>T	XP_007631862.1.Arg173Cys
Chd4	CHO_DXB11	SNV	1	Heterozygous	39	8,9,11,10	Yes	NW_006883001.1.225748C>T	XP_007631863.1.496C>T	XP_007631863.1.Arg166Cys
Chd4	CHO_DXB11	SNV	1	Heterozygous	39	8,9,11,10	Yes	NW_006883001.1.225748C>T	XP_007631864.1.496C>T	XP_007631864.1.Arg166Cys
Chd5	CHO_DXB11	SNV	1	Heterozygous	95	31,26,17,15	Yes	NW_006882957.1.2305717A>G	XP_007631743.1.1385A>G	XP_007631743.1.Gln462Arg
Chd5	CHO_DXB11	SNV	1	Heterozygous	63	25,21,8,8	Yes	NW_006882957.1.2314407T>C	XP_007631743.1.2816T>C	XP_007631743.1.Phe939Ser
Chd5	CHO_DXB11	SNV	1	Heterozygous	60	16,12,20,9	Yes	NW_006882957.1.2324413G>T	XP_007631743.1.4564G>T	XP_007631743.1.Val1522Leu
Chd5	CHO_DXB11	SNV	1	Heterozygous	69	21,17,14,15	Yes	NW_006882957.1.2331227G>T	XP_007631743.1.5980G>T	XP_007631743.1.Ala1994Ser
Chd6	CHO_DXB11	SNV	1	Homozygous	29	0,0,13,15	Yes	NW_006875886.1.217066T>G	XP_007616456.1.5115T>G	XP_007616456.1.Asp1705Glu
Chd6	CHO_DXB11	SNV	1	Homozygous	29	0,0,13,15	Yes	NW_006875886.1.217066T>G	XP_007616457.1.5049T>G	XP_007616457.1.Asp1683Glu
Chd9	CHO_DXB11	SNV	1	Heterozygous	52	17,20,6,8	Yes	NW_006884891.1.369763C>T	XP_007635046.1.6290C>T	XP_007635046.1.Ser2097Phe
Chd9	CHO_DXB11	SNV	1	Heterozygous	52	17,20,6,8	Yes	NW_006884891.1.369763C>T	XP_007635047.1.6290C>T	XP_007635047.1.Ser2097Phe
Chd9	CHO_DXB11	SNV	1	Heterozygous	52	17,20,6,8	Yes	NW_006884891.1.369763C>T	XP_007635048.1.6290C>T	XP_007635048.1.Ser2097Phe
Chd9	CHO_DXB11	SNV	1	Heterozygous	52	17,20,6,8	Yes	NW_006884891.1.369763C>T	XP_007635049.1.6290C>T	XP_007635049.1.Ser2097Phe
Chd9	CHO_DXB11	SNV	1	Heterozygous	52	17,20,6,8	Yes	NW_006884891.1.369763C>T	XP_007635050.1.6290C>T	XP_007635050.1.Ser2097Phe
Chgb	CHO_DXB11	SNV	1	Homozygous	30	0,0,16,11	Yes	NW_006886275.1.377588C>T	XP_007636935.1.680C>T	XP_007636935.1.Thr227Ile
Chia	CHO_DXB11	SNV	1	Heterozygous	37	4,9,11,11	Yes	NW_006875942.1.776097G>A	XP_007616532.1.1069C>T	XP_007616532.1.His357Tyr
Chia	CHO_DXB11	SNV	1	Heterozygous	38	15,5,9,8	Yes	NW_006875942.1.777201C>T	XP_007616532.1.860G>A	XP_007616532.1.Cys287Tyr
Chia	CHO_DXB11	SNV	1	Heterozygous	35	9,7,9,7	Yes	NW_006875942.1.781780C>T	XP_007616532.1.392G>A	XP_007616532.1.Gly131Glu
Chia	CHO_DXB11	SNV	1	Heterozygous	40	9,8,11,11	Yes	NW_006875942.1.781843A>G	XP_007616532.1.329T>C	XP_007616532.1.Leu110Pro
Chia	CHO_DXB11	SNV	1	Heterozygous	43	9,9,12,11	Yes	NW_006875942.1.781853A>C	XP_007616532.1.319T>G	XP_007616532.1.Phe107Val
Chia	CHO_DXB11	Deletion	1	Heterozygous	34	8,8,14,4	Yes	NW_006875942.1.781760A>-	XP_007616532.1.412delT	XP_007616532.1.Phe138fs
Chl1	CHO_DXB11	SNV	1	Heterozygous	35	6,4,15,9	Yes	NW_006869334.1.112097C>T	XP_007607831.1.731C>T	XP_007607831.1.Ser244Leu
Chl1	CHO_DXB11	SNV	1	Homozygous	23	0,0,12,9	Yes	NW_006869334.1.130083C>A	XP_007607831.1.1192C>A	XP_007607831.1.Pro398Thr
Chl1	CHO_DXB11	SNV	1	Heterozygous	33	12,5,7,5	Yes	NW_006869334.1.142273A>T	XP_007607831.1.1995A>T	XP_007607831.1.Glu665Asp
Chl1	CHO_DXB11	SNV	1	Heterozygous	35	6,4,15,9	Yes	NW_006869334.1.112097C>T	XP_007607832.1.731C>T	XP_007607832.1.Ser244Leu
Chl1	CHO_DXB11	SNV	1	Homozygous	23	0,0,12,9	Yes	NW_006869334.1.130083C>A	XP_007607832.1.1192C>A	XP_007607832.1.Pro398Thr
Chl1	CHO_DXB11	SNV	1	Heterozygous	33	12,5,7,5	Yes	NW_006869334.1.142273A>T	XP_007607832.1.1995A>T	XP_007607832.1.Glu665Asp
Chl1	CHO_DXB11	SNV	1	Heterozygous	35	6,4,15,9	Yes	NW_006869334.1.112097C>T	XP_007607833.1.731C>T	XP_007607833.1.Ser244Leu
Chl1	CHO_DXB11	SNV	1	Homozygous	23	0,0,12,9	Yes	NW_006869334.1.130083C>A	XP_007607833.1.1192C>A	XP_007607833.1.Pro398Thr
Chl1	CHO_DXB11	SNV	1	Heterozygous	33	12,5,7,5	Yes	NW_006869334.1.142273A>T	XP_007607833.1.1995A>T	XP_007607833.1.Glu665Asp
Chm	CHO_DXB11	SNV	1	Homozygous	17	0,0,7,10	Yes	NW_006886125.1.727104C>G	XP_007636707.1.1858G>C	XP_007636707.1.Ala620Pro
Chrm5	CHO_DXB11	SNV	1	Homozygous	40	0,0,17,20	Yes	NW_006875024.1.1639047G>A	XP_007615430.1.454G>A	XP_007615430.1.Gly152Ser
Chrm5	CHO_DXB11	SNV	1	Homozygous	33	0,0,21,10	Yes	NW_006875024.1.1639849C>A	XP_007615430.1.1256C>A	XP_007615430.1.Ala419Asp
Chrm5	CHO_DXB11	SNV	1	Homozygous	33	0,0,19,13	Yes	NW_006875024.1.1639856C>G	XP_007615430.1.1263C>G	XP_007615430.1.Asn421Lys
Chrna1	CHO_DXB11	SNV	1	Homozygous	42	0,0,19,22	Yes	NW_006870885.1.3208683A>G	XP_007609919.1.1166T>C	XP_007609919.1.Leu389Pro
Chrna1	CHO_DXB11	SNV	1	Homozygous	38	0,0,17,20	Yes	NW_006870885.1.3208836C>T	XP_007609919.1.1013G>A	XP_007609919.1.Arg338Gln
Chrna1	CHO_DXB11	SNV	1	Homozygous	10	0,0,4,5	Yes	NW_006870885.1.3212505G>A	XP_007609919.1.668C>T	XP_007609919.1.Thr223Ile
Chrna3	CHO_DXB11	SNV	1	Homozygous	36	0,0,14,19	Yes	NW_006875701.1.1043555G>C	XP_007616072.1.148C>G	XP_007616072.1.Pro50Ala
Chrna3	CHO_DXB11	SNV	1	Homozygous	45	0,0,21,21	Yes	NW_006875701.1.1043591C>T	XP_007616072.1.112G>A	XP_007616072.1.Asp38Asn
Chrna5	CHO_DXB11	SNV	1	Homozygous	12	0,0,6,5	Yes	NW_006875701.1.1002825C>T	XP_007616071.1.181C>T	XP_007616071.1.His61Tyr
Chrna5	CHO_DXB11	SNV	1	Homozygous	66	0,0,30,31	Yes	NW_006875701.1.1009709T>C	XP_007616071.1.287T>C	XP_007616071.1.Val96Ala
Chrna5	CHO_DXB11	SNV	1	Homozygous	27	0,0,18,7	Yes	NW_006875701.1.1009789A>G	XP_007616071.1.367A>G	XP_007616071.1.Thr123Ala
Chrna5	CHO_DXB11	SNV	1	Homozygous	38	0,0,11,27	Yes	NW_006875701.1.1009843A>T	XP_007616071.1.421A>T	XP_007616071.1.Asn141Tyr
Chrna5	CHO_DXB11	SNV	1	Homozygous	58	0,0,29,25	Yes	NW_006875701.1.1022809A>G	XP_007616071.1.1469A>G	XP_007616071.1.His490Arg
Chrna6	CHO_DXB11	SNV	1	Homozygous	43	0,0,17,24	Yes	NW_006880955.1.1298392G>A	XP_007627565.1.140G>A	XP_007627565.1.Arg47Gln
Chrna6	CHO_DXB11	SNV	1	Homozygous	36	0,0,20,14	Yes	NW_006880955.1.1303052C>A	XP_007627565.1.1352C>A	XP_007627565.1.Ala451Glu
Chrna6	CHO_DXB11	SNV	1	Homozygous	43	0,0,17,24	Yes	NW_006880955.1.1298392G>A	XP_007627566.1.140G>A	XP_007627566.1.Arg47Gln
Chrna6	CHO_DXB11	SNV	1	Homozygous	36	0,0,20,14	Yes	NW_006880955.1.1303052C>A	XP_007627566.1.1307C>A	XP_007627566.1.Ala436Glu
Chrna9	CHO_DXB11	SNV	1	Heterozygous	40	6,8,9,17	Yes	NW_006872763.1.2247308C>T	XP_007612790.1.257C>T	XP_007612790.1.Thr86Ile
Chrna9	CHO_DXB11	SNV	1	Heterozygous	39	9,6,13,11	Yes	NW_006872763.1.2250523C>T	XP_007612790.1.683C>T	XP_007612790.1.Thr228Ile
Chrna9	CHO_DXB11	SNV	1	Heterozygous	29	5,8,6,9	Yes	NW_006872763.1.2254710G>A	XP_007612790.1.1115G>A	XP_007612790.1.Arg372Lys
Chrna9	CHO_DXB11	SNV	1	Heterozygous	24	5,5,7,7	Yes	NW_006872763.1.2254875A>T	XP_007612790.1.1280A>T	XP_007612790.1.Asn427Ile
Chrnb3	CHO_DXB11	SNV	1	Homozygous	20	0,0,15,4	Yes	NW_006880955.1.1319262C>G	XP_007627575.1.1121G>C	XP_007627575.1.Gly374Ala
Chrng	CHO_DXB11	SNV	1	Heterozygous	36	7,10,12,6	Yes	NW_006881581.1.203248T>C	XP_007629030.1.1142A>G	XP_007629030.1.Glu381Gly
Chst1	CHO_DXB11	SNV	1	Heterozygous	34	10,8,8,7	Yes	NW_006882574.1.83115G>A	XP_007630942.1.832G>A	XP_007630942.1.Asp278Asn
Chst7	CHO_DXB11	SNV	1	Heterozygous	34	13,6,6,9	Yes	NW_006883678.1.546683G>A	XP_007633037.1.643G>A	XP_007633037.1.Glu215Lys
Cilp	CHO_DXB11	SNV	1	Homozygous	35	0,0,23,11	Yes	NW_006869577.1.5772565T>G	XP_007608131.1.2143A>C	XP_007608131.1.Lys715Gln
Cilp	CHO_DXB11	SNV	1	Homozygous	38	0,0,9,26	Yes	NW_006869577.1.5777782T>C	XP_007608131.1.939A>G	XP_007608131.1.Ile313Met
Cirh1a	CHO_DXB11	SNV	1	Heterozygous	37	8,13,12,4	Yes	NW_006870947.1.1971433G>A	XP_007610084.1.1138G>A	XP_007610084.1.Asp380Asn
Cirh1a	CHO_DXB11	SNV	1	Homozygous	25	0,0,13,12	Yes	NW_006870947.1.1973845C>A	XP_007610084.1.1439C>A	XP_007610084.1.Pro480Gln
Ckap2	CHO_DXB11	SNV	1	Homozygous	32	0,0,17,12	Yes	NW_006885839.1.23169T>C	XP_007636328.1.13A>G	XP_007636328.1.Arg5Gly
Clasp1	CHO_DXB11	SNV	1	Homozygous	39	0,0,10,22	Yes	NW_006869719.1.1513581A>G	XP_007608324.1.3575T>C	XP_007608324.1.Ile1192Thr
Clasp1	CHO_DXB11	SNV	1	Homozygous	39	0,0,10,22	Yes	NW_006869719.1.1513581A>G	XP_007608325.1.3575T>C	XP_007608325.1.Ile1192Thr
Clasp1	CHO_DXB11	SNV	1	Homozygous	39	0,0,10,22	Yes	NW_006869719.1.1513581A>G	XP_007608326.1.3548T>C	XP_007608326.1.Ile1183Thr
Clasp1	CHO_DXB11	SNV	1	Homozygous	39	0,0,10,22	Yes	NW_006869719.1.1513581A>G	XP_007608327.1.3527T>C	XP_007608327.1.Ile1176Thr
Clasp1	CHO_DXB11	SNV	1	Homozygous	39	0,0,10,22	Yes	NW_006869719.1.1513581A>G	XP_007608328.1.3467T>C	XP_007608328.1.Ile1156Thr
Clasp1	CHO_DXB11	SNV	1	Homozygous	39	0,0,10,22	Yes	NW_006869719.1.1513581A>G	XP_007608329.1.3440T>C	XP_007608329.1.Ile1147Thr
Clasp1	CHO_DXB11	SNV	1	Homozygous	39	0,0,10,22	Yes	NW_006869719.1.1513581A>G	XP_007608330.1.3419T>C	XP_007608330.1.Ile1140Thr
Clasp1	CHO_DXB11	SNV	1	Homozygous	39	0,0,10,22	Yes	NW_006869719.1.1513581A>G	XP_007608331.1.3392T>C	XP_007608331.1.Ile1131Thr
Clca1	CHO_DXB11	SNV	1	Heterozygous	30	12,5,5,6	Yes	NW_006878748.1.409033G>T	XP_007618377.1.2662C>A	XP_007618377.1.His888Asn
Clca1	CHO_DXB11	SNV	1	Heterozygous	37	9,7,8,12	Yes	NW_006878748.1.409093C>T	XP_007618377.1.2602G>A	XP_007618377.1.Gly868Arg
Clca1	CHO_DXB11	SNV	1	Heterozygous	37	10,6,7,12	Yes	NW_006878748.1.420444T>C	XP_007618377.1.785A>G	XP_007618377.1.Asn262Ser
Clca2	CHO_DXB11	SNV	1	Heterozygous	26	6,11,3,6	Yes	NW_006882212.1.3186204G>A	XP_007630308.1.896G>A	XP_007630308.1.Cys299Tyr
Clcn2	CHO_DXB11	SNV	1	Heterozygous	33	9,7,6,7	Yes	NW_006886691.1.305820G>A	XP_007637468.1.32C>T	XP_007637468.1.Ser11Phe
Clcn6	CHO_DXB11	SNV	1	Heterozygous	28	7,9,7,5	Yes	NW_006882740.1.100782A>G	XP_007631354.1.1411A>G	XP_007631354.1.Thr471Ala
Cldn18	CHO_DXB11	SNV	1	Homozygous	37	0,0,19,16	Yes	NW_006883256.1.1536260G>A	XP_007632215.1.379G>A	XP_007632215.1.Val127Ile
Cldn18	CHO_DXB11	SNV	1	Homozygous	37	0,0,19,16	Yes	NW_006883256.1.1536260G>A	XP_007632216.1.379G>A	XP_007632216.1.Val127Ile
Cldn25	CHO_DXB11	SNV	1	Heterozygous	50	6,4,20,18	Yes	NW_006881735.1.7314G>A	XP_007629367.1.253G>A	XP_007629367.1.Val85Met
Cldn25	CHO_DXB11	Deletion	1	Heterozygous	47	15,13,7,12	Yes	NW_006881735.1.7151T>-	XP_007629367.1.90delT	XP_007629367.1.Leu30fs
Clec11a	CHO_DXB11	SNV	1	Heterozygous	32	4,7,10,9	Yes	NW_006879945.1.1026240T>G	XP_007623433.1.143T>G	XP_007623433.1.Leu48Trp
Clec11a	CHO_DXB11	SNV	1	Heterozygous	33	11,8,6,7	Yes	NW_006879945.1.1026372T>G	XP_007623433.1.159T>G	XP_007623433.1.Ile53Met
Clec14a	CHO_DXB11	SNV	1	Heterozygous	35	9,8,10,7	Yes	NW_006879287.1.952473G>C	XP_007619490.1.151G>C	XP_007619490.1.Glu51Gln
Clec14a	CHO_DXB11	SNV	1	Heterozygous	27	3,10,8,6	Yes	NW_006879287.1.952581A>T	XP_007619490.1.259A>T	XP_007619490.1.Asn87Tyr
Clec14a	CHO_DXB11	SNV	1	Heterozygous	35	11,8,8,8	Yes	NW_006879287.1.953281C>T	XP_007619490.1.959C>T	XP_007619490.1.Thr320Ile
Clec14a	CHO_DXB11	SNV	1	Heterozygous	26	6,3,6,10	Yes	NW_006879287.1.953752C>T	XP_007619490.1.1430C>T	XP_007619490.1.Ala477Val
Clec4g	CHO_DXB11	SNV	1	Heterozygous	41	7,12,12,9	Yes	NW_006880403.1.10948A>T	XP_007625989.1.169T>A	XP_007625989.1.Ser57Thr
Clic4	CHO_DXB11	Deletion	3	Homozygous	26	0,0,13,11	Yes	NW_006876789.1.37573..37575AGC>-	XP_007617244.1.15_17delGCT	XP_007617244.1.Ala5_Leu6delinsAla
Clic6	CHO_DXB11	SNV	1	Homozygous	32	0,0,13,16	Yes	NW_006879902.1.541563C>T	XP_007623054.1.20C>T	XP_007623054.1.Pro7Leu
Clic6	CHO_DXB11	SNV	1	Homozygous	29	0,0,14,13	Yes	NW_006879902.1.541893G>C	XP_007623054.1.350G>C	XP_007623054.1.Arg117Pro
Clic6	CHO_DXB11	SNV	1	Homozygous	30	0,0,15,13	Yes	NW_006879902.1.541899C>G	XP_007623054.1.356C>G	XP_007623054.1.Pro119Arg
Clic6	CHO_DXB11	SNV	1	Homozygous	42	0,0,20,22	Yes	NW_006879902.1.569513C>T	XP_007623054.1.1105C>T	XP_007623054.1.Arg369*
Clic6	CHO_DXB11	SNV	1	Heterozygous	59	19,18,9,13	Yes	NW_006879902.1.581254G>T	XP_007623054.1.1690G>T	XP_007623054.1.Gly564Trp
Clip4	CHO_DXB11	SNV	1	Heterozygous	38	14,10,7,6	Yes	NW_006873628.1.2403335C>G	XP_007613726.1.806C>G	XP_007613726.1.Ser269Cys
Clmn	CHO_DXB11	SNV	1	Homozygous	25	0,0,7,18	Yes	NW_006878438.1.359021C>A	XP_007618240.1.1413G>T	XP_007618240.1.Lys471Asn
Clmn	CHO_DXB11	Insertion	3	Homozygous	27	0,0,6,11	Yes	NW_006878438.1.358088^358089->TCC	XP_007618240.1.2345_2346insGGA	XP_007618240.1.Arg782delinsArgGlu
Cln6	CHO_DXB11	SNV	1	Homozygous	12	0,0,0,12	Yes	NW_006871132.1.1421311T>C	XP_007610306.1.97A>G	XP_007610306.1.Lys33Glu
Clns1a	CHO_DXB11	SNV	1	Heterozygous	40	14,7,9,9	Yes	NW_006879550.1.174335C>T	XP_007621275.1.643+2743C>T	.
Clns1a	CHO_DXB11	SNV	1	Heterozygous	40	14,7,9,9	Yes	NW_006879550.1.174335C>T	XP_007621276.1.650C>T	XP_007621276.1.Thr217Ile
Clns1a	CHO_DXB11	SNV	1	Heterozygous	40	14,7,9,9	Yes	NW_006879550.1.174335C>T	XP_007621277.1.644-34C>T	.
Clp1	CHO_DXB11	SNV	1	Homozygous	39	0,0,16,19	Yes	NW_006880448.1.257124A>G	XP_007626166.1.17T>C	XP_007626166.1.Val6Ala
Clspn	CHO_DXB11	SNV	1	Homozygous	24	0,0,11,11	Yes	NW_006876420.1.2039404G>A	XP_007616786.1.913G>A	XP_007616786.1.Val305Met
Clspn	CHO_DXB11	SNV	1	Homozygous	24	0,0,11,11	Yes	NW_006876420.1.2039404G>A	XP_007616787.1.901G>A	XP_007616787.1.Val301Met
Cluh	CHO_DXB11	SNV	1	Homozygous	10	0,0,6,3	Yes	NW_006879905.1.334159C>T	XP_007623061.1.2276C>T	XP_007623061.1.Ser759Phe
Cluh	CHO_DXB11	SNV	1	Homozygous	10	0,0,6,3	Yes	NW_006879905.1.334159C>T	XP_007623062.1.2273C>T	XP_007623062.1.Ser758Phe
Cmbl	CHO_DXB11	SNV	1	Homozygous	31	0,0,13,18	Yes	NW_006871634.1.1164050T>C	XP_007611288.1.208A>G	XP_007611288.1.Arg70Gly
Cmip	CHO_DXB11	SNV	1	Homozygous	36	0,0,23,12	Yes	NW_006881903.1.534823G>A	XP_007629642.1.1649C>T	XP_007629642.1.Ser550Leu
Cmip	CHO_DXB11	SNV	1	Homozygous	32	0,0,21,10	Yes	NW_006881903.1.547098G>A	XP_007629642.1.1061C>T	XP_007629642.1.Ala354Val
Cmip	CHO_DXB11	SNV	1	Homozygous	30	0,0,18,11	Yes	NW_006881903.1.547110G>A	XP_007629642.1.1049C>T	XP_007629642.1.Ser350Leu
Cmss1	CHO_DXB11	SNV	1	Homozygous	34	0,0,17,16	Yes	NW_006881882.1.599073G>C	XP_007629594.1.145G>C	XP_007629594.1.Ala49Pro
Cmss1	CHO_DXB11	SNV	1	Heterozygous	37	9,6,7,12	Yes	NW_006881882.1.599088G>A	XP_007629594.1.160G>A	XP_007629594.1.Glu54Lys
Cmtr2	CHO_DXB11	SNV	1	Homozygous	41	0,0,22,16	Yes	NW_006884546.1.1640111T>G	XP_007634470.1.183T>G	XP_007634470.1.Ser61Arg
Cmtr2	CHO_DXB11	SNV	1	Homozygous	34	0,0,11,19	Yes	NW_006884546.1.1641405C>T	XP_007634470.1.1477C>T	XP_007634470.1.Pro493Ser
Cnga1	CHO_DXB11	SNV	1	Heterozygous	26	5,9,6,6	Yes	NW_006883326.1.5091517T>C	XP_007632353.1.589A>G	XP_007632353.1.Ile197Val
Cnga1	CHO_DXB11	SNV	1	Heterozygous	38	9,9,11,8	Yes	NW_006883326.1.5093758G>T	XP_007632353.1.369C>A	XP_007632353.1.Asp123Glu
Cnksr1	CHO_DXB11	SNV	1	Homozygous	32	0,0,16,14	Yes	NW_006880269.1.657391C>A	XP_007625424.1.2199G>T	XP_007625424.1.Glu733Asp
Cnksr1	CHO_DXB11	Deletion	1	Homozygous	33	0,0,10,20	Yes	NW_006880269.1.665542A>-	XP_007625424.1.335delT	XP_007625424.1.Leu112fs
Cnot1	CHO_DXB11	SNV	1	Heterozygous	32	4,11,4,11	Yes	NW_006886502.1.425966T>C	XP_007637326.1.4415A>G	XP_007637326.1.Tyr1472Cys
Cntn4	CHO_DXB11	SNV	1	Homozygous	36	0,0,15,19	Yes	NW_006869618.1.1724855T>C	XP_007608185.1.5A>G	XP_007608185.1.Gln2Arg
Cntn5	CHO_DXB11	SNV	1	Heterozygous	38	13,11,8,6	Yes	NW_006874259.1.701761G>A	XP_007614394.1.2467C>T	XP_007614394.1.Leu823Phe
Cntn5	CHO_DXB11	SNV	1	Heterozygous	31	6,6,10,8	Yes	NW_006874259.1.709789A>G	XP_007614394.1.2282T>C	XP_007614394.1.Val761Ala
Cntnap1	CHO_DXB11	SNV	1	Homozygous	61	0,0,31,28	Yes	NW_006876658.1.21669G>C	XP_007617017.1.1048G>C	XP_007617017.1.Gly350Arg
Cntnap1	CHO_DXB11	SNV	1	Homozygous	61	0,0,31,28	Yes	NW_006876658.1.21669G>C	XP_007617018.1.1048G>C	XP_007617018.1.Gly350Arg
Cntnap2	CHO_DXB11	SNV	1	Homozygous	50	0,0,28,21	Yes	NW_006884227.1.880909G>A	XP_007634033.1.1535C>T	XP_007634033.1.Pro512Leu
Cntnap2	CHO_DXB11	SNV	1	Homozygous	36	0,0,17,16	Yes	NW_006884227.1.905543C>T	XP_007634033.1.1379G>A	XP_007634033.1.Arg460Gln
Cntnap2	CHO_DXB11	SNV	1	Homozygous	40	0,0,17,22	Yes	NW_006884227.1.935370G>A	XP_007634033.1.1052C>T	XP_007634033.1.Pro351Leu
Cntnap2	CHO_DXB11	SNV	1	Homozygous	24	0,0,10,13	Yes	NW_006884227.1.1497352T>C	XP_007634033.1.362A>G	XP_007634033.1.His121Arg
Cntnap4	CHO_DXB11	SNV	1	Homozygous	32	0,0,14,16	Yes	NW_006881145.1.772655G>A	XP_007627888.1.79G>A	XP_007627888.1.Ala27Thr
Cntnap4	CHO_DXB11	SNV	1	Heterozygous	26	2,10,4,8	Yes	NW_006881145.1.1012802G>T	XP_007627888.1.2452G>T	XP_007627888.1.Asp818Tyr
Cntnap4	CHO_DXB11	SNV	1	Homozygous	32	0,0,20,11	Yes	NW_006881145.1.1026116A>G	XP_007627888.1.3044A>G	XP_007627888.1.Asn1015Ser
Cntnap4	CHO_DXB11	SNV	1	Homozygous	28	0,0,7,18	Yes	NW_006881145.1.1028047G>A	XP_007627888.1.3355G>A	XP_007627888.1.Val1119Met
Cntnap4	CHO_DXB11	SNV	1	Homozygous	43	0,0,27,15	Yes	NW_006881145.1.1045106A>G	XP_007627888.1.3454A>G	XP_007627888.1.Ser1152Gly
Cntnap5	CHO_DXB11	SNV	1	Homozygous	37	0,0,21,15	Yes	NW_006869944.1.2055998T>G	XP_007608407.1.1894T>G	XP_007608407.1.Phe632Val
Cntnap5	CHO_DXB11	SNV	1	Heterozygous	36	9,9,10,6	Yes	NW_006869944.1.2336597C>G	XP_007608407.1.3489C>G	XP_007608407.1.Cys1163Trp
Cntnap5	CHO_DXB11	SNV	1	Homozygous	37	0,0,21,15	Yes	NW_006869944.1.2055998T>G	XP_007608408.1.1894T>G	XP_007608408.1.Phe632Val
Cntnap5	CHO_DXB11	SNV	1	Heterozygous	36	9,9,10,6	Yes	NW_006869944.1.2336597C>G	XP_007608408.1.3450C>G	XP_007608408.1.Cys1150Trp
Cntrl	CHO_DXB11	SNV	1	Heterozygous	38	10,15,10,3	Yes	NW_006879947.1.805610T>G	XP_007623570.1.944T>G	XP_007623570.1.Met315Arg
Cntrl	CHO_DXB11	SNV	1	Heterozygous	58	16,26,6,9	Yes	NW_006879947.1.832711T>G	XP_007623570.1.3026T>G	XP_007623570.1.Met1009Arg
Cntrl	CHO_DXB11	SNV	1	Heterozygous	56	14,19,14,8	Yes	NW_006879947.1.849761G>A	XP_007623570.1.5023G>A	XP_007623570.1.Ala1675Thr
Cntrl	CHO_DXB11	SNV	1	Heterozygous	38	10,15,10,3	Yes	NW_006879947.1.805610T>G	XP_007623571.1.944T>G	XP_007623571.1.Met315Arg
Cntrl	CHO_DXB11	SNV	1	Heterozygous	58	16,26,6,9	Yes	NW_006879947.1.832711T>G	XP_007623571.1.3026T>G	XP_007623571.1.Met1009Arg
Cntrl	CHO_DXB11	SNV	1	Heterozygous	56	14,19,14,8	Yes	NW_006879947.1.849761G>A	XP_007623571.1.5023G>A	XP_007623571.1.Ala1675Thr
Cntrl	CHO_DXB11	SNV	1	Heterozygous	38	10,15,10,3	Yes	NW_006879947.1.805610T>G	XP_007623572.1.944T>G	XP_007623572.1.Met315Arg
Cntrl	CHO_DXB11	SNV	1	Heterozygous	58	16,26,6,9	Yes	NW_006879947.1.832711T>G	XP_007623572.1.3026T>G	XP_007623572.1.Met1009Arg
Cntrl	CHO_DXB11	SNV	1	Heterozygous	56	14,19,14,8	Yes	NW_006879947.1.849761G>A	XP_007623572.1.5023G>A	XP_007623572.1.Ala1675Thr
Cntrl	CHO_DXB11	SNV	1	Heterozygous	38	10,15,10,3	Yes	NW_006879947.1.805610T>G	XP_007623573.1.944T>G	XP_007623573.1.Met315Arg
Cntrl	CHO_DXB11	SNV	1	Heterozygous	58	16,26,6,9	Yes	NW_006879947.1.832711T>G	XP_007623573.1.3026T>G	XP_007623573.1.Met1009Arg
Cntrl	CHO_DXB11	SNV	1	Heterozygous	56	14,19,14,8	Yes	NW_006879947.1.849761G>A	XP_007623573.1.5023G>A	XP_007623573.1.Ala1675Thr
Cntrl	CHO_DXB11	SNV	1	Heterozygous	38	10,15,10,3	Yes	NW_006879947.1.805610T>G	XP_007623574.1.944T>G	XP_007623574.1.Met315Arg
Cntrl	CHO_DXB11	SNV	1	Heterozygous	58	16,26,6,9	Yes	NW_006879947.1.832711T>G	XP_007623574.1.2951T>G	XP_007623574.1.Met984Arg
Cntrl	CHO_DXB11	SNV	1	Heterozygous	56	14,19,14,8	Yes	NW_006879947.1.849761G>A	XP_007623574.1.4948G>A	XP_007623574.1.Ala1650Thr
Cntrl	CHO_DXB11	SNV	1	Heterozygous	38	10,15,10,3	Yes	NW_006879947.1.805610T>G	XP_007623576.1.944T>G	XP_007623576.1.Met315Arg
Cntrl	CHO_DXB11	SNV	1	Heterozygous	58	16,26,6,9	Yes	NW_006879947.1.832711T>G	XP_007623576.1.3026T>G	XP_007623576.1.Met1009Arg
Cntrl	CHO_DXB11	SNV	1	Heterozygous	56	14,19,14,8	Yes	NW_006879947.1.849761G>A	XP_007623576.1.5023G>A	XP_007623576.1.Ala1675Thr
Cntrl	CHO_DXB11	SNV	1	Heterozygous	38	10,15,10,3	Yes	NW_006879947.1.805610T>G	XP_007623577.1.944T>G	XP_007623577.1.Met315Arg
Cntrl	CHO_DXB11	SNV	1	Heterozygous	58	16,26,6,9	Yes	NW_006879947.1.832711T>G	XP_007623577.1.3026T>G	XP_007623577.1.Met1009Arg
Cntrl	CHO_DXB11	SNV	1	Heterozygous	56	14,19,14,8	Yes	NW_006879947.1.849761G>A	XP_007623577.1.5023G>A	XP_007623577.1.Ala1675Thr
Cntrl	CHO_DXB11	SNV	1	Heterozygous	38	10,15,10,3	Yes	NW_006879947.1.805610T>G	XP_007623578.1.944T>G	XP_007623578.1.Met315Arg
Cntrl	CHO_DXB11	SNV	1	Heterozygous	58	16,26,6,9	Yes	NW_006879947.1.832711T>G	XP_007623578.1.3026T>G	XP_007623578.1.Met1009Arg
Cntrl	CHO_DXB11	SNV	1	Heterozygous	56	14,19,14,8	Yes	NW_006879947.1.849761G>A	XP_007623578.1.5023G>A	XP_007623578.1.Ala1675Thr
Cntrl	CHO_DXB11	SNV	1	Heterozygous	38	10,15,10,3	Yes	NW_006879947.1.805610T>G	XP_007623579.1.944T>G	XP_007623579.1.Met315Arg
Cntrl	CHO_DXB11	SNV	1	Heterozygous	58	16,26,6,9	Yes	NW_006879947.1.832711T>G	XP_007623579.1.3026T>G	XP_007623579.1.Met1009Arg
Cntrl	CHO_DXB11	SNV	1	Heterozygous	56	14,19,14,8	Yes	NW_006879947.1.849761G>A	XP_007623579.1.5023G>A	XP_007623579.1.Ala1675Thr
Cntrl	CHO_DXB11	SNV	1	Heterozygous	58	16,26,6,9	Yes	NW_006879947.1.832711T>G	XP_007623580.1.1370T>G	XP_007623580.1.Met457Arg
Cntrl	CHO_DXB11	SNV	1	Heterozygous	56	14,19,14,8	Yes	NW_006879947.1.849761G>A	XP_007623580.1.3367G>A	XP_007623580.1.Ala1123Thr
Cntrl	CHO_DXB11	SNV	1	Heterozygous	58	16,26,6,9	Yes	NW_006879947.1.832711T>G	XP_007623581.1.1370T>G	XP_007623581.1.Met457Arg
Cntrl	CHO_DXB11	SNV	1	Heterozygous	56	14,19,14,8	Yes	NW_006879947.1.849761G>A	XP_007623581.1.3367G>A	XP_007623581.1.Ala1123Thr
Cobll1	CHO_DXB11	SNV	1	Heterozygous	33	10,6,11,5	Yes	NW_006882456.1.891737A>T	XP_007630727.1.3065T>A	XP_007630727.1.Val1022Glu
Cobll1	CHO_DXB11	SNV	1	Heterozygous	37	11,10,10,3	Yes	NW_006882456.1.891753C>T	XP_007630727.1.3049G>A	XP_007630727.1.Val1017Met
Cobll1	CHO_DXB11	SNV	1	Homozygous	30	0,0,18,8	Yes	NW_006882456.1.891894G>A	XP_007630727.1.2908C>T	XP_007630727.1.Arg970Trp
Cobll1	CHO_DXB11	SNV	1	Homozygous	30	0,0,9,16	Yes	NW_006882456.1.892303A>C	XP_007630727.1.2499T>G	XP_007630727.1.Ile833Met
Cobll1	CHO_DXB11	SNV	1	Homozygous	36	0,0,23,10	Yes	NW_006882456.1.892539T>C	XP_007630727.1.2263A>G	XP_007630727.1.Arg755Gly
Cobll1	CHO_DXB11	SNV	1	Homozygous	29	0,0,8,17	Yes	NW_006882456.1.892625A>G	XP_007630727.1.2177T>C	XP_007630727.1.Ile726Thr
Cobll1	CHO_DXB11	SNV	1	Homozygous	38	0,0,18,19	Yes	NW_006882456.1.892758T>C	XP_007630727.1.2044A>G	XP_007630727.1.Lys682Glu
Cobll1	CHO_DXB11	SNV	1	Homozygous	34	0,0,17,17	Yes	NW_006882456.1.893004T>A	XP_007630727.1.1798A>T	XP_007630727.1.Ser600Cys
Cobll1	CHO_DXB11	SNV	1	Homozygous	31	0,0,22,8	Yes	NW_006882456.1.896461T>C	XP_007630727.1.1633A>G	XP_007630727.1.Asn545Asp
Cobll1	CHO_DXB11	SNV	1	Homozygous	30	0,0,10,18	Yes	NW_006882456.1.937304A>G	XP_007630727.1.152T>C	XP_007630727.1.Leu51Pro
Cobl	CHO_DXB11	SNV	1	Homozygous	32	0,0,13,14	Yes	NW_006884664.1.1350460C>A	XP_007634777.1.137C>A	XP_007634777.1.Thr46Asn
Cobl	CHO_DXB11	SNV	1	Homozygous	32	0,0,13,14	Yes	NW_006884664.1.1350460C>A	XP_007634778.1.137C>A	XP_007634778.1.Thr46Asn
Cobl	CHO_DXB11	SNV	1	Homozygous	32	0,0,13,14	Yes	NW_006884664.1.1350460C>A	XP_007634779.1.137C>A	XP_007634779.1.Thr46Asn
Cobl	CHO_DXB11	SNV	1	Homozygous	32	0,0,13,14	Yes	NW_006884664.1.1350460C>A	XP_007634780.1.137C>A	XP_007634780.1.Thr46Asn
Cog4	CHO_DXB11	SNV	1	Homozygous	30	0,0,15,13	Yes	NW_006884546.1.2300966G>T	XP_007634478.1.130G>T	XP_007634478.1.Ala44Ser
Cog7	CHO_DXB11	SNV	1	Heterozygous	36	11,12,2,9	Yes	NW_006875448.1.766130A>G	XP_007615834.1.2101T>C	XP_007615834.1.Ser701Pro
Cog8	CHO_DXB11	SNV	1	Homozygous	33	0,0,14,18	Yes	NW_006880298.1.48470T>G	XP_007625539.1.25T>G	XP_007625539.1.Ser9Ala
Col12a1	CHO_DXB11	SNV	1	Heterozygous	37	6,10,11,8	Yes	NW_006871812.1.1159184C>A	XP_007611597.1.9091G>T	XP_007611597.1.Gly3031Cys
Col13a1	CHO_DXB11	SNV	1	Heterozygous	38	13,2,13,9	Yes	NW_006872010.1.1920293T>A	XP_007611808.1.552A>T	XP_007611808.1.Glu184Asp
Col14a1	CHO_DXB11	SNV	1	Heterozygous	82	20,28,13,15	Yes	NW_006881757.1.211543C>A	XP_007629426.1.1033G>T	XP_007629426.1.Glu345*
Col16a1	CHO_DXB11	SNV	1	Homozygous	34	0,0,13,19	Yes	NW_006886759.1.140737T>C	XP_007637594.1.8T>C	XP_007637594.1.Val3Ala
Col16a1	CHO_DXB11	SNV	1	Heterozygous	30	6,9,7,8	Yes	NW_006886759.1.140758G>A	XP_007637594.1.29G>A	XP_007637594.1.Trp10*
Col16a1	CHO_DXB11	SNV	1	Homozygous	35	0,0,11,24	Yes	NW_006886759.1.140800C>T	XP_007637594.1.71C>T	XP_007637594.1.Thr24Ile
Col16a1	CHO_DXB11	SNV	1	Homozygous	42	0,0,18,21	Yes	NW_006886759.1.144387T>C	XP_007637594.1.433T>C	XP_007637594.1.Trp145Arg
Col16a1	CHO_DXB11	SNV	1	Homozygous	49	0,0,24,24	Yes	NW_006886759.1.149540C>G	XP_007637594.1.1111C>G	XP_007637594.1.Gln371Glu
Col16a1	CHO_DXB11	SNV	1	Heterozygous	26	4,9,6,6	Yes	NW_006886759.1.158649C>T	XP_007637594.1.2341C>T	XP_007637594.1.Gln781*
Col16a1	CHO_DXB11	SNV	1	Homozygous	19	0,0,8,10	Yes	NW_006886759.1.188314C>A	XP_007637594.1.4558C>A	XP_007637594.1.Arg1520Ser
Col17a1	CHO_DXB11	SNV	1	Heterozygous	25	11,4,9,0	Yes	NW_006875581.1.165001A>G	XP_007615947.1.2422+1280T>C	.
Col1a1	CHO_DXB11	SNV	1	Heterozygous	52	20,14,7,11	Yes	NW_006875035.1.364491C>T	XP_007615453.1.3028G>A	XP_007615453.1.Glu1010Lys
Col1a1	CHO_DXB11	SNV	1	Heterozygous	48	12,21,6,9	Yes	NW_006875035.1.371362C>T	XP_007615453.1.878G>A	XP_007615453.1.Arg293Gln
Col1a1	CHO_DXB11	SNV	1	Heterozygous	52	20,14,7,11	Yes	NW_006875035.1.364491C>T	XP_007615454.1.3049G>A	XP_007615454.1.Glu1017Lys
Col1a1	CHO_DXB11	SNV	1	Heterozygous	48	12,21,6,9	Yes	NW_006875035.1.371362C>T	XP_007615454.1.899G>A	XP_007615454.1.Arg300Gln
Col20a1	CHO_DXB11	SNV	1	Heterozygous	49	15,12,13,7	Yes	NW_006870187.1.658171G>A	XP_007608706.1.2894G>A	XP_007608706.1.Gly965Glu
Col20a1	CHO_DXB11	SNV	1	Heterozygous	39	13,12,9,5	Yes	NW_006870187.1.666896C>A	XP_007608706.1.3682C>A	XP_007608706.1.Gln1228Lys
Col25a1	CHO_DXB11	SNV	1	Heterozygous	44	15,10,11,8	Yes	NW_006880050.1.140097G>A	XP_007623993.1.19G>A	XP_007623993.1.Ala7Thr
Col25a1	CHO_DXB11	SNV	1	Heterozygous	34	10,11,4,7	Yes	NW_006880050.1.141343T>G	XP_007623993.1.316T>G	XP_007623993.1.Ser106Ala
Col25a1	CHO_DXB11	SNV	1	Heterozygous	37	10,11,4,9	Yes	NW_006880050.1.422632C>T	XP_007623993.1.709C>T	XP_007623993.1.Pro237Ser
Col26a1	CHO_DXB11	SNV	1	Homozygous	11	0,0,5,5	Yes	NW_006879743.1.351219G>A	XP_007622411.1.572G>A	XP_007622411.1.Gly191Glu
Col26a1	CHO_DXB11	SNV	1	Homozygous	11	0,0,5,5	Yes	NW_006879743.1.351219G>A	XP_007622412.1.566G>A	XP_007622412.1.Gly189Glu
Col2a1	CHO_DXB11	SNV	1	Heterozygous	32	7,15,6,3	Yes	NW_006883250.1.343802C>T	XP_007632202.1.3020G>A	XP_007632202.1.Arg1007Lys
Col3a1	CHO_DXB11	SNV	1	Heterozygous	27	3,10,8,6	Yes	NW_006885271.1.834895C>T	XP_007635589.1.2000C>T	XP_007635589.1.Ala667Val
Col4a1	CHO_DXB11	SNV	1	Homozygous	47	0,0,21,23	Yes	NW_006871654.1.100510A>G	XP_007611322.1.2893A>G	XP_007611322.1.Thr965Ala
Col4a2	CHO_DXB11	SNV	1	Homozygous	36	0,0,18,14	Yes	NW_006874660.1.1139690C>T	XP_007615042.1.4234G>A	XP_007615042.1.Ala1412Thr
Col4a2	CHO_DXB11	SNV	1	Heterozygous	34	11,8,5,10	Yes	NW_006874660.1.1139923G>A	XP_007615042.1.4133C>T	XP_007615042.1.Thr1378Ile
Col4a6	CHO_DXB11	SNV	1	Homozygous	11	0,0,10,1	Yes	NW_006872869.1.841478G>A	XP_007612898.1.1531G>A	XP_007612898.1.Val511Ile
Col4a6	CHO_DXB11	SNV	1	Homozygous	14	0,0,9,3	Yes	NW_006872869.1.842342C>T	XP_007612898.1.1703C>T	XP_007612898.1.Thr568Ile
Col4a6	CHO_DXB11	SNV	1	Homozygous	21	0,0,11,8	Yes	NW_006872869.1.843093G>A	XP_007612898.1.1946G>A	XP_007612898.1.Gly649Glu
Col5a3	CHO_DXB11	SNV	1	Heterozygous	27	5,9,5,8	Yes	NW_006880087.1.720601G>A	XP_007624316.1.1862G>A	XP_007624316.1.Gly621Glu
Col5a3	CHO_DXB11	SNV	1	Heterozygous	35	13,5,13,4	Yes	NW_006880087.1.746851G>A	XP_007624316.1.3995G>A	XP_007624316.1.Gly1332Glu
Col6a1	CHO_DXB11	SNV	1	Heterozygous	56	19,20,7,7	Yes	NW_006878160.1.329070G>T	XP_007618107.1.194C>A	XP_007618107.1.Ala65Asp
Col6a3	CHO_DXB11	SNV	1	Heterozygous	60	28,13,8,10	Yes	NW_006879546.1.2131481A>G	XP_007621211.1.173A>G	XP_007621211.1.Gln58Arg
Col6a3	CHO_DXB11	SNV	1	Heterozygous	38	16,13,4,5	Yes	NW_006879546.1.2140910C>A	XP_007621211.1.1587C>A	XP_007621211.1.Asp529Glu
Col6a3	CHO_DXB11	SNV	1	Heterozygous	48	17,14,10,7	Yes	NW_006879546.1.2143557C>T	XP_007621211.1.2108C>T	XP_007621211.1.Ala703Val
Col6a3	CHO_DXB11	SNV	1	Heterozygous	64	22,25,7,10	Yes	NW_006879546.1.2143785G>A	XP_007621211.1.2336G>A	XP_007621211.1.Arg779Gln
Col6a3	CHO_DXB11	SNV	1	Heterozygous	44	15,17,3,9	Yes	NW_006879546.1.2147513A>G	XP_007621211.1.3169A>G	XP_007621211.1.Ile1057Val
Col6a3	CHO_DXB11	SNV	1	Heterozygous	54	19,18,13,4	Yes	NW_006879546.1.2174129A>G	XP_007621211.1.7643A>G	XP_007621211.1.Gln2548Arg
Col6a3	CHO_DXB11	SNV	1	Heterozygous	54	22,14,8,8	Yes	NW_006879546.1.2182569C>G	XP_007621211.1.9431C>G	XP_007621211.1.Ser3144*
Col6a6	CHO_DXB11	SNV	1	Heterozygous	35	9,6,13,6	Yes	NW_006868495.1.1441A>T	XP_007606605.1.2662T>A	XP_007606605.1.Trp888Arg
Col8a1	CHO_DXB11	SNV	1	Homozygous	25	0,0,12,12	Yes	NW_006881882.1.305298C>T	XP_007629593.1.1697C>T	XP_007629593.1.Pro566Leu
Col8a1	CHO_DXB11	SNV	1	Homozygous	35	0,0,12,19	Yes	NW_006881882.1.305640C>T	XP_007629593.1.2039C>T	XP_007629593.1.Pro680Leu
Col8a2	CHO_DXB11	SNV	1	Homozygous	24	0,0,10,13	Yes	NW_006876420.1.1770832A>G	XP_007616781.1.142A>G	XP_007616781.1.Met48Val
Col9a1	CHO_DXB11	SNV	1	Homozygous	35	0,0,18,14	Yes	NW_006884078.1.2588152G>A	XP_007633689.1.1462C>T	XP_007633689.1.Pro488Ser
Colca2	CHO_DXB11	SNV	1	Homozygous	47	0,0,23,18	Yes	NW_006879229.1.2008006C>T	XP_007619132.1.80G>A	XP_007619132.1.Arg27Lys
Commd1	CHO_DXB11	SNV	1	Heterozygous	29	4,5,11,8	Yes	NW_006872548.1.716015C>A	XP_007612460.1.177+7146G>T	.
Commd1	CHO_DXB11	SNV	1	Heterozygous	29	4,5,11,8	Yes	NW_006872548.1.716015C>A	XP_007612461.1.177+7146G>T	.
Commd2	CHO_DXB11	SNV	1	Homozygous	29	0,0,7,19	Yes	NW_006886420.1.805942G>A	XP_007637064.1.397G>A	XP_007637064.1.Val133Ile
Commd7	CHO_DXB11	SNV	1	Homozygous	19	0,0,10,9	Yes	NW_006879210.1.966566T>C	XP_007618784.1.216A>G	XP_007618784.1.Ile72Met
Commd7	CHO_DXB11	SNV	1	Homozygous	19	0,0,10,9	Yes	NW_006879210.1.966566T>C	XP_007618785.1.162A>G	XP_007618785.1.Ile54Met
Commd8	CHO_DXB11	SNV	1	Heterozygous	31	6,8,8,8	Yes	NW_006883326.1.4684291C>T	XP_007632344.1.136G>A	XP_007632344.1.Val46Ile
Commd8	CHO_DXB11	SNV	1	Heterozygous	32	5,9,6,11	Yes	NW_006883326.1.4684309A>G	XP_007632344.1.118T>C	XP_007632344.1.Tyr40His
Comp	CHO_DXB11	SNV	1	Heterozygous	34	11,4,5,12	Yes	NW_006880040.1.182821G>C	XP_007623915.1.582G>C	XP_007623915.1.Gln194His
Cops6	CHO_DXB11	SNV	1	Heterozygous	36	9,8,10,8	Yes	NW_006880047.1.41543C>A	XP_007623936.1.559G>T	XP_007623936.1.Val187Phe
Coq5	CHO_DXB11	SNV	1	Heterozygous	37	9,12,6,10	Yes	NW_006868820.1.475737A>C	XP_007607162.1.359T>G	XP_007607162.1.Phe120Cys
Cpm	CHO_DXB11	SNV	1	Heterozygous	36	7,12,12,4	Yes	NW_006886326.1.2836148C>T	XP_007636996.1.1223C>T	XP_007636996.1.Pro408Leu
Cpox	CHO_DXB11	Insertion	2	Homozygous	41	0,0,17,22	Yes	NW_006869967.1.609831^609832->CT	XP_007608460.1.74_75insCT	XP_007608460.1.Leu25fs
Cpq	CHO_DXB11	SNV	1	Homozygous	9	0,0,7,2	Yes	NW_006874081.1.259309G>A	XP_007614230.1.695C>T	XP_007614230.1.Pro232Leu
Cpq	CHO_DXB11	SNV	1	Homozygous	20	0,0,8,11	Yes	NW_006874081.1.397262T>C	XP_007614230.1.365A>G	XP_007614230.1.Gln122Arg
Cpsf6	CHO_DXB11	SNV	1	Heterozygous	49	7,13,17,11	Yes	NW_006886326.1.2558354G>A	XP_007637018.1.958C>T	XP_007637018.1.Pro320Ser
Cpt1a	CHO_DXB11	SNV	1	Heterozygous	31	6,5,8,9	Yes	NW_006875690.1.1488087G>A	XP_007616004.1.2185C>T	XP_007616004.1.Pro729Ser
Cpt1a	CHO_DXB11	SNV	1	Heterozygous	33	6,10,8,8	Yes	NW_006875690.1.1500514C>T	XP_007616004.1.1300G>A	XP_007616004.1.Ala434Thr
Cpt1c	CHO_DXB11	SNV	1	Heterozygous	37	9,15,7,6	Yes	NW_006879945.1.348536C>T	XP_007623367.1.994C>T	XP_007623367.1.Arg332Trp
Cpt1c	CHO_DXB11	SNV	1	Heterozygous	37	9,15,7,6	Yes	NW_006879945.1.348536C>T	XP_007623368.1.835C>T	XP_007623368.1.Arg279Trp
Cpt1c	CHO_DXB11	SNV	1	Heterozygous	37	9,15,7,6	Yes	NW_006879945.1.348536C>T	XP_007623369.1.994C>T	XP_007623369.1.Arg332Trp
Cpxm2	CHO_DXB11	SNV	1	Heterozygous	28	7,6,11,3	Yes	NW_006883421.1.496435G>T	XP_007632558.1.1420C>A	XP_007632558.1.Gln474Lys
Cpxm2	CHO_DXB11	SNV	1	Heterozygous	35	11,3,13,8	Yes	NW_006883421.1.498170C>T	XP_007632558.1.1238G>A	XP_007632558.1.Arg413His
Cp	CHO_DXB11	SNV	1	Homozygous	34	0,0,13,21	Yes	NW_006877019.1.325861A>T	XP_007617438.1.221A>T	XP_007617438.1.Gln74Leu
Cp	CHO_DXB11	SNV	1	Homozygous	23	0,0,10,12	Yes	NW_006877019.1.325953A>G	XP_007617438.1.313A>G	XP_007617438.1.Ile105Val
Cp	CHO_DXB11	SNV	1	Homozygous	23	0,0,8,12	Yes	NW_006877019.1.337535G>A	XP_007617438.1.1471G>A	XP_007617438.1.Ala491Thr
Cpz	CHO_DXB11	SNV	1	Heterozygous	35	10,3,12,9	Yes	NW_006880057.1.328043C>T	XP_007624027.1.550C>T	XP_007624027.1.His184Tyr
Cpz	CHO_DXB11	SNV	1	Homozygous	44	0,0,19,23	Yes	NW_006880057.1.328173T>A	XP_007624027.1.680T>A	XP_007624027.1.Phe227Tyr
Crb1	CHO_DXB11	SNV	1	Heterozygous	36	11,11,7,7	Yes	NW_006884194.1.5948407G>A	XP_007633989.1.2929C>T	XP_007633989.1.Pro977Ser
Crb2	CHO_DXB11	SNV	1	Heterozygous	33	5,6,9,12	Yes	NW_006882348.1.326077G>A	XP_007630570.1.3445C>T	XP_007630570.1.Leu1149Phe
Crbn	CHO_DXB11	SNV	1	Heterozygous	33	4,12,8,9	Yes	NW_006869618.1.1291879G>A	XP_007608181.1.164G>A	XP_007608181.1.Ser55Asn
Crbn	CHO_DXB11	SNV	1	Heterozygous	33	4,12,8,9	Yes	NW_006869618.1.1291879G>A	XP_007608182.1.161G>A	XP_007608182.1.Ser54Asn
Creb3l3	CHO_DXB11	SNV	1	Heterozygous	34	4,14,7,8	Yes	NW_006883072.1.23100G>A	XP_007631981.1.479C>T	XP_007631981.1.Ser160Phe
Creb3l3	CHO_DXB11	SNV	1	Heterozygous	34	4,14,7,8	Yes	NW_006883072.1.23100G>A	XP_007631982.1.479C>T	XP_007631982.1.Ser160Phe
Crebbp	CHO_DXB11	SNV	1	Heterozygous	29	9,4,5,9	Yes	NW_006885922.1.4625173C>T	XP_007636555.1.4009C>T	XP_007636555.1.Gln1337*
Crhr2	CHO_DXB11	SNV	1	Heterozygous	53	12,15,10,15	Yes	NW_006885334.1.317058T>A	XP_007635606.1.412A>T	XP_007635606.1.Ile138Phe
Crhr2	CHO_DXB11	SNV	1	Heterozygous	53	12,15,10,15	Yes	NW_006885334.1.317058T>A	XP_007635607.1.409A>T	XP_007635607.1.Ile137Phe
Crhr2	CHO_DXB11	SNV	1	Heterozygous	53	12,15,10,15	Yes	NW_006885334.1.317058T>A	XP_007635608.1.84-307A>T	.
Crocc	CHO_DXB11	SNV	1	Heterozygous	30	11,6,7,6	Yes	NW_006884163.1.610852C>T	XP_007633880.1.332G>A	XP_007633880.1.Cys111Tyr
Crtam	CHO_DXB11	SNV	1	Heterozygous	41	7,0,25,8	Yes	NW_006876269.1.204080G>A	XP_007616677.1.314C>T	XP_007616677.1.Thr105Met
Crtam	CHO_DXB11	SNV	1	Heterozygous	41	7,0,25,8	Yes	NW_006876269.1.204080G>A	XP_007616678.1.314C>T	XP_007616678.1.Thr105Met
Crtc1	CHO_DXB11	SNV	1	Heterozygous	39	9,13,6,11	Yes	NW_006880040.1.210416G>A	XP_007623919.1.313C>T	XP_007623919.1.Pro105Ser
Crx	CHO_DXB11	SNV	1	Homozygous	33	0,0,20,11	Yes	NW_006879981.1.295999C>T	XP_007623653.1.193C>T	XP_007623653.1.Pro65Ser
Crx	CHO_DXB11	SNV	1	Heterozygous	43	18,13,6,5	Yes	NW_006879981.1.296018C>A	XP_007623653.1.212C>A	XP_007623653.1.Ser71Tyr
Crx	CHO_DXB11	SNV	1	Homozygous	14	0,0,4,7	Yes	NW_006879981.1.296109T>G	XP_007623653.1.303T>G	XP_007623653.1.Phe101Leu
Crx	CHO_DXB11	SNV	1	Homozygous	8	0,0,0,8	Yes	NW_006879981.1.296191C>T	XP_007623653.1.385C>T	XP_007623653.1.Pro129Ser
Cry1	CHO_DXB11	SNV	1	Heterozygous	25	3,10,4,8	Yes	NW_006873994.1.650187C>T	XP_007614122.1.173G>A	XP_007614122.1.Cys58Tyr
Cry1	CHO_DXB11	SNV	1	Heterozygous	29	0,7,4,15	Yes	NW_006873994.1.679744G>A	XP_007614122.1.46C>T	XP_007614122.1.His16Tyr
Cryaa	CHO_DXB11	SNV	1	Heterozygous	36	10,10,8,7	Yes	NW_006881374.1.964365G>T	XP_007628402.1.449C>A	XP_007628402.1.Pro150His
Cryaa	CHO_DXB11	SNV	1	Heterozygous	36	10,10,8,7	Yes	NW_006881374.1.964365G>T	XP_007628403.1.431C>A	XP_007628403.1.Pro144His
Cryaa	CHO_DXB11	SNV	1	Heterozygous	36	10,10,8,7	Yes	NW_006881374.1.964365G>T	XP_007628404.1.362C>A	XP_007628404.1.Pro121His
Cryba2	CHO_DXB11	SNV	1	Homozygous	24	0,0,13,9	Yes	NW_006874113.1.327341G>C	XP_007614261.1.252G>C	XP_007614261.1.Arg84Ser
Crybg3	CHO_DXB11	SNV	1	Homozygous	38	0,0,14,19	Yes	NW_006881611.1.348443C>A	XP_007629096.1.631C>A	XP_007629096.1.Pro211Thr
Crybg3	CHO_DXB11	SNV	1	Homozygous	44	0,0,21,20	Yes	NW_006881611.1.350123G>A	XP_007629096.1.2311G>A	XP_007629096.1.Asp771Asn
Crybg3	CHO_DXB11	SNV	1	Heterozygous	37	10,14,7,6	Yes	NW_006881611.1.352037T>C	XP_007629096.1.4225T>C	XP_007629096.1.Ser1409Pro
Crybg3	CHO_DXB11	SNV	1	Homozygous	35	0,0,9,24	Yes	NW_006881611.1.352811G>C	XP_007629096.1.4999G>C	XP_007629096.1.Gly1667Arg
Crybg3	CHO_DXB11	SNV	1	Heterozygous	37	12,10,9,6	Yes	NW_006881611.1.378089G>A	XP_007629096.1.7712G>A	XP_007629096.1.Trp2571*
Crybg3	CHO_DXB11	SNV	1	Homozygous	28	0,0,18,8	Yes	NW_006881611.1.403847T>C	XP_007629096.1.8054T>C	XP_007629096.1.Met2685Thr
Crybg3	CHO_DXB11	SNV	1	Homozygous	41	0,0,23,17	Yes	NW_006881611.1.412885A>G	XP_007629096.1.8462A>G	XP_007629096.1.*2821Trp
Csf2rb	CHO_DXB11	SNV	1	Heterozygous	30	12,9,4,5	Yes	NW_006879862.1.581574T>C	XP_007622853.1.986A>G	XP_007622853.1.Gln329Arg
Csf2rb	CHO_DXB11	SNV	1	Heterozygous	54	12,12,16,13	Yes	NW_006879862.1.582503T>C	XP_007622853.1.683A>G	XP_007622853.1.Lys228Arg
Csf2rb	CHO_DXB11	SNV	1	Heterozygous	58	17,19,16,6	Yes	NW_006879862.1.582533T>C	XP_007622853.1.653A>G	XP_007622853.1.Gln218Arg
Csf2rb	CHO_DXB11	SNV	1	Heterozygous	31	14,5,6,6	Yes	NW_006879862.1.586766G>C	XP_007622853.1.46C>G	XP_007622853.1.Leu16Val
Csf3r	CHO_DXB11	SNV	1	Heterozygous	36	4,18,9,5	Yes	NW_006876420.1.1486957C>T	XP_007616767.1.101C>T	XP_007616767.1.Pro34Leu
Csf3r	CHO_DXB11	SNV	1	Homozygous	42	0,0,21,21	Yes	NW_006876420.1.1490720A>G	XP_007616767.1.889A>G	XP_007616767.1.Ser297Gly
Csf3r	CHO_DXB11	SNV	1	Homozygous	26	0,0,13,10	Yes	NW_006876420.1.1490968C>T	XP_007616767.1.1051C>T	XP_007616767.1.Arg351Trp
Csf3r	CHO_DXB11	SNV	1	Heterozygous	29	5,11,6,5	Yes	NW_006876420.1.1495058C>T	XP_007616767.1.1588C>T	XP_007616767.1.Leu530Phe
Csf3r	CHO_DXB11	SNV	1	Homozygous	24	0,0,12,12	Yes	NW_006876420.1.1498598T>A	XP_007616767.1.2467T>A	XP_007616767.1.Phe823Ile
Csmd1	CHO_DXB11	SNV	1	Homozygous	26	0,0,7,18	Yes	NW_006875558.1.438618T>C	XP_007615926.1.8491A>G	XP_007615926.1.Met2831Val
Csmd1	CHO_DXB11	SNV	1	Homozygous	33	0,0,18,14	Yes	NW_006875558.1.444194T>C	XP_007615926.1.7976A>G	XP_007615926.1.Glu2659Gly
Csmd1	CHO_DXB11	SNV	1	Homozygous	35	0,0,15,17	Yes	NW_006875558.1.451812G>A	XP_007615926.1.7136C>T	XP_007615926.1.Thr2379Met
Csmd1	CHO_DXB11	SNV	1	Heterozygous	26	5,8,7,6	Yes	NW_006875558.1.457506G>A	XP_007615926.1.6956C>T	XP_007615926.1.Pro2319Leu
Csmd1	CHO_DXB11	SNV	1	Homozygous	37	0,0,17,17	Yes	NW_006875558.1.464712T>G	XP_007615926.1.6738A>C	XP_007615926.1.*2246Tyr
Csmd1	CHO_DXB11	SNV	1	Homozygous	37	0,0,15,18	Yes	NW_006875558.1.671937C>T	XP_007615926.1.2612G>A	XP_007615926.1.Gly871Asp
Csmd2	CHO_DXB11	SNV	1	Heterozygous	46	16,8,11,10	Yes	NW_006873147.1.537132G>C	XP_007613151.1.3840C>G	XP_007613151.1.Ile1280Met
Csmd3	CHO_DXB11	SNV	1	Homozygous	16	0,0,10,5	Yes	NW_006870298.1.2585816G>A	XP_007609073.1.7682C>T	XP_007609073.1.Thr2561Met
Csmd3	CHO_DXB11	SNV	1	Homozygous	15	0,0,9,6	Yes	NW_006870298.1.2585843G>A	XP_007609073.1.7655C>T	XP_007609073.1.Ala2552Val
Csmd3	CHO_DXB11	SNV	1	Homozygous	14	0,0,6,6	Yes	NW_006870298.1.2585894G>C	XP_007609073.1.7604C>G	XP_007609073.1.Ala2535Gly
Csmd3	CHO_DXB11	SNV	1	Homozygous	13	0,0,3,10	Yes	NW_006870298.1.2603739G>A	XP_007609073.1.6659C>T	XP_007609073.1.Thr2220Ile
Csmd3	CHO_DXB11	SNV	1	Homozygous	12	0,0,7,5	Yes	NW_006870298.1.2613630A>C	XP_007609073.1.6404T>G	XP_007609073.1.Leu2135Trp
Csmd3	CHO_DXB11	SNV	1	Homozygous	20	0,0,11,8	Yes	NW_006870298.1.2690192T>C	XP_007609073.1.3941A>G	XP_007609073.1.Tyr1314Cys
Csmd3	CHO_DXB11	SNV	1	Homozygous	15	0,0,8,7	Yes	NW_006870298.1.2701024C>A	XP_007609073.1.3699G>T	XP_007609073.1.Leu1233Phe
Csmd3	CHO_DXB11	SNV	1	Homozygous	11	0,0,2,9	Yes	NW_006870298.1.2795184C>T	XP_007609073.1.3128G>A	XP_007609073.1.Arg1043His
Csmd3	CHO_DXB11	SNV	1	Homozygous	18	0,0,9,8	Yes	NW_006870298.1.2803052C>T	XP_007609073.1.3089G>A	XP_007609073.1.Arg1030Gln
Csmd3	CHO_DXB11	SNV	1	Homozygous	16	0,0,10,5	Yes	NW_006870298.1.2830632A>G	XP_007609073.1.2528T>C	XP_007609073.1.Leu843Ser
Csmd3	CHO_DXB11	SNV	1	Homozygous	12	0,0,9,3	Yes	NW_006870298.1.2837106A>G	XP_007609073.1.2198T>C	XP_007609073.1.Val733Ala
Csmd3	CHO_DXB11	SNV	1	Homozygous	15	0,0,12,2	Yes	NW_006870298.1.2837115G>C	XP_007609073.1.2189C>G	XP_007609073.1.Ser730Cys
Csmd3	CHO_DXB11	SNV	1	Homozygous	21	0,0,8,11	Yes	NW_006870298.1.2902098G>A	XP_007609073.1.1589C>T	XP_007609073.1.Ser530Phe
Csmd3	CHO_DXB11	SNV	1	Homozygous	12	0,0,9,3	Yes	NW_006870298.1.2904469A>T	XP_007609073.1.1523T>A	XP_007609073.1.Phe508Tyr
Csmd3	CHO_DXB11	SNV	1	Homozygous	15	0,0,8,7	Yes	NW_006870298.1.2904553T>A	XP_007609073.1.1439A>T	XP_007609073.1.Gln480Leu
Csmd3	CHO_DXB11	SNV	1	Homozygous	11	0,0,7,2	Yes	NW_006870298.1.2909767T>A	XP_007609073.1.1268A>T	XP_007609073.1.His423Leu
Csmd3	CHO_DXB11	SNV	1	Homozygous	14	0,0,6,8	Yes	NW_006870298.1.2948568C>G	XP_007609073.1.212G>C	XP_007609073.1.Arg71Pro
Csn3	CHO_DXB11	Insertion	3	Heterozygous	26	10,8,2,6	Yes	NW_006879716.1.543984^543985->TAA	XP_007622289.1.451_452insTAA	XP_007622289.1.Thr151delinsIleThr
Cspg4	CHO_DXB11	SNV	1	Homozygous	55	0,0,28,26	Yes	NW_006873405.1.2890498C>T	XP_007613417.1.6305G>A	XP_007613417.1.Arg2102His
Cspg4	CHO_DXB11	SNV	1	Homozygous	53	0,0,26,22	Yes	NW_006873405.1.2890508G>A	XP_007613417.1.6295C>T	XP_007613417.1.Pro2099Ser
Cspg4	CHO_DXB11	SNV	1	Heterozygous	44	14,17,5,8	Yes	NW_006873405.1.2903738G>A	XP_007613417.1.1574C>T	XP_007613417.1.Thr525Ile
Cspg4	CHO_DXB11	SNV	1	Homozygous	56	0,0,19,32	Yes	NW_006873405.1.2904956G>C	XP_007613417.1.356C>G	XP_007613417.1.Thr119Ser
Cspg4	CHO_DXB11	SNV	1	Homozygous	63	0,0,32,28	Yes	NW_006873405.1.2906444G>C	XP_007613417.1.145C>G	XP_007613417.1.Leu49Val
Csrnp2	CHO_DXB11	SNV	1	Heterozygous	42	8,13,11,8	Yes	NW_006877977.1.148972G>C	XP_007618072.1.955G>C	XP_007618072.1.Ala319Pro
Csrnp2	CHO_DXB11	SNV	1	Heterozygous	42	8,13,11,8	Yes	NW_006877977.1.148972G>C	XP_007618073.1.955G>C	XP_007618073.1.Ala319Pro
Csrnp2	CHO_DXB11	SNV	1	Heterozygous	42	8,13,11,8	Yes	NW_006877977.1.148972G>C	XP_007618074.1.955G>C	XP_007618074.1.Ala319Pro
Csrnp2	CHO_DXB11	SNV	1	Heterozygous	42	8,13,11,8	Yes	NW_006877977.1.148972G>C	XP_007618075.1.910G>C	XP_007618075.1.Ala304Pro
Csrnp2	CHO_DXB11	SNV	1	Heterozygous	42	8,13,11,8	Yes	NW_006877977.1.148972G>C	XP_007618076.1.868G>C	XP_007618076.1.Ala290Pro
Csrp2bp	CHO_DXB11	SNV	1	Heterozygous	33	10,10,5,7	Yes	NW_006882336.1.105260A>T	XP_007630514.1.940T>A	XP_007630514.1.Ser314Thr
Csrp2bp	CHO_DXB11	SNV	1	Heterozygous	33	10,10,5,7	Yes	NW_006882336.1.105260A>T	XP_007630515.1.553T>A	XP_007630515.1.Ser185Thr
Cst6	CHO_DXB11	SNV	1	Heterozygous	39	7,10,12,10	Yes	NW_006870216.1.2013108C>T	XP_007608907.1.217C>T	XP_007608907.1.Pro73Ser
Ctbp2	CHO_DXB11	SNV	1	Heterozygous	30	6,8,6,7	Yes	NW_006880038.1.2807902C>G	XP_007623883.1.1333C>G	XP_007623883.1.Pro445Ala
Ctbp2	CHO_DXB11	SNV	1	Heterozygous	30	6,8,6,7	Yes	NW_006880038.1.2807902C>G	XP_007623884.1.58+10639C>G	.
Ctbp2	CHO_DXB11	SNV	1	Heterozygous	30	6,8,6,7	Yes	NW_006880038.1.2807902C>G	XP_007623885.1.58+10639C>G	.
Ctbs	CHO_DXB11	SNV	1	Homozygous	30	0,0,17,12	Yes	NW_006882212.1.1753949G>A	XP_007630285.1.248C>T	XP_007630285.1.Ala83Val
Ctdsp2	CHO_DXB11	SNV	1	Homozygous	19	0,0,13,5	Yes	NW_006880230.1.76137C>T	XP_007625069.1.124G>A	XP_007625069.1.Glu42Lys
Ctla4	CHO_DXB11	SNV	1	Heterozygous	37	10,6,7,13	Yes	NW_006878626.1.161088C>T	XP_007618297.1.115C>T	XP_007618297.1.His39Tyr
Ctla4	CHO_DXB11	SNV	1	Heterozygous	37	10,6,7,13	Yes	NW_006878626.1.161088C>T	XP_007618298.1.115C>T	XP_007618298.1.His39Tyr
Ctnnd1	CHO_DXB11	SNV	1	Homozygous	29	0,0,8,20	Yes	NW_006880448.1.127536C>A	XP_007626159.1.2713G>T	XP_007626159.1.Ala905Ser
Ctnnd1	CHO_DXB11	SNV	1	Homozygous	29	0,0,8,20	Yes	NW_006880448.1.127536C>A	XP_007626160.1.2713G>T	XP_007626160.1.Ala905Ser
Ctrc	CHO_DXB11	SNV	1	Heterozygous	26	2,9,5,9	Yes	NW_006875514.1.35630C>T	XP_007615920.1.796G>A	XP_007615920.1.Glu266Lys
Ctsa	CHO_DXB11	SNV	1	Homozygous	45	0,0,26,18	Yes	NW_006870027.1.3262338T>A	XP_007608542.1.821A>T	XP_007608542.1.Gln274Leu
Ctsa	CHO_DXB11	SNV	1	Heterozygous	39	9,12,8,10	Yes	NW_006870027.1.3263780G>A	XP_007608542.1.616C>T	XP_007608542.1.Gln206*
Ctse	CHO_DXB11	SNV	1	Heterozygous	28	6,7,6,7	Yes	NW_006870379.1.141450T>G	XP_007609139.1.92A>C	XP_007609139.1.Gln31Pro
Cubn	CHO_DXB11	SNV	1	Homozygous	28	0,0,10,17	Yes	NW_006879849.1.13803C>T	XP_007622785.1.7525G>A	XP_007622785.1.Asp2509Asn
Cubn	CHO_DXB11	SNV	1	Homozygous	36	0,0,19,15	Yes	NW_006879849.1.60317G>A	XP_007622785.1.4624C>T	XP_007622785.1.His1542Tyr
Cubn	CHO_DXB11	SNV	1	Homozygous	22	0,0,12,7	Yes	NW_006879849.1.122868A>G	XP_007622785.1.2702T>C	XP_007622785.1.Val901Ala
Cubn	CHO_DXB11	SNV	1	Homozygous	23	0,0,18,5	Yes	NW_006879849.1.136033C>T	XP_007622785.1.1907G>A	XP_007622785.1.Ser636Asn
Cubn	CHO_DXB11	SNV	1	Homozygous	42	0,0,15,21	Yes	NW_006879849.1.147482T>C	XP_007622785.1.1307A>G	XP_007622785.1.Asn436Ser
Cuedc1	CHO_DXB11	SNV	1	Heterozygous	57	15,21,7,14	Yes	NW_006883348.1.258648G>A	XP_007632403.1.917G>A	XP_007632403.1.Gly306Glu
Cul5	CHO_DXB11	SNV	1	Heterozygous	54	15,16,12,11	Yes	NW_006879356.1.618090C>T	XP_007619998.1.1093G>A	XP_007619998.1.Glu365Lys
Cul5	CHO_DXB11	SNV	1	Heterozygous	54	15,16,12,11	Yes	NW_006879356.1.618090C>T	XP_007619999.1.991G>A	XP_007619999.1.Glu331Lys
Cul5	CHO_DXB11	SNV	1	Heterozygous	54	15,16,12,11	Yes	NW_006879356.1.618090C>T	XP_007620000.1.928G>A	XP_007620000.1.Glu310Lys
Cwc27	CHO_DXB11	SNV	1	Homozygous	37	0,0,12,24	Yes	NW_006873563.1.634811A>G	XP_007613563.1.800A>G	XP_007613563.1.Asn267Ser
Cwc27	CHO_DXB11	SNV	1	Homozygous	36	0,0,13,20	Yes	NW_006873563.1.634829G>A	XP_007613563.1.818G>A	XP_007613563.1.Cys273Tyr
Cwc27	CHO_DXB11	SNV	1	Homozygous	32	0,0,20,11	Yes	NW_006873563.1.761133C>T	XP_007613563.1.1199C>T	XP_007613563.1.Thr400Ile
Cwh43	CHO_DXB11	SNV	1	Heterozygous	35	8,9,11,5	Yes	NW_006872243.1.1797886A>G	XP_007612050.1.953T>C	XP_007612050.1.Ile318Thr
Cyp2a17	CHO_DXB11	SNV	1	Heterozygous	36	9,9,6,11	Yes	NW_006867006.1.526G>A	NP_001230951.1.262G>A	NP_001230951.1.Val88Ile
Cyp2a17	CHO_DXB11	SNV	1	Heterozygous	36	9,9,6,11	Yes	NW_006867006.1.526G>A	NP_001230951.1.262G>A	NP_001230951.1.Val88Ile
Cyp2a17	CHO_DXB11	SNV	1	Heterozygous	36	9,9,6,11	Yes	NW_006867006.1.526G>A	NP_001230951.1.262G>A	NP_001230951.1.Val88Ile
Cyr61	CHO_DXB11	SNV	1	Heterozygous	25	2,10,5,8	Yes	NW_006882212.1.2580936A>T	XP_007630293.1.389A>T	XP_007630293.1.His130Leu
Cyr61	CHO_DXB11	SNV	1	Heterozygous	25	2,10,5,8	Yes	NW_006882212.1.2580936A>T	XP_007630294.1.389A>T	XP_007630294.1.His130Leu
Cysltr1	CHO_DXB11	SNV	1	Homozygous	15	0,0,6,9	Yes	NW_006874520.1.165928T>G	XP_007614767.1.836T>G	XP_007614767.1.Val279Gly
Cyth2	CHO_DXB11	SNV	1	Homozygous	23	0,0,12,10	Yes	NW_006886266.1.953872C>T	XP_007636863.1.581C>T	XP_007636863.1.Thr194Ile
Cyyr1	CHO_DXB11	SNV	1	Homozygous	34	0,0,20,12	Yes	NW_006887256.1.92611A>G	XP_007638008.1.379A>G	XP_007638008.1.Thr127Ala
Dab2	CHO_DXB11	SNV	1	Homozygous	36	0,0,16,18	Yes	NW_006887046.1.480333G>C	XP_007637791.1.2065G>C	XP_007637791.1.Ala689Pro
Dab2	CHO_DXB11	SNV	1	Homozygous	36	0,0,16,18	Yes	NW_006887046.1.480333G>C	XP_007637792.1.2002G>C	XP_007637792.1.Ala668Pro
Dab2	CHO_DXB11	SNV	1	Homozygous	36	0,0,16,18	Yes	NW_006887046.1.480333G>C	XP_007637793.1.1408G>C	XP_007637793.1.Ala470Pro
Dach2	CHO_DXB11	SNV	1	Homozygous	20	0,0,8,9	Yes	NW_006886125.1.1267731G>A	XP_007636709.1.754G>A	XP_007636709.1.Gly252Arg
Dact1	CHO_DXB11	SNV	1	Homozygous	23	0,0,3,18	Yes	NW_006882045.1.992642T>G	XP_007629870.1.1475T>G	XP_007629870.1.Val492Gly
Dact2	CHO_DXB11	SNV	1	Homozygous	20	0,0,8,11	Yes	NW_006874893.1.140261C>T	XP_007615278.1.1160G>A	XP_007615278.1.Gly387Asp
Dag1	CHO_DXB11	SNV	1	Heterozygous	26	11,6,2,7	Yes	NW_006883677.1.1850103C>T	XP_007633001.1.1454C>T	XP_007633001.1.Thr485Ile
Dagla	CHO_DXB11	SNV	1	Heterozygous	31	8,9,6,8	Yes	NW_006875078.1.228278C>A	XP_007615459.1.2489C>A	XP_007615459.1.Pro830Gln
Dak	CHO_DXB11	SNV	1	Heterozygous	43	11,11,5,14	Yes	NW_006881695.1.124030A>C	XP_007629277.1.82T>G	XP_007629277.1.Ser28Ala
Dapk1	CHO_DXB11	SNV	1	Heterozygous	48	12,18,11,7	Yes	NW_006879240.1.1505747C>T	XP_007619247.1.1288G>A	XP_007619247.1.Ala430Thr
Dapk1	CHO_DXB11	SNV	1	Heterozygous	57	11,6,15,23	Yes	NW_006879240.1.1515120C>T	XP_007619247.1.648G>A	XP_007619247.1.Trp216*
Dars	CHO_DXB11	SNV	1	Homozygous	10	0,0,4,6	Yes	NW_006885692.1.331256A>G	XP_007636149.1.103T>C	XP_007636149.1.Ser35Pro
Dbr1	CHO_DXB11	SNV	1	Homozygous	13	0,0,6,4	Yes	NW_006883256.1.1637285C>T	XP_007632224.1.1112G>A	XP_007632224.1.Gly371Glu
Dbr1	CHO_DXB11	SNV	1	Homozygous	42	0,0,23,14	Yes	NW_006883256.1.1637652T>C	XP_007632224.1.745A>G	XP_007632224.1.Met249Val
Dbt	CHO_DXB11	SNV	1	Heterozygous	31	9,10,3,7	Yes	NW_006870750.1.930623T>C	XP_007609611.1.524T>C	XP_007609611.1.Ile175Thr
Dcaf5	CHO_DXB11	SNV	1	Heterozygous	31	7,9,5,8	Yes	NW_006884754.1.347805G>A	XP_007634943.1.793G>A	XP_007634943.1.Gly265Ser
Dcaf6	CHO_DXB11	SNV	1	Heterozygous	29	9,4,8,7	Yes	NW_006872328.1.612118G>A	XP_007612182.1.619G>A	XP_007612182.1.Glu207Lys
Dcbld1	CHO_DXB11	SNV	1	Homozygous	29	0,0,15,10	Yes	NW_006886790.1.66960G>C	XP_007637605.1.1089G>C	XP_007637605.1.Gln363His
Dcbld2	CHO_DXB11	SNV	1	Homozygous	26	0,0,20,5	Yes	NW_006869967.1.345938G>A	XP_007608459.1.392G>A	XP_007608459.1.Arg131Gln
Dcbld2	CHO_DXB11	SNV	1	Homozygous	28	0,0,17,8	Yes	NW_006869967.1.345989C>T	XP_007608459.1.443C>T	XP_007608459.1.Thr148Ile
Dcbld2	CHO_DXB11	SNV	1	Homozygous	36	0,0,18,16	Yes	NW_006869967.1.346040A>G	XP_007608459.1.494A>G	XP_007608459.1.Gln165Arg
Dcbld2	CHO_DXB11	SNV	1	Homozygous	25	0,0,16,5	Yes	NW_006869967.1.379301G>A	XP_007608459.1.1993G>A	XP_007608459.1.Ala665Thr
Dcdc1	CHO_DXB11	SNV	1	Homozygous	28	0,0,16,11	Yes	NW_006882976.1.1054178A>G	XP_007631790.1.1333T>C	XP_007631790.1.*445Gln
Dcdc2b	CHO_DXB11	SNV	1	Homozygous	32	0,0,18,13	Yes	NW_006886421.1.174119A>T	XP_007637081.1.702A>T	.
Dcdc2b	CHO_DXB11	SNV	1	Homozygous	36	0,0,20,14	Yes	NW_006886421.1.174125A>G	XP_007637081.1.708A>G	.
Dcdc2b	CHO_DXB11	SNV	1	Homozygous	32	0,0,17,10	Yes	NW_006886421.1.174822A>G	XP_007637081.1.901A>G	XP_007637081.1.Asn301Asp
Dcdc2b	CHO_DXB11	SNV	1	Homozygous	32	0,0,18,13	Yes	NW_006886421.1.174119A>T	XP_007637082.1.752A>T	XP_007637082.1.Asp251Val
Dcdc2b	CHO_DXB11	SNV	1	Homozygous	36	0,0,20,14	Yes	NW_006886421.1.174125A>G	XP_007637082.1.758A>G	XP_007637082.1.Lys253Arg
Dcdc2b	CHO_DXB11	SNV	1	Homozygous	32	0,0,17,10	Yes	NW_006886421.1.174822A>G	XP_007637082.1.951A>G	XP_007637082.1.*317Trp
Dcdc2b	CHO_DXB11	SNV	1	Homozygous	32	0,0,18,13	Yes	NW_006886421.1.174119A>T	XP_007637083.1.749A>T	XP_007637083.1.Asp250Val
Dcdc2b	CHO_DXB11	SNV	1	Homozygous	36	0,0,20,14	Yes	NW_006886421.1.174125A>G	XP_007637083.1.755A>G	XP_007637083.1.Lys252Arg
Dcdc2b	CHO_DXB11	SNV	1	Homozygous	32	0,0,17,10	Yes	NW_006886421.1.174822A>G	XP_007637083.1.948A>G	XP_007637083.1.*316Trp
Dcdc2	CHO_DXB11	SNV	1	Heterozygous	67	18,21,12,15	Yes	NW_006881082.1.1033482C>G	XP_007627731.1.508C>G	XP_007627731.1.Leu170Val
Dcdc2	CHO_DXB11	SNV	1	Heterozygous	67	18,21,12,15	Yes	NW_006881082.1.1033482C>G	XP_007627732.1.508C>G	XP_007627732.1.Leu170Val
Dcdc5	CHO_DXB11	SNV	1	Homozygous	31	0,0,14,15	Yes	NW_006882976.1.858066A>G	XP_007631788.1.2446T>C	XP_007631788.1.Cys816Arg
Dcdc5	CHO_DXB11	SNV	1	Homozygous	37	0,0,14,16	Yes	NW_006882976.1.859382T>C	XP_007631788.1.2344A>G	XP_007631788.1.Lys782Glu
Dcdc5	CHO_DXB11	SNV	1	Homozygous	30	0,0,14,14	Yes	NW_006882976.1.931137C>T	XP_007631788.1.133G>A	XP_007631788.1.Gly45Arg
Dcdc5	CHO_DXB11	SNV	1	Homozygous	34	0,0,13,20	Yes	NW_006882976.1.931179A>C	XP_007631788.1.91T>G	XP_007631788.1.Ser31Ala
Dclre1a	CHO_DXB11	SNV	1	Homozygous	16	0,0,7,5	Yes	NW_006875426.1.880865A>C	XP_007615820.1.1624T>G	XP_007615820.1.Phe542Val
Dclre1a	CHO_DXB11	SNV	1	Homozygous	16	0,0,7,5	Yes	NW_006875426.1.880865A>C	XP_007615821.1.1624T>G	XP_007615821.1.Phe542Val
Dclre1a	CHO_DXB11	SNV	1	Homozygous	16	0,0,7,5	Yes	NW_006875426.1.880865A>C	XP_007615822.1.1624T>G	XP_007615822.1.Phe542Val
Dclre1a	CHO_DXB11	SNV	1	Homozygous	16	0,0,7,5	Yes	NW_006875426.1.880865A>C	XP_007615823.1.1624T>G	XP_007615823.1.Phe542Val
Dclre1a	CHO_DXB11	SNV	1	Homozygous	16	0,0,7,5	Yes	NW_006875426.1.880865A>C	XP_007615824.1.1624T>G	XP_007615824.1.Phe542Val
Dclre1c	CHO_DXB11	SNV	1	Heterozygous	34	7,9,6,11	Yes	NW_006882106.1.1505125A>T	XP_007630068.1.113A>T	XP_007630068.1.His38Leu
Dclre1c	CHO_DXB11	SNV	1	Heterozygous	34	7,9,6,11	Yes	NW_006882106.1.1505125A>T	XP_007630070.1.113A>T	XP_007630070.1.His38Leu
Dclre1c	CHO_DXB11	SNV	1	Heterozygous	34	7,9,6,11	Yes	NW_006882106.1.1505125A>T	XP_007630071.1.113A>T	XP_007630071.1.His38Leu
Dcstamp	CHO_DXB11	SNV	1	Homozygous	9	0,0,3,5	Yes	NW_006879612.1.294787T>C	XP_007621727.1.1022A>G	XP_007621727.1.His341Arg
Dct	CHO_DXB11	SNV	1	Homozygous	33	0,0,13,19	Yes	NW_006879476.1.1388491T>C	XP_007620767.1.329A>G	XP_007620767.1.Lys110Arg
Dct	CHO_DXB11	SNV	1	Homozygous	33	0,0,13,19	Yes	NW_006879476.1.1388491T>C	XP_007620768.1.329A>G	XP_007620768.1.Lys110Arg
Dcun1d4	CHO_DXB11	Insertion	1	Heterozygous	39	11,13,11,4	Yes	NW_006872243.1.1711970^1711971->C	XP_007612049.1.10_11insG	XP_007612049.1.Phe4fs
Ddb1	CHO_DXB11	SNV	1	Heterozygous	36	6,13,10,6	Yes	NW_006881695.1.148855G>A	XP_007629260.1.2632G>A	XP_007629260.1.Val878Met
Ddb1	CHO_DXB11	SNV	1	Heterozygous	36	6,13,10,6	Yes	NW_006881695.1.148855G>A	XP_007629261.1.2596G>A	XP_007629261.1.Val866Met
Ddhd2	CHO_DXB11	SNV	1	Homozygous	51	0,0,29,21	Yes	NW_006871393.1.2349788A>G	XP_007610915.1.261T>C	.
Ddhd2	CHO_DXB11	SNV	1	Homozygous	51	0,0,29,21	Yes	NW_006871393.1.2349788A>G	XP_007610916.1.261T>C	.
Ddhd2	CHO_DXB11	SNV	1	Homozygous	51	0,0,29,21	Yes	NW_006871393.1.2349788A>G	XP_007610917.1.2T>C	XP_007610917.1.Me.1
Ddx10	CHO_DXB11	SNV	1	Homozygous	53	0,0,26,22	Yes	NW_006879356.1.175849T>C	XP_007619991.1.1694A>G	XP_007619991.1.Lys565Arg
Ddx20	CHO_DXB11	SNV	1	Heterozygous	49	15,9,11,13	Yes	NW_006875942.1.435320A>G	XP_007616518.1.1201T>C	XP_007616518.1.Tyr401His
Ddx39a	CHO_DXB11	SNV	1	Heterozygous	31	7,6,6,12	Yes	NW_006872774.1.391653T>C	XP_007612805.1.785A>G	XP_007612805.1.Gln262Arg
Ddx47	CHO_DXB11	SNV	1	Heterozygous	25	7,5,7,6	Yes	NW_006880223.1.1633654C>T	XP_007625028.1.1067G>A	XP_007625028.1.Arg356Lys
Ddx4	CHO_DXB11	SNV	1	Homozygous	32	0,0,20,12	Yes	NW_006874248.1.7019A>G	XP_007614383.1.233T>C	XP_007614383.1.Val78Ala
Dedd2	CHO_DXB11	SNV	1	Homozygous	14	0,0,9,4	Yes	NW_006874586.1.879655G>C	XP_007614869.1.966C>G	XP_007614869.1.Cys322Trp
Dedd2	CHO_DXB11	SNV	1	Homozygous	12	0,0,5,6	Yes	NW_006874586.1.879912G>A	XP_007614869.1.709C>T	XP_007614869.1.Arg237Cys
Dennd1a	CHO_DXB11	SNV	1	Heterozygous	27	7,6,9,5	Yes	NW_006882348.1.322194C>T	XP_007630568.1.2249C>T	XP_007630568.1.Ser750Phe
Dennd1a	CHO_DXB11	SNV	1	Heterozygous	29	4,7,5,12	Yes	NW_006882348.1.322581C>T	XP_007630568.1.2636C>T	XP_007630568.1.Ala879Val
Dennd3	CHO_DXB11	SNV	1	Heterozygous	39	8,11,14,4	Yes	NW_006869116.1.800032A>G	XP_007607686.1.3316A>G	XP_007607686.1.Thr1106Ala
Dennd3	CHO_DXB11	SNV	1	Heterozygous	35	5,7,14,8	Yes	NW_006869116.1.803078C>T	XP_007607686.1.3712C>T	XP_007607686.1.Arg1238Cys
Dennd4a	CHO_DXB11	SNV	1	Heterozygous	30	5,10,7,8	Yes	NW_006869577.1.6203689G>A	XP_007608144.1.1024C>T	XP_007608144.1.His342Tyr
Dennd4a	CHO_DXB11	SNV	1	Homozygous	26	0,0,11,13	Yes	NW_006869577.1.6217485A>T	XP_007608144.1.263T>A	XP_007608144.1.Phe88Tyr
Dennd4c	CHO_DXB11	SNV	1	Heterozygous	76	29,18,13,13	Yes	NW_006882453.1.175500G>A	XP_007630726.1.5030G>A	XP_007630726.1.Ser1677Asn
Dennd5a	CHO_DXB11	SNV	1	Homozygous	24	0,0,16,8	Yes	NW_006874454.1.965013A>G	XP_007614599.1.578A>G	XP_007614599.1.His193Arg
Dennd5b	CHO_DXB11	SNV	1	Homozygous	15	0,0,7,6	Yes	NW_006879428.1.402085C>G	XP_007620564.1.794C>G	XP_007620564.1.Pro265Arg
Dennd6a	CHO_DXB11	SNV	1	Heterozygous	28	5,5,5,10	Yes	NW_006871289.1.266551G>A	XP_007610635.1.1007G>A	XP_007610635.1.Gly336Glu
Dennd6b	CHO_DXB11	SNV	1	Heterozygous	43	7,10,13,11	Yes	NW_006880563.1.552719C>T	XP_007626584.1.1699C>T	XP_007626584.1.His567Tyr
Dennd6b	CHO_DXB11	SNV	1	Heterozygous	43	7,10,13,11	Yes	NW_006880563.1.552719C>T	XP_007626586.1.1707C>T	.
Dennd6b	CHO_DXB11	SNV	1	Heterozygous	43	7,10,13,11	Yes	NW_006880563.1.552719C>T	XP_007626587.1.1704C>T	.
Dennd6b	CHO_DXB11	SNV	1	Heterozygous	43	7,10,13,11	Yes	NW_006880563.1.552719C>T	XP_007626589.1.1408C>T	XP_007626589.1.His470Tyr
Depdc5	CHO_DXB11	SNV	1	Homozygous	37	0,0,20,17	Yes	NW_006879486.1.1588852T>C	XP_007620914.1.3367A>G	XP_007620914.1.Met1123Val
Depdc5	CHO_DXB11	SNV	1	Homozygous	37	0,0,20,17	Yes	NW_006879486.1.1588852T>C	XP_007620915.1.3301A>G	XP_007620915.1.Met1101Val
Depdc5	CHO_DXB11	SNV	1	Homozygous	37	0,0,20,17	Yes	NW_006879486.1.1588852T>C	XP_007620916.1.3367A>G	XP_007620916.1.Met1123Val
Depdc5	CHO_DXB11	SNV	1	Homozygous	37	0,0,20,17	Yes	NW_006879486.1.1588852T>C	XP_007620917.1.2512A>G	XP_007620917.1.Met838Val
Depdc7	CHO_DXB11	SNV	1	Homozygous	48	0,0,16,27	Yes	NW_006880871.1.306745C>T	XP_007627459.1.1370G>A	XP_007627459.1.Arg457Lys
Depdc7	CHO_DXB11	SNV	1	Homozygous	36	0,0,19,13	Yes	NW_006880871.1.314917C>T	XP_007627459.1.377G>A	XP_007627459.1.Trp126*
Dera	CHO_DXB11	SNV	1	Heterozygous	34	8,8,8,8	Yes	NW_006884874.1.532669G>A	XP_007635036.1.466G>A	XP_007635036.1.Val156Met
Des	CHO_DXB11	SNV	1	Heterozygous	30	8,9,7,6	Yes	NW_006885631.1.63423T>C	XP_007636046.1.892T>C	XP_007636046.1.Phe298Leu
Dgkd	CHO_DXB11	SNV	1	Heterozygous	34	10,7,9,7	Yes	NW_006871758.1.80947G>A	XP_007611432.1.1928C>T	XP_007611432.1.Ala643Val
Dgkd	CHO_DXB11	SNV	1	Heterozygous	34	10,7,9,7	Yes	NW_006871758.1.80947G>A	XP_007611433.1.2153C>T	XP_007611433.1.Ala718Val
Dgki	CHO_DXB11	SNV	1	Heterozygous	25	3,7,7,7	Yes	NW_006875242.1.493127C>T	XP_007615711.1.773C>T	XP_007615711.1.Ser258Phe
Dgki	CHO_DXB11	SNV	1	Heterozygous	27	6,6,9,5	Yes	NW_006875242.1.582100C>T	XP_007615711.1.1970C>T	XP_007615711.1.Ala657Val
Dgki	CHO_DXB11	SNV	1	Heterozygous	39	11,14,7,6	Yes	NW_006875242.1.694750G>C	XP_007615711.1.2655G>C	XP_007615711.1.Glu885Asp
Dgki	CHO_DXB11	SNV	1	Heterozygous	34	6,9,11,8	Yes	NW_006875242.1.696470C>T	XP_007615711.1.2843C>T	XP_007615711.1.Ser948Phe
Dgkk	CHO_DXB11	SNV	1	Heterozygous	42	11,9,14,4	Yes	NW_006877738.1.643720C>T	XP_007617940.1.2603C>T	XP_007617940.1.Thr868Ile
Dgkq	CHO_DXB11	SNV	1	Homozygous	24	0,0,10,12	Yes	NW_006871769.1.2241378T>C	XP_007611560.1.1341A>G	XP_007611560.1.Ile447Met
Dgkz	CHO_DXB11	SNV	1	Homozygous	48	0,0,24,20	Yes	NW_006881596.1.252933C>T	XP_007629092.1.1342G>A	XP_007629092.1.Ala448Thr
Dhdh	CHO_DXB11	SNV	1	Homozygous	19	0,0,12,5	Yes	NW_006886266.1.1266320G>A	XP_007636926.1.350G>A	XP_007636926.1.Gly117Asp
Dhfr	CHO_DXB11	SNV	1	Homozygous	17	0,0,9,8	Yes	NW_006884452.1.3862471C>G	NP_001230945.1.410C>G	NP_001230945.1.Thr137Arg
Dhrs9	CHO_DXB11	SNV	1	Heterozygous	40	6,12,11,10	Yes	NW_006881508.1.380116G>A	XP_007628688.1.103G>A	XP_007628688.1.Val35Ile
Dhx29	CHO_DXB11	SNV	1	Homozygous	22	0,0,9,11	Yes	NW_006874248.1.306469A>G	XP_007614384.1.1523A>G	XP_007614384.1.His508Arg
Dhx29	CHO_DXB11	SNV	1	Heterozygous	57	17,14,12,14	Yes	NW_006874248.1.318882G>A	XP_007614384.1.2966G>A	XP_007614384.1.Arg989Gln
Dhx30	CHO_DXB11	SNV	1	Homozygous	12	0,0,7,5	Yes	NW_006883677.1.695908A>G	XP_007632936.1.1705A>G	XP_007632936.1.Asn569Asp
Dhx32	CHO_DXB11	SNV	1	Heterozygous	25	9,4,8,3	Yes	NW_006880038.1.2114629G>T	XP_007623877.1.967G>T	XP_007623877.1.Ala323Ser
Dhx32	CHO_DXB11	SNV	1	Heterozygous	25	9,4,8,3	Yes	NW_006880038.1.2114629G>T	XP_007623878.1.967G>T	XP_007623878.1.Ala323Ser
Dhx33	CHO_DXB11	SNV	1	Homozygous	19	0,0,6,12	Yes	NW_006880104.1.249791C>T	XP_007624516.1.1865C>T	XP_007624516.1.Pro622Leu
Dhx35	CHO_DXB11	SNV	1	Homozygous	42	0,0,18,21	Yes	NW_006869199.1.157649G>A	XP_007607783.1.2066C>T	XP_007607783.1.Thr689Met
Dhx35	CHO_DXB11	SNV	1	Homozygous	42	0,0,18,21	Yes	NW_006869199.1.157649G>A	XP_007607784.1.1961C>T	XP_007607784.1.Thr654Met
Dhx35	CHO_DXB11	SNV	1	Homozygous	42	0,0,18,21	Yes	NW_006869199.1.157649G>A	XP_007607785.1.1955+2376C>T	.
Dhx57	CHO_DXB11	SNV	1	Homozygous	14	0,0,8,6	Yes	NW_006871769.1.2687836A>G	XP_007611506.1.437A>G	XP_007611506.1.Gln146Arg
Dhx57	CHO_DXB11	SNV	1	Homozygous	21	0,0,10,10	Yes	NW_006871769.1.2688626G>A	XP_007611506.1.848G>A	XP_007611506.1.Arg283Gln
Dhx57	CHO_DXB11	SNV	1	Homozygous	22	0,0,11,11	Yes	NW_006871769.1.2688743G>A	XP_007611506.1.965G>A	XP_007611506.1.Arg322Gln
Dhx57	CHO_DXB11	SNV	1	Homozygous	14	0,0,8,6	Yes	NW_006871769.1.2687836A>G	XP_007611507.1.437A>G	XP_007611507.1.Gln146Arg
Dhx57	CHO_DXB11	SNV	1	Homozygous	21	0,0,10,10	Yes	NW_006871769.1.2688626G>A	XP_007611507.1.848G>A	XP_007611507.1.Arg283Gln
Dhx57	CHO_DXB11	SNV	1	Homozygous	22	0,0,11,11	Yes	NW_006871769.1.2688743G>A	XP_007611507.1.965G>A	XP_007611507.1.Arg322Gln
Dhx57	CHO_DXB11	SNV	1	Homozygous	14	0,0,8,6	Yes	NW_006871769.1.2687836A>G	XP_007611508.1.437A>G	XP_007611508.1.Gln146Arg
Dhx57	CHO_DXB11	SNV	1	Homozygous	21	0,0,10,10	Yes	NW_006871769.1.2688626G>A	XP_007611508.1.848G>A	XP_007611508.1.Arg283Gln
Dhx57	CHO_DXB11	SNV	1	Homozygous	22	0,0,11,11	Yes	NW_006871769.1.2688743G>A	XP_007611508.1.965G>A	XP_007611508.1.Arg322Gln
Dhx57	CHO_DXB11	SNV	1	Homozygous	25	0,0,12,12	Yes	NW_006871769.1.2677048G>A	XP_007611509.1.23G>A	XP_007611509.1.Gly8Glu
Dhx57	CHO_DXB11	SNV	1	Homozygous	14	0,0,8,6	Yes	NW_006871769.1.2687836A>G	XP_007611509.1.284A>G	XP_007611509.1.Gln95Arg
Dhx57	CHO_DXB11	SNV	1	Homozygous	21	0,0,10,10	Yes	NW_006871769.1.2688626G>A	XP_007611509.1.695G>A	XP_007611509.1.Arg232Gln
Dhx57	CHO_DXB11	SNV	1	Homozygous	22	0,0,11,11	Yes	NW_006871769.1.2688743G>A	XP_007611509.1.812G>A	XP_007611509.1.Arg271Gln
Dhx57	CHO_DXB11	SNV	1	Homozygous	14	0,0,8,6	Yes	NW_006871769.1.2687836A>G	XP_007611510.1.146A>G	XP_007611510.1.Gln49Arg
Dhx57	CHO_DXB11	SNV	1	Homozygous	21	0,0,10,10	Yes	NW_006871769.1.2688626G>A	XP_007611510.1.557G>A	XP_007611510.1.Arg186Gln
Dhx57	CHO_DXB11	SNV	1	Homozygous	22	0,0,11,11	Yes	NW_006871769.1.2688743G>A	XP_007611510.1.674G>A	XP_007611510.1.Arg225Gln
Dhx58	CHO_DXB11	SNV	1	Heterozygous	65	29,15,10,11	Yes	NW_006878870.1.465318G>A	XP_007618469.1.148G>A	XP_007618469.1.Val50Met
Dhx9	CHO_DXB11	SNV	1	Homozygous	35	0,0,22,13	Yes	NW_006874143.1.768601A>G	XP_007614324.1.596T>C	XP_007614324.1.Leu199Pro
Diaph3	CHO_DXB11	SNV	1	Homozygous	24	0,0,14,9	Yes	NW_006868839.1.248677A>C	XP_007607228.1.3304T>G	XP_007607228.1.*1102Glu
Dio1	CHO_DXB11	SNV	1	Heterozygous	27	5,11,3,5	Yes	NW_006881975.1.447877G>C	NP_001243688.1.413G>C	NP_001243688.1.Arg138Thr
Dis3	CHO_DXB11	SNV	1	Homozygous	25	0,0,14,9	Yes	NW_006870552.1.1849G>T	XP_007609438.1.110G>T	XP_007609438.1.Cys37Phe
Disc1	CHO_DXB11	SNV	1	Homozygous	35	0,0,15,15	Yes	NW_006880439.1.700970T>C	XP_007626144.1.2497A>G	XP_007626144.1.Ile833Val
Disc1	CHO_DXB11	SNV	1	Homozygous	32	0,0,20,11	Yes	NW_006880439.1.711430G>C	XP_007626144.1.2338C>G	XP_007626144.1.Gln780Glu
Disc1	CHO_DXB11	SNV	1	Homozygous	33	0,0,15,17	Yes	NW_006880439.1.727274A>G	XP_007626144.1.2216T>C	XP_007626144.1.Ile739Thr
Disc1	CHO_DXB11	SNV	1	Homozygous	37	0,0,17,19	Yes	NW_006880439.1.727287T>C	XP_007626144.1.2203A>G	XP_007626144.1.Asn735Asp
Disc1	CHO_DXB11	SNV	1	Homozygous	23	0,0,12,10	Yes	NW_006880439.1.727391C>T	XP_007626144.1.2099G>A	XP_007626144.1.Gly700Asp
Disc1	CHO_DXB11	SNV	1	Homozygous	35	0,0,13,21	Yes	NW_006880439.1.875058C>T	XP_007626144.1.445G>A	XP_007626144.1.Asp149Asn
Disc1	CHO_DXB11	SNV	1	Heterozygous	32	11,8,4,8	Yes	NW_006880439.1.875372G>A	XP_007626144.1.131C>T	XP_007626144.1.Ser44Phe
Dkk1	CHO_DXB11	SNV	1	Heterozygous	29	9,4,8,4	Yes	NW_006880426.1.1479412G>T	XP_007626090.1.684G>T	XP_007626090.1.Arg228Ser
Dkk3	CHO_DXB11	SNV	1	Heterozygous	37	6,11,13,6	Yes	NW_006879700.1.393679C>T	XP_007622207.1.764G>A	XP_007622207.1.Arg255Gln
Dlc1	CHO_DXB11	SNV	1	Homozygous	30	0,0,15,15	Yes	NW_006880342.1.94440G>A	XP_007625639.1.2815G>A	XP_007625639.1.Ala939Thr
Dmbx1	CHO_DXB11	SNV	1	Heterozygous	38	12,3,14,9	Yes	NW_006882264.1.3871355G>A	XP_007630387.1.787C>T	XP_007630387.1.Leu263Phe
Dmbx1	CHO_DXB11	SNV	1	Heterozygous	38	12,3,14,9	Yes	NW_006882264.1.3871355G>A	XP_007630388.1.772C>T	XP_007630388.1.Leu258Phe
Dmp1	CHO_DXB11	SNV	1	Heterozygous	35	9,11,7,6	Yes	NW_006885795.1.491262T>A	XP_007636267.1.1093A>T	XP_007636267.1.Thr365Ser
Dmp1	CHO_DXB11	SNV	1	Heterozygous	36	9,6,11,9	Yes	NW_006885795.1.491893G>C	XP_007636267.1.462C>G	XP_007636267.1.Asp154Glu
Dmp1	CHO_DXB11	SNV	1	Heterozygous	31	7,8,6,6	Yes	NW_006885795.1.492137T>C	XP_007636267.1.218A>G	XP_007636267.1.Asp73Gly
Dmp1	CHO_DXB11	SNV	1	Heterozygous	35	9,11,7,6	Yes	NW_006885795.1.491262T>A	XP_007636268.1.1063A>T	XP_007636268.1.Thr355Ser
Dmp1	CHO_DXB11	SNV	1	Heterozygous	36	9,6,11,9	Yes	NW_006885795.1.491893G>C	XP_007636268.1.432C>G	XP_007636268.1.Asp144Glu
Dmp1	CHO_DXB11	SNV	1	Heterozygous	31	7,8,6,6	Yes	NW_006885795.1.492137T>C	XP_007636268.1.188A>G	XP_007636268.1.Asp63Gly
Dmp1	CHO_DXB11	SNV	1	Heterozygous	35	9,11,7,6	Yes	NW_006885795.1.491262T>A	XP_007636269.1.1018A>T	XP_007636269.1.Thr340Ser
Dmp1	CHO_DXB11	SNV	1	Heterozygous	36	9,6,11,9	Yes	NW_006885795.1.491893G>C	XP_007636269.1.387C>G	XP_007636269.1.Asp129Glu
Dmp1	CHO_DXB11	SNV	1	Heterozygous	31	7,8,6,6	Yes	NW_006885795.1.492137T>C	XP_007636269.1.143A>G	XP_007636269.1.Asp48Gly
Dmrt2	CHO_DXB11	SNV	1	Heterozygous	35	5,7,7,12	Yes	NW_006886545.1.37160A>C	XP_007637357.1.94A>C	XP_007637357.1.Ser32Arg
Dmrt2	CHO_DXB11	SNV	1	Heterozygous	35	12,7,7,7	Yes	NW_006886545.1.40778G>A	XP_007637357.1.727G>A	XP_007637357.1.Gly243Arg
Dmrt2	CHO_DXB11	SNV	1	Heterozygous	34	9,8,8,8	Yes	NW_006886545.1.41720T>C	XP_007637357.1.1669T>C	XP_007637357.1.Cys557Arg
Dmrtc2	CHO_DXB11	SNV	1	Homozygous	18	0,0,6,9	Yes	NW_006874586.1.546889C>T	XP_007614857.1.677C>T	XP_007614857.1.Pro226Leu
Dmwd	CHO_DXB11	SNV	1	Homozygous	14	0,0,2,11	Yes	NW_006869076.1.1479933A>G	XP_007607646.1.508T>C	XP_007607646.1.Tyr170His
Dmwd	CHO_DXB11	Deletion	4	Homozygous	16	0,0,9,6	Yes	NW_006869076.1.1481919..1481922TTAG>-	XP_007607646.1.175_178delCTAA	XP_007607646.1.Leu59fs
Dnaaf1	CHO_DXB11	SNV	1	Homozygous	41	0,0,17,23	Yes	NW_006879691.1.3436994T>C	XP_007622176.1.1774A>G	XP_007622176.1.Thr592Ala
Dnaaf1	CHO_DXB11	SNV	1	Homozygous	32	0,0,14,12	Yes	NW_006879691.1.3438822A>G	XP_007622176.1.1556T>C	XP_007622176.1.Ile519Thr
Dnaaf1	CHO_DXB11	SNV	1	Homozygous	28	0,0,18,4	Yes	NW_006879691.1.3453265G>A	XP_007622176.1.233C>T	XP_007622176.1.Ala78Val
Dnah10	CHO_DXB11	SNV	1	Heterozygous	29	3,5,11,8	Yes	NW_006879923.1.2265971T>C	XP_007623142.1.12031A>G	XP_007623142.1.Arg4011Gly
Dnah10	CHO_DXB11	SNV	1	Heterozygous	27	11,6,4,4	Yes	NW_006879923.1.2267669C>T	XP_007623142.1.11911G>A	XP_007623142.1.Gly3971Arg
Dnah10	CHO_DXB11	SNV	1	Heterozygous	33	10,2,14,6	Yes	NW_006879923.1.2273243G>A	XP_007623142.1.10589C>T	XP_007623142.1.Ser3530Phe
Dnah10	CHO_DXB11	SNV	1	Heterozygous	46	13,13,10,9	Yes	NW_006879923.1.2312041G>A	XP_007623142.1.6265C>T	XP_007623142.1.Leu2089Phe
Dnah14	CHO_DXB11	SNV	1	Heterozygous	27	5,10,3,8	Yes	NW_006877629.1.2821790G>A	XP_007617924.1.2557C>T	XP_007617924.1.His853Tyr
Dnah2	CHO_DXB11	SNV	1	Homozygous	17	0,0,7,8	Yes	NW_006880241.1.1219347C>A	XP_007625226.1.4498C>A	XP_007625226.1.Leu1500Ile
Dnah3	CHO_DXB11	SNV	1	Heterozygous	44	10,9,13,11	Yes	NW_006874765.1.323010T>G	XP_007615163.1.11474T>G	XP_007615163.1.Phe3825Cys
Dnah5	CHO_DXB11	SNV	1	Heterozygous	37	13,7,8,7	Yes	NW_006885982.1.497576T>A	XP_007636570.1.9488A>T	XP_007636570.1.Gln3163Leu
Dnah5	CHO_DXB11	SNV	1	Homozygous	39	0,0,18,17	Yes	NW_006885982.1.529936G>A	XP_007636570.1.7541C>T	XP_007636570.1.Pro2514Leu
Dnah5	CHO_DXB11	SNV	1	Heterozygous	44	11,11,14,8	Yes	NW_006885982.1.535019C>T	XP_007636570.1.7179G>A	XP_007636570.1.Met2393Ile
Dnah5	CHO_DXB11	SNV	1	Homozygous	45	0,0,22,18	Yes	NW_006885982.1.609426G>C	XP_007636570.1.2104C>G	XP_007636570.1.Pro702Ala
Dnah6	CHO_DXB11	SNV	1	Heterozygous	49	9,10,16,13	Yes	NW_006880285.1.1445587G>A	XP_007625514.1.9847C>T	XP_007625514.1.Arg3283*
Dnah6	CHO_DXB11	SNV	1	Heterozygous	57	8,14,14,18	Yes	NW_006880285.1.1447287C>T	XP_007625514.1.9748G>A	XP_007625514.1.Glu3250Lys
Dnah6	CHO_DXB11	SNV	1	Heterozygous	44	12,14,8,9	Yes	NW_006880285.1.1455711C>T	XP_007625514.1.8915G>A	XP_007625514.1.Arg2972Gln
Dnah6	CHO_DXB11	Insertion	1	Heterozygous	37	8,8,9,10	Yes	NW_006880285.1.1461177^1461178->A	XP_007625514.1.8200_8201insT	XP_007625514.1.Glu2734fs
Dnah7	CHO_DXB11	SNV	1	Heterozygous	37	11,10,8,8	Yes	NW_006885271.1.7139923T>A	XP_007635595.1.5688A>T	XP_007635595.1.Glu1896Asp
Dnah7	CHO_DXB11	SNV	1	Heterozygous	25	12,4,5,4	Yes	NW_006885271.1.7171758A>G	XP_007635595.1.3623T>C	XP_007635595.1.Phe1208Ser
Dnah8	CHO_DXB11	SNV	1	Heterozygous	38	8,11,11,8	Yes	NW_006881374.1.1844396G>C	XP_007628439.1.7444C>G	XP_007628439.1.Leu2482Val
Dnajc10	CHO_DXB11	SNV	1	Homozygous	31	0,0,12,17	Yes	NW_006869851.1.1489202C>T	XP_007608395.1.745G>A	XP_007608395.1.Val249Ile
Dnajc10	CHO_DXB11	SNV	1	Homozygous	31	0,0,11,15	Yes	NW_006869851.1.1498959G>C	XP_007608395.1.25C>G	XP_007608395.1.His9Asp
Dnajc16	CHO_DXB11	SNV	1	Heterozygous	41	7,13,10,8	Yes	NW_006880405.1.41161A>G	XP_007626057.1.886A>G	XP_007626057.1.Met296Val
Dnajc16	CHO_DXB11	SNV	1	Heterozygous	41	7,13,10,8	Yes	NW_006880405.1.41161A>G	XP_007626058.1.886A>G	XP_007626058.1.Met296Val
Dnajc1	CHO_DXB11	SNV	1	Homozygous	24	0,0,9,4	Yes	NW_006870059.1.3683735C>A	XP_007608613.1.862C>A	XP_007608613.1.Pro288Thr
Dnajc22	CHO_DXB11	Deletion	1	Heterozygous	42	10,10,6,15	Yes	NW_006884672.1.926541A>-	XP_007634846.1.213delA	XP_007634846.1.Glu71fs
Dnajc28	CHO_DXB11	SNV	1	Heterozygous	40	15,8,7,9	Yes	NW_006879243.1.4491659C>T	XP_007619304.1.1064G>A	XP_007619304.1.Ser355Asn
Dnajc28	CHO_DXB11	SNV	1	Heterozygous	40	15,8,7,9	Yes	NW_006879243.1.4491659C>T	XP_007619305.1.1064G>A	XP_007619305.1.Ser355Asn
Dnajc28	CHO_DXB11	SNV	1	Heterozygous	40	15,8,7,9	Yes	NW_006879243.1.4491659C>T	XP_007619306.1.1064G>A	XP_007619306.1.Ser355Asn
Dnajc3	CHO_DXB11	SNV	1	Heterozygous	31	8,5,9,8	Yes	NW_006879476.1.2355295G>A	XP_007620775.1.694G>A	XP_007620775.1.Glu232Lys
Dnajc7	CHO_DXB11	SNV	1	Heterozygous	78	26,20,17,11	Yes	NW_006882940.1.64624G>T	XP_007631648.1.1432G>T	XP_007631648.1.Gly478Cys
Dnase1l3	CHO_DXB11	SNV	1	Heterozygous	29	5,5,11,8	Yes	NW_006871834.1.379879G>A	XP_007611629.1.535G>A	XP_007611629.1.Asp179Asn
Dner	CHO_DXB11	SNV	1	Heterozygous	28	4,3,10,10	Yes	NW_006882343.1.1338995A>G	XP_007630560.1.515T>C	XP_007630560.1.Ile172Thr
Dnhd1	CHO_DXB11	SNV	1	Heterozygous	31	4,7,6,11	Yes	NW_006872508.1.109110C>T	XP_007612349.1.13886G>A	XP_007612349.1.Arg4629Gln
Dnhd1	CHO_DXB11	SNV	1	Homozygous	51	0,0,25,23	Yes	NW_006872508.1.114371C>A	XP_007612349.1.11080G>T	XP_007612349.1.Gly3694Cys
Dnhd1	CHO_DXB11	SNV	1	Heterozygous	34	5,13,7,8	Yes	NW_006872508.1.131285C>T	XP_007612349.1.6242G>A	XP_007612349.1.Gly2081Asp
Dnhd1	CHO_DXB11	SNV	1	Heterozygous	37	10,5,5,12	Yes	NW_006872508.1.131303G>A	XP_007612349.1.6224C>T	XP_007612349.1.Ala2075Val
Dnhd1	CHO_DXB11	SNV	1	Heterozygous	36	6,14,11,4	Yes	NW_006872508.1.132773G>A	XP_007612349.1.4754C>T	XP_007612349.1.Ala1585Val
Dnhd1	CHO_DXB11	SNV	1	Heterozygous	34	6,10,3,14	Yes	NW_006872508.1.151432G>T	XP_007612349.1.2906C>A	XP_007612349.1.Pro969Gln
Dnhd1	CHO_DXB11	SNV	1	Homozygous	21	0,0,18,2	Yes	NW_006872508.1.174079C>T	XP_007612349.1.58G>A	XP_007612349.1.Gly20Arg
Dnmbp	CHO_DXB11	SNV	1	Heterozygous	36	15,8,6,5	Yes	NW_006877911.1.580181G>A	XP_007618029.1.1174C>T	XP_007618029.1.Gln392*
Dnmt3a	CHO_DXB11	SNV	1	Heterozygous	30	3,12,5,9	Yes	NW_006877813.1.628487C>T	XP_007617977.1.1723G>A	XP_007617977.1.Asp575Asn
Dnmt3a	CHO_DXB11	SNV	1	Heterozygous	30	3,12,5,9	Yes	NW_006877813.1.628487C>T	XP_007617978.1.1183G>A	XP_007617978.1.Asp395Asn
Dock10	CHO_DXB11	SNV	1	Heterozygous	27	6,3,6,12	Yes	NW_006885631.1.4755484T>C	XP_007636024.1.4931A>G	XP_007636024.1.Asp1644Gly
Dock10	CHO_DXB11	SNV	1	Heterozygous	35	11,9,6,9	Yes	NW_006885631.1.4831742T>C	XP_007636024.1.871A>G	XP_007636024.1.Thr291Ala
Dock2	CHO_DXB11	SNV	1	Homozygous	13	0,0,8,3	Yes	NW_006883487.1.879760T>C	XP_007632705.1.5332A>G	XP_007632705.1.Ile1778Val
Dock2	CHO_DXB11	SNV	1	Homozygous	19	0,0,8,10	Yes	NW_006883487.1.960453C>T	XP_007632705.1.3055G>A	XP_007632705.1.Gly1019Ser
Dock2	CHO_DXB11	SNV	1	Homozygous	21	0,0,12,9	Yes	NW_006883487.1.1053834C>T	XP_007632705.1.2895+36012G>A	.
Dock2	CHO_DXB11	SNV	1	Homozygous	10	0,0,2,7	Yes	NW_006883487.1.1117156T>C	XP_007632705.1.2711A>G	XP_007632705.1.Lys904Arg
Dock2	CHO_DXB11	SNV	1	Homozygous	18	0,0,9,9	Yes	NW_006883487.1.1171643C>T	XP_007632705.1.2411G>A	XP_007632705.1.Arg804Gln
Dock2	CHO_DXB11	SNV	1	Homozygous	18	0,0,11,6	Yes	NW_006883487.1.1204022T>C	XP_007632705.1.1861A>G	XP_007632705.1.Met621Val
Dock2	CHO_DXB11	SNV	1	Homozygous	8	0,0,5,3	Yes	NW_006883487.1.1224866C>A	XP_007632705.1.880G>T	XP_007632705.1.Gly294Cys
Dock4	CHO_DXB11	SNV	1	Heterozygous	33	11,7,8,6	Yes	NW_006882696.1.95090C>T	XP_007631187.1.2825C>T	XP_007631187.1.Pro942Leu
Dolk	CHO_DXB11	SNV	1	Heterozygous	32	5,9,8,9	Yes	NW_006883464.1.619303A>G	XP_007632622.1.919A>G	XP_007632622.1.Thr307Ala
Dolpp1	CHO_DXB11	SNV	1	Heterozygous	32	9,9,11,3	Yes	NW_006883464.1.498830A>G	XP_007632619.1.7T>C	XP_007632619.1.Phe3Leu
Dot1l	CHO_DXB11	SNV	1	Heterozygous	38	7,4,9,17	Yes	NW_006874639.1.276184G>A	XP_007614912.1.4443+867C>T	.
Dpagt1	CHO_DXB11	SNV	1	Heterozygous	41	15,14,5,7	Yes	NW_006882726.1.18800G>A	NP_001230970.1.773C>T	NP_001230970.1.Thr258Ile
Dpcr1	CHO_DXB11	SNV	1	Heterozygous	58	22,17,4,11	Yes	NW_006874047.1.415962T>C	XP_007614180.1.1397T>C	XP_007614180.1.Val466Ala
Dpf2	CHO_DXB11	SNV	1	Heterozygous	35	6,13,7,7	Yes	NW_006870216.1.1473944C>T	XP_007608852.1.1075C>T	XP_007608852.1.Pro359Ser
Dph5	CHO_DXB11	SNV	1	Heterozygous	39	7,11,8,12	Yes	NW_006870750.1.316512G>A	XP_007609590.1.874G>A	XP_007609590.1.Gly292Ser
Dph5	CHO_DXB11	SNV	1	Heterozygous	39	7,11,8,12	Yes	NW_006870750.1.316512G>A	XP_007609591.1.769G>A	XP_007609591.1.Gly257Ser
Dph6	CHO_DXB11	SNV	1	Heterozygous	41	9,7,12,13	Yes	NW_006886729.1.1740585G>A	XP_007637541.1.481G>A	XP_007637541.1.Gly161Arg
Dph6	CHO_DXB11	SNV	1	Homozygous	28	0,0,5,20	Yes	NW_006886729.1.1754940G>A	XP_007637541.1.725G>A	XP_007637541.1.Gly242Asp
Dph7	CHO_DXB11	SNV	1	Heterozygous	56	12,6,13,17	Yes	NW_006886450.1.795282G>A	XP_007637159.1.545G>A	XP_007637159.1.Gly182Asp
Dph7	CHO_DXB11	SNV	1	Heterozygous	64	10,13,14,21	Yes	NW_006886450.1.797566T>C	XP_007637159.1.1031T>C	XP_007637159.1.Val344Ala
Dph7	CHO_DXB11	SNV	1	Heterozygous	56	12,6,13,17	Yes	NW_006886450.1.795282G>A	XP_007637161.1.465-154G>A	.
Dph7	CHO_DXB11	SNV	1	Heterozygous	64	10,13,14,21	Yes	NW_006886450.1.797566T>C	XP_007637161.1.899T>C	XP_007637161.1.Val300Ala
Dph7	CHO_DXB11	SNV	1	Heterozygous	56	12,6,13,17	Yes	NW_006886450.1.795282G>A	XP_007637162.1.545G>A	XP_007637162.1.Gly182Asp
Dph7	CHO_DXB11	SNV	1	Heterozygous	64	10,13,14,21	Yes	NW_006886450.1.797566T>C	XP_007637162.1.1031T>C	XP_007637162.1.Val344Ala
Dph7	CHO_DXB11	SNV	1	Heterozygous	56	12,6,13,17	Yes	NW_006886450.1.795282G>A	XP_007637163.1.545G>A	XP_007637163.1.Gly182Asp
[truncated: 49,853 more rows]

## Sheet: Suppl table 4. Exon SNPs K1ATCC
Gene	Cell line	Type	Length	Zygocity	Depth	DP4	Implication for translation	Sequencing scaffold	Transcript	Protein
[truncated: 47,421 more rows]

[truncated: 3 more sheets: Suppl table 5. Sequencing depth, Suppl table 6. Cgriseus overvie, Suppl table 7. GO-terms]
